# Supplementary material for: Evaluating spatial patterns of seasonal ozone exposure and incidence of respiratory emergency room visits in Dallas-Fort Worth
Source: PeerJ. 2021 Apr 13;9:e11066. doi: 10.7717/peerj.11066 (PMC8051349; doi:10.7717/peerj.11066)
Supplement: Supplemental Information 1 — Each data point contains the quarterly 8-hour daily average by year and quarter for each of the eighteen sensors in the DFW study area. [file peerj-09-11066-s001.xlsx]

## Sheet: Sheet1
	q12007	q22007	q32007	q42007	q12008	q22008	q32008	q42008	q12009	q22009	q32009	q42009	q12010	q22010	q32010	q42010	q12011	q22011	q32011	q42011	q12012	q22012	q32012	q42012	q12013	q22013	q32013	q42013	q12014	q22014	q32014	q42014	q12015	q22015	q32015	q42015	q12016	q22016	q32016	q42016	latitude	longitude	datum	horizontal_accuracy	state_code	county_code	parameter_code	poc	aqs_parameter_desc
1	0.0353658	0.0455209	0.0455262	0.0370788	0.0383013	0.0406806	0.0426821	0.0375272	0.0409821	0.0495483	0.0493005	0.0325118	0.0378889	0.0486579	0.0452015	0.040018	0.0380974	0.0490623	0.0528823	0.0369682	0.0365778	0.0541741	0.0502352	0.0391104	0.0398399	0.0471182	0.051965	0.0334059	0.0386835	0.0463151	0.0458984	0.0360963	0.0352939	0.0447316	0.0475204	0.0364738	0.0402733	0.0454167	0.040618	0.0350689	32.4423	-97.8035	WGS84	5	48	221	44201	1	Ozone
1	0.0365817	0.046962	0.0444311	0.037072	0.0370255	0.0472629	0.0501497	0.0380131	0.0398593	0.0487166	0.0525976	0.0346044	0.0373243	0.0466506	0.0408789	0.0389705	0.038468	0.04921	0.0583092	0.0380265	0.0359684	0.0518161	0.0525782	0.0394725	0.0401946	0.047603	0.0537604	0.0349009	0.0382753	0.0464135	0.04621	0.0347022	0.0342391	0.0418895	0.0478146	0.0384494	0.0377275	0.0446671	0.0402351	0.0348921	32.9365	-96.4592	WGS84	5.01	48	397	44201	1	Ozone
3	0.0344648	0.0421149	0.0475076	0.0344655	0.038587	0.0483914	0.0509227	0.037833	0.0403881	0.0490211	0.0507739	0.0326496	0.037408	0.0476908	0.0416269	0.0389602	0.0369495	0.0487886	0.0548423	0.0370284	0.0343125	0.0533911	0.0506548	0.0397618	0.0389727	0.0462562	0.0531973	0.0347704	0.038055	0.0462428	0.0468095	0.0364523	0.0339803	0.0398724	0.0480118	0.0412162	0.0417403	0.0491086	0.0478036	0.0401216	32.3536	-97.4367	WGS84	5	48	251	44201	1	Ozone
5	0.0381718	0.0495674	0.0456399	0.0389889	0.0386774	0.0478714	0.0493108	0.039111	0.0394908	0.0479751	0.0484477	0.0332595	0.0396571	0.0455504	0.0402027	0.0410344	0.0380317	0.0479741	0.0555066	0.037979	0.035944	0.0513349	0.0497101	0.0404454	0.0409751	0.0460354	0.0514006	0.0348256	0.0380111	0.04277	0.0427379	0.0343783	0.0335713	0.0387549	0.0432124	0.0363062	0.0384512	0.0423203	0.0371458	0.0360671	32.565	-96.3177	WGS84	5	48	257	44201	1	Ozone
16	0.0293176	0.0431791	0.0431013	0.0323128	0.0325657	0.0437945	0.0438715	0.0355092	0.037448	0.0473793	0.0493617	0.0315593	0.0354413	0.0461971	0.0398109	0.0379895	0.0345328	0.0473382	0.0553542	0.0364022	0.034372	0.0516416	0.0482148	0.0373057	0.0386215	0.0469417	0.0527546	0.0341299	0.0370941	0.0434981	0.042937	0.0328831	0.0321797	0.0385286	0.0448181	0.0387802	0.038256	0.0435646	0.0374853	0.0348021	32.4821	-97.0269	WGS84	5	48	139	44201	1	Ozone
34	0.0350264	0.0496506	0.0543027	0.0378164	0.0385419	0.0497852	0.0550847	0.0333823	0.0375581	0.0493159	0.0563114	0.0321795	0.0376841	0.0486701	0.0458139	0.0376731	0.0364985	0.0521203	0.0657861	0.0363654	0.0326806	0.0551307	0.0549577	0.0390413	0.0389489	0.0502739	0.0611454	0.0344535	0.0378246	0.0489528	0.0521515	0.0356343	0.0351082	0.0463	0.0560067	0.036199	0.0386448	0.047797	0.0471842	0.0360602	33.2191	-97.1963	WGS84	5	48	121	44201	1	Ozone
69	0.0305309	0.0438151	0.0427918	0.0302832	0.0311207	0.0400022	0.0425467	0.0292638	0.032686	0.0337374	0.042771	0.0262867	0.0333823	0.0451743	0.0429687	0.0353591	0.0334992	0.0460865	0.0573088	0.0325525	0.0319268	0.0506163	0.0511917	0.0351903	0.0372442	0.0455965	0.0557708	0.0302622	0.0358102	0.0440048	0.0467451	0.0324017	0.0317383	0.0412488	0.0483451	0.0335035	0.0365931	0.0468738	0.0437402	0.0329447	32.8201	-96.8601	WGS84	5.01	48	113	44201	3	Ozone
75	0.0297721	0.0445618	0.0470531	0.0350251	0.0401428	0.0540566	0.0577561	0.039177	0.0406493	0.0518797	0.0552396	0.0337978	0.0338617	0.0455818	0.0440014	0.0388315	0.0368292	0.045779	0.0566832	0.0355883	0.0342319	0.0526656	0.0501964	0.0370377	0.0367126	0.0446184	0.0527067	0.0314768	0.036362	0.0454768	0.0470723	0.022295	0.0321972	0.0432191	0.050474	0.0343863	0.0377996	0.0460286	0.0438428	0.0332919	32.9192	-96.8085	WGS84	5.01	48	113	44201	1	Ozone
75	0.0355674	0.0471533	0.0527519	0.038684	0.0344686	0.0504093	0.0524737	0.0353933	0.0390281	0.0481349	0.051599	0.0300738	0.0375516	0.0495757	0.0458913	0.0398964	0.0340614	0.0465732	0.0621574	0.0356782	0.035481	0.0548591	0.0544134	0.0371552	0.0379549	0.0463565	0.0559798	0.0321821	0.0359095	0.0440905	0.0448449	0.0326184	0.0323794	0.0401842	0.0474102	0.0362888	0.0384883	0.0431644	0.0433373	0.0355072	32.9879	-97.4772	WGS84	5.01	48	439	44201	1	Ozone
81	0.0377582	0.0470302	0.0479507	0.0389596	0.0413321	0.0503367	0.0522311	0.0411485	0.0421056	0.0506357	0.0519201	0.0349049	0.0392315	0.0473368	0.0425045	0.0417205	0.042889	0.055029	0.0615859	0.0423232	0.0390146	0.0541385	0.0515555	0.0411741	0.0412877	0.0464709	0.0531197	0.0360093	0.0405781	0.0467417	0.0445473	0.037069	0.0379396	0.0447732	0.0499804	0.0418803	0.0429046	0.0483978	0.0394298	0.0350047	32.8688	-97.9059	WGS84	5	48	367	44201	1	Ozone
87	0.0327606	0.0461544	0.0466547	0.0352911	0.0365647	0.0482637	0.0519259	0.0302271	0.0329108	0.0483244	0.0519679	0.0293508	0.0367381	0.048016	0.0443227	0.0379992	0.0348401	0.0474617	0.0560942	0.0344128	0.0337469	0.0503277	0.0493487	0.0363802	0.0368042	0.0417864	0.0498401	0.0305595	0.0343816	0.0417034	0.0436038	0.029937	0.0297036	0.0364707	0.0437541	0.0328987	0.0345892	0.0423778	0.0388477	0.0317958	32.6765	-96.8721	WGS84	5.01	48	113	44201	1	Ozone
1002	0.0308006	0.0426513	0.0485103	0.0329784	0.0351462	0.0446981	0.0468338	0.031643	0.0298347	0.0461998	0.0502646	0.0299816	0.0327984	0.0450661	0.0428995	0.0364434	0.0346037	0.0461852	0.0553674	0.03178	0.0304183	0.0491396	0.0487613	0.0343202	0.0372885	0.0459471	0.0561798	0.0308146	0.0364784	0.0463044	0.0491142	0.0337253	0.0322124	0.0413929	0.0503533	0.0344515	0.0370906	0.0456241	0.0420204	0.032538	32.8058	-97.3566	WGS84	5.01	48	439	44201	2	Ozone
1006	0.036844	0.0416617	0.0434144	0.0381719	0.0388458	0.0438048	0.0443707	0.0369114	0.037125	0.0438018	0.0466487	0.0327549	0.0381778	0.044915	0.0431095	0.0397237	0.0378577	0.0481025	0.0569563	0.0380058	0.0355239	0.0498521	0.0511161	0.0389067	0.0397506	0.0452478	0.0516519	0.0338993	0.038384	0.0424185	0.0425507	0.0336454	0.0340148	0.0388442	0.0428252	0.0356793	0.0392743	0.0424274	0.0388038	0.0353767	33.1531	-96.1156	WGS84	5.01	48	231	44201	1	Ozone
1032	0.0323371	0.0437514	0.0485155	0.0373134	0.0323371	0.0437514	0.0485155	0.0373134	0.0388859	0.0505673	0.0551636	0.0338883	0.0374213	0.0505988	0.0506523	0.040872	0.0380973	0.0525462	0.066592	0.0382538	0.0345642	0.0533819	0.0557033	0.039462	0.0390487	0.051242	0.0592917	0.0352614	0.0379565	0.048624	0.051887	0.0358936	0.0341659	0.0450261	0.0525941	0.035507	0.0376813	0.0463747	0.046803	0.0359978	33.4106	-96.9446	WGS84	5	48	121	44201	1	Ozone
1044					0.0384023	0.0476477	0.0473709	0.0392208	0.0400793	0.0495716	0.0496286	0.033438	0.0390629	0.0432652	0.038297	0.0385496	0.0365032	0.045425	0.0530568	0.037804	0.0347144	0.0485174	0.0461451	0.0385599	0.0389911	0.0438624	0.0495097	0.03203	0.035566	0.0417465	0.0416363	0.0334572	0.0320736	0.0387485	0.0418798	0.0379671	0.0387947	0.0437319	0.0377218	0.0346872	32.1754	-96.8702	WGS84	5	48	139	44201	1	Ozone
2003	0.0344402	0.0489258	0.0531186	0.0366863	0.0386007	0.0518946	0.0567497	0.0374948	0.0394026	0.0520905	0.0564369	0.0330248	0.0373224	0.0496036	0.0485063	0.0400032	0.0385386	0.0541772	0.0667351	0.0377863	0.0351391	0.0546257	0.0525623	0.0367885	0.0366953	0.0479792	0.0574489	0.0320689	0.0359593	0.0449458	0.0490551	0.0324046	0.0320688	0.0407354	0.0477639	0.0370553	0.0380108	0.0461697	0.0422247	0.0331796	32.9225	-97.2821	WGS84	5.01	48	439	44201	2	Ozone
3009	0.0337626	0.0438505	0.0503998	0.0363962	0.0358793	0.0434748	0.0499425	0.0361856	0.0384722	0.0488456	0.0552015	0.0309424	0.0352986	0.0477926	0.0489992	0.0383793	0.036363	0.0490839	0.0609776	0.0354613	0.0347308	0.0559531	0.0564207	0.0385771	0.0396587	0.0474445	0.0585492	0.0319173	0.0376715	0.0464757	0.0509773	0.0332651	0.0335327	0.0429154	0.0513816	0.0346443	0.0376909	0.0471406	0.0454373	0.033066	32.9843	-97.0637	WGS84	5	48	439	44201	1	Ozone
3011	0.0311697	0.0430164	0.0471724	0.0327455	0.0338141	0.0433675	0.0468041	0.0342585	0.0386848	0.0503273	0.0530088	0.0319888	0.0356969	0.0473962	0.044106	0.0390054	0.0367638	0.0484539	0.0565025	0.0359163	0.0342413	0.0535438	0.0512082	0.0376147	0.0329046	0.0435616	0.0483294	0.0301486	0.0356283	0.0420988	0.043234	0.0320416	0.0311296	0.037113	0.0425524	0.0342709	0.0362763	0.0429595	0.0378914	0.0317296	32.6564	-97.0886	WGS84	5	48	439	44201	1	Ozone
[truncated: 6 more columns]
