# Supplementary material for: Evaluating spatial patterns of seasonal ozone exposure and incidence of respiratory emergency room visits in Dallas-Fort Worth
Source: PeerJ. 2021 Apr 13;9:e11066. doi: 10.7717/peerj.11066 (PMC8051349; doi:10.7717/peerj.11066)
Supplement: Supplemental Information 2 [file peerj-09-11066-s002.xlsx]

## Sheet: Sheet1
	2007Q1			2007Q2			2007Q3			2007Q4			2008Q1			2008Q2			2008Q3			2008Q4			2011Q1			2011Q2			2011Q3			2011Q4			2012Q1			2012Q2			2012Q3			2012Q4			2015Q1
	DIAG_CODE_7	DIAG_CODE_8	DIAG_CODE_9	DIAG_CODE_7	DIAG_CODE_8	DIAG_CODE_9	DIAG_CODE_7	DIAG_CODE_8	DIAG_CODE_9	DIAG_CODE_7	DIAG_CODE_8	DIAG_CODE_9	DIAG_CODE_7	DIAG_CODE_8	DIAG_CODE_9	DIAG_CODE_7	DIAG_CODE_8	DIAG_CODE_9	DIAG_CODE_7	DIAG_CODE_8	DIAG_CODE_9	DIAG_CODE_7	DIAG_CODE_8	DIAG_CODE_9	DIAG_CODE_7	DIAG_CODE_8	DIAG_CODE_9	DIAG_CODE_7	DIAG_CODE_8	DIAG_CODE_9	DIAG_CODE_7	DIAG_CODE_8	DIAG_CODE_9	DIAG_CODE_7	DIAG_CODE_8	DIAG_CODE_9	DIAG_CODE_7	DIAG_CODE_8	DIAG_CODE_9	DIAG_CODE_7	DIAG_CODE_8	DIAG_CODE_9	DIAG_CODE_7	DIAG_CODE_8	DIAG_CODE_9	DIAG_CODE_7	DIAG_CODE_8	DIAG_CODE_9	DIAG_CODE_7
count	319	319	319	319	319	319	317	317	317	318	318	318	320	320	320	319	319	319	319	319	319	321	321	321	321	321	321	321	321	321	321	321	321	318	318	318	322	322	322	316	316	316	319	319	319	316	316	316	320
mean	247.646	140.821	131.335	242.179	124.759	131.721	237.192	117.931	133.555	238.748	131.041	135.472	250.537	150.409	139.322	243.824	128.047	140.897	239.172	116.135	143.947	243.171	131.869	144.445	266.442	159.383	153.072	258.062	134.467	151.336	256.997	125.165	154.118	255.726	134.802	151.833	263.124	148.205	154.18	266.358	140.465	157.44	258.113	128.27	155.724	268.184	144.611	159.861	279.247
std	198.96	113.198	104.069	193.872	98.0277	103.526	189.142	93.112	104.698	193.376	104.223	106.154	202.084	119.901	110.704	193.946	101.747	109.928	188.814	90.8362	112.509	196.851	107.126	115.106	209.634	124.832	118.357	203.617	105.65	116.981	202.384	97.4237	121.688	200.032	105.198	117.271	209.567	116.997	120.782	206.891	109.436	121.532	199.87	98.8548	119.178	207.995	112.615	121.333	215.306
min	6	2	3	11	3	4	12	3	4	9	3	6	0	0	0	11	2	4	12	5	4	13	3	6	0	0	0	9	4	3	8	2	4	7	4	6	10	4	4	0	1	1	12	3	4	11	2	4	7
25%	78	44	37.5	72.5	38.5	38.5	73	39	42	74	40.25	40.5	74.5	45.75	39.75	72.5	37.5	40	75.5	37.5	41	76	42	42	82	45	45	78	40	43	76	41	44	77.5	45	44.25	80.5	45	41.25	83.75	46.5	48.75	79.5	40.5	47.5	82.75	47	52	90
50%	202	116	108	205	102	113	192	95	116	196	111	120.5	199.5	129	119.5	207	107	124	195	95	127	199	108	122	231	140	133	227	115	135	231	107	138	227.5	122	132.5	230.5	126	137	229	121.5	141.5	233	110	140	242.5	121.5	147	236.5
75%	373	214	202.5	360.5	192	198	357	177	203	346	196.75	198.5	379.25	226.5	208	363.5	193	209.5	358	171.5	213	364	198	221	396	234	229	380	198	229	373	186	226	379	199.75	226	389.5	220.75	232.75	385.75	204.25	225.25	373.5	188.5	232.5	387	210	228.75	417.25
max	1034	563	469	1016	460	440	1057	496	462	1037	517	474	1098	595	493	1030	481	481	983	448	500	1067	556	516	1049	622	563	1019	499	533	1040	478	569	989	534	582	1070	562	565	1023	566	558	1014	518	527	1109	620	558	1145
counts	319	319	319	319	319	319	317	317	317	318	318	318	320	320	320	319	319	319	319	319	319	321	321	321	321	321	321	321	321	321	321	321	321	318	318	318	322	322	322	316	316	316	319	319	319	316	316	316	320
uniques	235	202	199	244	195	201	235	191	193	234	198	200	242	209	202	242	185	205	243	184	203	232	202	195	241	214	215	241	189	213	239	195	213	247	202	207	252	211	211	242	202	212	246	201	205	240	197	196	253
missing	35	35	35	35	35	35	37	37	37	36	36	36	34	34	34	35	35	35	35	35	35	33	33	33	33	33	33	33	33	33	33	33	33	36	36	36	32	32	32	38	38	38	35	35	35	38	38	38	34
missing_perc	9.89%	9.89%	9.89%	9.89%	9.89%	9.89%	10.45%	10.45%	10.45%	10.17%	10.17%	10.17%	9.60%	9.60%	9.60%	9.89%	9.89%	9.89%	9.89%	9.89%	9.89%	9.32%	9.32%	9.32%	9.32%	9.32%	9.32%	9.32%	9.32%	9.32%	9.32%	9.32%	9.32%	10.17%	10.17%	10.17%	9.04%	9.04%	9.04%	10.73%	10.73%	10.73%	9.89%	9.89%	9.89%	10.73%	10.73%	10.73%	9.60%
types	numeric	numeric	numeric	numeric	numeric	numeric	numeric	numeric	numeric	numeric	numeric	numeric	numeric	numeric	numeric	numeric	numeric	numeric	numeric	numeric	numeric	numeric	numeric	numeric	numeric	numeric	numeric	numeric	numeric	numeric	numeric	numeric	numeric	numeric	numeric	numeric	numeric	numeric	numeric	numeric	numeric	numeric	numeric	numeric	numeric	numeric	numeric	numeric	numeric
sum	78999	44922	41896	77255	39798	42019	75190	37384	42337	75922	41671	43080	80172	48131	44583	77780	40847	44946	76296	37047	45919	78058	42330	46367	85528	51162	49136	82838	43164	48579	82496	40178	49472	81321	42867	48283	84726	47722	49646	84169	44387	49751	82338	40918	49676	84746	45697	50516	89359
[truncated: 23 more columns]
