# Supplementary material for: Evaluating spatial patterns of seasonal ozone exposure and incidence of respiratory emergency room visits in Dallas-Fort Worth
Source: PeerJ. 2021 Apr 13;9:e11066. doi: 10.7717/peerj.11066 (PMC8051349; doi:10.7717/peerj.11066)
Supplement: Supplemental Information 5 — This is the processed ERV datasets approved for release by the contractual owner of the data, the Texas DSHS. This data set has been adequately suppressed per the DSHS and processed through the second level of incidence as shown in Figure 4. [file peerj-09-11066-s005.zip]

Archive with 8 entries (8 files):
- Diag_Asthma_summary_2007-2016.xlsx
- Diag_Bronchiectasis_summary_2007-2016.xlsx
- Diag_Bronchitis_summary_2007-2016.xlsx
- Diag_COPD(other)_summary_2007-2016.xlsx
- Diag_DC8_summary_2007-2016.xlsx
- Diag_Emphysema_summary_2007-2016.xlsx
- Diag_External_agents_summary_2007-2016.xlsx
- Diag_Respiratory(other)_summary_2007-2016.xlsx
