# Supplementary material for: Evaluating spatial patterns of seasonal ozone exposure and incidence of respiratory emergency room visits in Dallas-Fort Worth
Source: PeerJ. 2021 Apr 13;9:e11066. doi: 10.7717/peerj.11066 (PMC8051349; doi:10.7717/peerj.11066)
Supplement: Supplemental Information 5 — This is the processed ERV datasets approved for release by the contractual owner of the data, the Texas DSHS. This data set has been adequately suppressed per the DSHS and processed through the second level of incidence as shown in Figure 4. [file peerj-09-11066-s005.zip › Diag_Bronchiectasis_summary_2007-2016.xlsx]

## Sheet: Sheet1
PAT_ZIP	2007Q1	2007Q2	2007Q3	2007Q4	2008Q1	2008Q2	2008Q3	2008Q4	2009Q1	2009Q2	2009Q3	2009Q4	2010Q1	2010Q2	2010Q3	2010Q4	2011Q1	2011Q2	2011Q3	2011Q4	2012Q1	2012Q2	2012Q3	2012Q4	2015Q1	2015Q2	2015Q3	2015Q4	2016Q1	2016Q2	2016Q3	2016Q4
75013	0	0.00228833	0.00210084	0	0.00230415	0	0	0	0	0	0	0.00151057	0	0.00424628	0	0	0.00376648	0	0	0	0.00186916	0.0019305	0.00183824	0	0.00350263	0.00347222	0.00169779	0	0.00169779	0.00307692	0	0
75119	0	0.00138504	0	0	0	0	0	0	0.00115875	0.00125471	0	0.00226757	0.00118203	0	0	0.00134953	0	0	0	0	0	0.00144092	0	0.00136986	0.00285307	0.00290698	0.00139276	0.0031348	0	0.00281294	0.00273224	0.00143885
75246	0.0153846	0.0153846	0	0	0.0172414	0	0	0	0.0142857	0.0183486	0	0	0	0	0	0	0	0	0.00833333	0	0	0	0	0.00684932	0	0	0	0	0	0	0	0
76014	0	0	0	0.00107643	0.00478469	0.00379747	0.00116959	0.00108814	0.00116279	0	0	0.00165017	0	0.00236967	0.00122549	0	0.00230681	0.00326797	0.00119474	0.00333704	0.00570776	0.00226757	0	0.00115207	0.00107296	0.00219298	0	0.00310238	0.003386	0.00111359	0.00209644	0.00212314
75143	0	0	0	0	0	0	0	0.00184502	0.00571429	0	0.00205339	0.00364299	0.00201207	0.00209644	0	0	0	0.00214133	0	0.00206612	0	0.00178253	0	0	0.0019685	0	0.004	0.00203666	0.00188679	0	0.00206186	0
76001	0	0.00322581	0.00317965	0	0	0.00343053	0	0.00151976	0.00324149	0.00335008	0.00165017	0.00573066	0.00176991	0.00159236	0.00162338	0.00312012	0.00489396	0	0.00154799	0	0.00161551	0.00376648	0.00156006	0	0	0.00162866	0.00141443	0.00144509	0.00308166	0.00316456	0	0.00159236
76031	0.00142857	0.00434783	0.00496689	0.00180505	0.00487805	0.00181159	0.00314465	0.00723327	0.00497512	0.0017094	0.00170648	0.00326264	0.00179211	0.00342466	0.00707965	0	0.00371747	0.0017331	0	0	0.00181818	0	0.00368324	0.00540541	0.00511073	0.00365631	0.0070922	0.00837521	0	0	0.00522648	0.00190476
75071	0.00298954	0.00293686	0.00281294	0	0.00415512	0.00294551	0.0014881	0.00156006	0.00314465	0.00139665	0.00262467	0.0107643	0.00285714	0.00585652	0	0.00247831	0.00611247	0	0.00340522	0.00127714	0.00125628	0	0	0.00242718	0.004329	0.00305188	0.00196464	0.00408998	0.00307692	0.00101626	0	0.00102249
75144	0	0	0	0	0.00813008	0	0	0	0	0	0	0	0	0	0	0.00757576	0	0	0	0	0	0.00925926	0.00840336	0.0152672	0	0	0	0.0104167	0	0	0	0
75189	0.00638298	0	0	0.00232558	0	0.00364964	0	0	0.00182149	0	0	0	0	0	0	0.00183486	0.00194932	0	0.00181818	0	0.00194553	0.00183486	0	0.00191939	0.0037594	0.00381679	0.00343053	0.00332779	0	0.00173913	0.00325203	0.00148588
76067	0	0.00144509	0	0	0.0014556	0.001443	0	0.00145138	0.00144092	0	0	0	0.00141243	0.00143062	0	0	0.00862069	0.00298507	0.00141243	0.00145773	0.00292826	0.0030581	0	0.00132275	0	0	0	0.00350877	0.00152207	0	0.00162866	0
76433	0		0					0		0	0	0	0	0	0	0	0			0	0		0		0	0		0		0	0	0.0285714
75224	0.00108108	0	0	0.00394867	0.0030896	0.0040282	0.00196078	0.0021322	0.0031881	0.00103199	0	0.00104167	0.0010917	0.00106496	0.00308642	0.00110375	0.00114025	0.00123609	0	0.00111111	0	0.00436205	0.00105932	0.00445434	0.0027894	0.00386598	0.0013587	0.00354191	0.00238095	0.00650195	0.00226757	0.00121507
75146	0.0014771	0	0	0.00173611	0	0.0018797	0.00171527	0	0	0	0	0.00473934	0	0	0.0053286	0.00186567	0.00180832	0	0.00171233	0.00196078	0.00171821	0	0	0.00176991	0	0	0.00198807	0	0.00438596	0	0.00377358	0.00171233
76087	0.00177305	0.00498339	0	0	0	0.0015873	0	0.00171527	0.0015674	0.00443131	0.0030581	0	0.00172117	0.00144092	0	0	0.00144509	0	0	0	0	0	0	0	0.00310078	0	0.00287356	0.00272851	0	0.00285714	0.00146199	0.0014771
75160	0.00184843	0.00114679	0	0	0.00228311	0.0023015	0	0	0.00109409	0.00205973	0	0.00105932	0.00209644	0	0	0.00121655	0.00224719	0.00862069	0.00119904	0.00246914	0.00132626	0.00237812	0.00153139	0.00303951	0.00280112	0.00301659	0	0.00268456	0.0026455	0.00422535	0.00532623	0.00142857
75752	0	0.00534759	0	0.0106952	0	0	0	0	0	0	0.00436681	0	0.00851064	0	0	0	0	0	0	0	0.00497512	0.00492611	0	0	0.00505051	0	0.00591716	0	0.00505051	0	0.0116959	0
76453	0	0	0	0		0.0526316			0	0					0	0	0	0	0		0	0	0					0	0	0	0	0
76665	0	0	0	0	0	0	0.0196078	0	0	0	0	0	0.0227273	0	0	0	0	0	0	0	0	0	0	0.0208333	0	0	0	0	0	0.0144928	0.0125	0
75142	0.00635593	0.00344828	0	0	0	0	0	0	0.00582524	0.00397614	0	0.00575816	0.00362976	0.0034965	0	0.00362976	0.00575816	0.00201207	0.0094162	0	0	0	0.00375235	0.00191205	0.00195312	0	0	0.00377358	0.00187617	0.00603622	0	0.0109091
75254	0	0.00220751	0	0	0	0	0	0.00441501	0	0	0.00211864	0.00167785	0	0.00411523	0.0041841	0.00480769	0.00230415	0.00194932	0	0.00194553	0	0	0.00211864	0.0037037	0.00228833	0	0	0.00632911	0.00217865	0	0.00215054	0.00215983
75116	0.0034904	0.00193798	0	0.00377358	0.00606061	0.00389864	0.0020284	0	0.00200803	0	0	0	0.00392927	0	0	0	0.0019084	0	0	0.0020202	0	0.00377358	0	0	0	0	0	0	0	0.00436681	0	0
76484		0			0	0	0		0		0	0	0	0	0	0					0		0		0			0		0	0	0
75233	0.00232558	0.00254453	0	0	0	0	0	0	0	0.00247525	0	0	0.00473934	0	0	0	0	0	0.00268097	0	0.00581395	0	0	0	0	0	0	0	0.00557103	0	0	0
75440	0	0	0	0	0	0	0	0	0	0	0	0	0	0	0	0	0.00641026	0	0	0	0	0.00645161	0	0	0.0106952	0	0	0	0	0.00571429	0	0.00446429
75080	0.00605013	0.00183993	0.00471254	0.00713649	0.00703606	0.0120818	0.00373832	0.00791766	0.0106302	0.00707547	0.00365965	0.0088141	0.0047259	0	0.000987167	0.000881834	0.00462107	0.0056338	0.00173461	0.00303951	0.00289855	0.00300903	0.00410256	0.0036036	0.00296736	0.00579151	0.00659755	0.00726612	0.00507099	0.000962464	0.00298507	0.00092081
76258	0	0	0	0	0	0	0	0	0.0103627	0.00881057	0	0	0	0	0	0	0	0	0	0	0	0	0.0049505	0	0.00555556	0	0	0	0.00534759	0	0	0
75212	0.00468933	0.00600962	0.00243605	0.00374532	0.00252207	0.00117509	0.00452489	0.0012285	0.002442	0	0.00120773	0.00247525	0.00113379	0.004884	0.00240674	0.00108696	0.00235849	0.00258398	0	0	0.00373134	0.00603136	0.00235571	0.0010917	0	0.00286533	0.00403769	0.00364964	0.00125156	0.0013587	0.00363196	0.00433526
75474	0.00550459	0	0.00169492	0.00878735	0	0.00181159	0.00189036	0	0	0	0	0	0.00171527	0.00175131	0.00156495	0	0.0018797	0.00383877	0	0	0.00188679	0.00186916	0.00379507	0	0.0019802	0	0	0	0.00588235	0	0.00203666	0.00182482
75094	0	0	0	0	0	0	0	0	0.00283286	0	0	0	0	0.002849	0	0.00557103	0	0.00286533	0	0.00291545	0.00355872	0.00550964	0.0113636	0.013369	0.00552486	0.00634921	0.003125	0.00821918	0.00813008	0.00552486	0.00638978	0.012012
75489	0	0.0212766	0	0	0	0	0	0	0	0	0	0	0	0	0	0	0.0333333	0.030303	0		0			0		0	0	0	0	0	0	0
76401	0.00163666	0	0	0.0032	0	0	0.00175439	0	0.00618238	0.00146628	0.00159744	0	0	0.00175747	0.00162338	0.00167785	0.00499168	0	0.0033557	0.00990099	0.00573614	0	0	0.00660066	0.0033389	0	0.00319489	0.00326797	0.00288184	0.00157978	0.00301659	0.00146843
76431	0	0	0	0	0.0166667	0	0	0	0	0	0	0	0	0	0	0	0	0	0	0	0	0	0	0	0	0	0	0	0	0	0	0.00925926
75137	0	0	0.00229358	0.00192308	0.00228311	0	0.00184502	0	0.00207469	0	0.00218818	0	0	0.00232558	0	0	0.00647948	0	0.0021097	0.00226244	0.00429185	0.00426439	0.00604839	0	0	0.00212314	0	0	0	0.0122249	0.00677201	0.00429185
75226	0	0	0	0	0	0	0.0169492	0	0	0	0	0	0	0	0.0133333	0.0120482	0	0	0.0135135	0	0	0	0	0	0	0	0.0175439	0	0	0	0	0
76230	0	0.00220751	0.00904977	0.004329	0.00347222	0.00409836	0.0041841	0.00350877	0	0.00371747	0.00413223	0.0104167	0.003663	0.00374532	0.00666667	0	0.00869565	0.00377358	0.0047619	0.00816327	0.0133929	0	0.00409836	0.0125523	0.00266667	0.00524934	0.00530504	0.0030303	0	0	0	0
76234	0	0	0.00220264	0	0	0	0	0	0	0.00220264	0	0.00392927	0	0.00221729	0.00468384	0.00232558	0.00215983	0	0	0	0.00228833	0.00977995	0	0	0.00490196	0	0	0	0	0	0	0.00223714
76240	0.000963391	0.00321543	0.00412371	0.00301508	0.00193424	0.00105152	0	0.00297324	0.0039604	0.00424628	0.0032967	0.00100604	0.0010917	0.00334821	0.00625782	0.00116822	0.00374065	0	0	0.0020202	0	0	0	0.00182482	0.001221	0.00126743	0.0041841	0.00118906	0.00479616	0.00126743	0	0.00113766
76449	0	0	0	0	0	0	0	0	0	0	0	0.0192308	0	0	0	0	0	0	0	0	0	0	0	0	0	0.0149254	0	0	0	0	0	0
76458	0	0	0	0.00769231	0	0	0	0	0.00671141	0	0	0	0	0	0	0.00699301	0	0	0	0	0.00763359	0.00769231	0	0	0.0263158	0	0	0	0.00892857	0.00826446	0.00591716	0.00645161
76255	0.00584795	0.00649351	0	0	0	0	0	0	0	0	0	0	0	0	0	0	0	0	0.0175439	0.00862069	0.0105263	0	0	0	0.00512821	0.00492611	0	0	0	0	0	0
76272	0	0	0.00645161	0	0	0	0	0	0	0	0	0	0	0	0	0	0.0144928	0	0.00813008	0	0.00833333	0	0	0	0.00854701	0	0	0.00884956	0	0	0.00684932	0.00763359
76273	0.00291545	0.00288184	0.00328947	0	0.0031746	0.00694444	0	0	0	0.00564972	0.00623053	0	0	0	0.00701754	0	0.011236	0.00684932	0	0	0.00510204	0	0.00416667	0	0.0027933	0	0	0.00689655	0.0037594	0	0	0
75210	0	0	0	0.00326797	0	0	0	0	0.0034965	0	0	0.00615385	0	0	0.00359712	0.00328947	0	0.00452489	0	0	0	0	0	0.00331126	0.00362319	0.00363636	0.00420168	0	0	0.003861	0	0
76148	0.00325203	0	0.00165837	0.003003	0.00331675	0.00478469	0	0	0.00340716	0.00165017	0.00501672	0.0012987	0.00515464	0	0.00579151	0.00174825	0.00167224	0.00318471	0.00312989	0.00343053	0	0.0066335	0.00172712	0.005	0.00166113	0.00616333	0.00510204	0.00506757	0.00167224	0.00460829	0	0.00308642
76634	0.0152672	0	0	0	0	0	0	0	0.00653595	0	0	0.00628931	0	0.00714286	0.00526316	0	0	0	0	0	0	0	0	0	0	0	0.00520833	0	0.00480769	0.0044843	0	0.00465116
76010	0.00252845	0.00393443	0.00198807	0.00274725	0.00207039	0.00226757	0.0026738	0.00202293	0.00464499	0.00135501	0.00373599	0.0022309	0.00342936	0.00425532	0.002574	0.00252845	0.00275482	0.00372856	0.00213523	0.000724113	0.000697837	0.00135135	0.0014245	0.0014782	0.000742942	0	0	0.00361272	0	0.00283889	0.00299401	0.00215827
76039	0.00138313	0.00278552	0.00146199	0.00148588	0.00138313	0.00142857	0.00136612	0	0	0	0	0.00125471	0	0.0013245	0.0027894	0.00276243	0.00298954	0	0.0013369	0.0028169	0	0.0027248	0	0.00307692	0.00725689	0.00275103	0.00413223	0.00140647	0.00398936	0.0070922	0.0012837	0.00854701
75169	0	0.00222222	0.00386847	0	0.0018797	0.00411523	0.00197628	0	0.00183486	0.00387597	0.00181818	0	0.00177936	0	0.00126103	0.00204499	0	0.00192678	0	0.0021692	0.00449438	0.00186916	0	0	0.00843882	0	0	0	0	0.00214592	0.00408163	0.00201207
76088	0	0.003663	0	0	0.00331126	0	0.00343643	0.0033557	0	0	0	0	0	0	0.00316456	0.00310559	0.00327869	0.00333333	0.00383142	0	0.00378788	0	0.00337838	0	0	0	0	0.00772201	0.00332226	0	0.00302115	0
76104	0.00296736	0	0	0.00104167	0	0.00109649	0.00109769	0	0.00105597	0.0010661	0	0.00293542	0	0	0.00205973	0	0.00512295	0	0.00220507	0	0.00224467	0.00226244	0	0.00247219	0.00123153	0.00380228	0.00128535	0.00246305	0	0	0	0.00591017
76111	0.0104712	0.012987	0.00444444	0.00295858	0.00339559	0.00352113	0.00169205	0	0.00530973	0.00831947	0	0	0.00500835	0.00617284	0.0018315	0.00179533	0	0	0	0.0017331	0	0	0	0.0040404	0.00383877	0.00412371	0.00201207	0	0.00205339	0	0	0
76033	0.00475624	0.003861	0.00344828	0.00116279	0	0.00465116	0.00116822	0.00108814	0	0	0.00111732	0	0.0010929	0.00115741	0	0.00112867	0	0.00235294	0.00115473	0.0011274	0.00593472	0.00334821	0.00319489	0.0021254	0.00444444	0.00312175	0.0040858	0.00300903	0.00324324	0.00105597	0.0021692	0.00782998
75472	0	0.0178571	0.0272727	0	0.00769231	0	0	0	0	0	0.0173913	0.0136986	0	0.0125	0	0	0.0337079	0.01	0	0.0105263	0.025	0	0	0	0	0	0	0	0.00746269	0	0	0
76137	0.000956023	0	0.000956938	0.000959693	0.00277521	0.00285714	0	0	0.000929368	0.00187441	0.00197044	0.00387597	0	0.000925069	0.000888889	0.0056391	0.00186047	0.00383509	0	0.00182149	0.00267857	0.00175131	0.00676983	0.000896861	0	0.00193237	0.00173762	0.0025974	0.00086881	0.00255537	0.00517241	0.000789266
76182											0	0	0	0.00437637	0.00255754	0	0	0.004329	0.00190476	0	0.00617284	0	0	0.00172117	0.00539568	0.0056391	0	0	0.00178253	0.00336134	0.00164745	0.00609756
75751	0.00110988	0.00130719	0.00115473	0.00377358	0.00449438	0.00235018	0	0.00121212	0.0036452	0.00738007	0.00133156	0.00398406	0.00123609	0.00267738	0	0.00129032	0.00130378	0.00258398	0.00135135	0	0.0040107	0.00299401	0.00304414	0.00262467	0.00144092	0	0.00149701	0	0	0.00161812	0	0.00322061
75205	0	0	0.00872093	0	0.00325733	0	0	0.00632911	0.00552486	0	0.00294118	0.00842697	0.00882353	0.00589971	0	0	0.0184697	0.00298507	0.00632911	0.00699301	0.00544959	0.00309598	0.00298507	0	0.00355872	0.011194	0.00940439	0.00609756	0.0221519	0.00849858	0.00347222	0.0135135
75109	0	0	0	0	0	0	0	0	0	0	0	0	0	0	0	0	0	0.0106383	0	0	0.0107527	0.00980392	0	0	0	0.0123457	0	0.01	0.0240964	0.00934579	0	0
75158	0	0	0	0.00980392	0	0	0	0	0.00719424	0	0	0.008	0	0	0	0	0	0	0	0	0	0	0	0.00826446	0	0.00847458	0	0.00793651	0	0	0.00862069	0
76265	0	0	0	0	0	0	0	0	0	0	0	0	0	0	0.0277778	0	0	0	0		0	0	0		0	0	0	0	0	0	0	0
76002	0	0	0.0033557	0	0	0.00160514	0	0	0.00311042	0	0	0.00252207	0.00179533	0	0.00158228	0.00162075	0	0.0070922	0.00642055	0	0.00542495	0.00172117	0.00179856	0.00321543	0	0.00302115	0.00323102	0	0	0	0	0.00316456
75402	0.00166113	0	0.00183486	0.0034904	0.00160514	0	0.00368324	0.00187266	0.00344234	0	0.00190476	0	0.00188679	0.00190476	0.00200401	0.00373832	0.00207039	0.00400802	0.00571429	0.00174825	0	0.00192678	0.00203252	0.00544465	0	0	0	0.00580271	0.0018797	0.00409836	0	0.0066335
75244	0.003003	0.00304878	0.00677966	0	0.00269542	0	0	0.00302115	0	0.00358423	0.00952381	0	0	0	0.00638978	0.00393701	0.00343643	0.00341297	0.0027933	0	0.0173611	0	0.0031746	0.00302115	0.00396825	0.0135593	0.0145455	0.00344828	0.00655738	0.0103448	0	0
75249	0	0	0	0	0	0	0	0	0	0	0	0	0.00319489	0	0.00350877	0.00578035	0	0	0	0	0.00362319	0	0.00298507	0	0.00334448	0	0	0	0	0.00333333	0.0100671	0.00626959
75251	0	0.012987	0	0	0.017094	0.0227273	0	0	0.0204082	0.034188	0.00925926	0.0201342	0.0185185	0	0	0	0.016	0	0	0.00628931	0	0.0121951	0	0	0.00873362	0	0	0.00487805	0	0	0	0
76054	0.00352113	0.00711744	0	0	0	0	0.00914634	0.00666667	0.009375	0.00323625	0	0	0.00657895	0.00724638	0.00290698	0.00294118	0	0	0.00623053	0	0.00662252	0.00330033	0	0.00314465	0.00301205	0.00980392	0.0231788	0.0188088	0.00301205	0.00996678	0.00314465	0.0215054
76201	0.00266667	0	0.00306748	0.00331675	0	0	0	0	0.00170068	0.00160514	0.00458716	0.00356295	0.00180505	0.00491803	0.00350877	0	0.00597907	0	0	0.0018622	0	0.00342466	0.00181159	0	0.00757576	0.0018622	0.0045045	0.00201613	0	0.00206612	0	0.00198413
75041	0.00339751	0.00342857	0.00226501	0.00115607	0.00108814	0.00232558	0.00115075	0.00468384	0.00116144	0.00219298	0.00124069	0.00116414	0	0.00238949	0.00129032	0.00246609	0.00370828	0.00375	0.00117096	0.00357569	0.00125313	0	0.00257732	0.00270636	0.00129032	0	0.00421348	0.00131406	0.00241546	0	0	0
76426	0	0.00268817	0.00286533	0	0	0	0.00297619	0.00215517	0.00531915	0	0.00477327	0.005	0	0	0.00986842	0.0031746	0	0	0	0	0.00273224	0	0	0.00325733	0	0.00286533	0	0	0	0.00543478	0.00294118	0
76078	0.00518135	0	0	0	0	0.00462963	0	0	0	0	0	0	0	0	0.00512821	0	0.00462963	0	0	0	0	0	0	0	0	0	0	0	0	0	0.00393701	0
75147	0.00282486	0	0.0060423	0	0	0.0030581	0	0.00334448	0	0	0	0.00606061	0	0	0.00673401	0.00333333	0.00298507	0	0.00353357	0.00367647	0	0	0	0	0.00381679	0	0	0.00884956	0.00452489	0.00480769	0	0
76048	0.00255428	0.00134953	0	0.0134771	0.00438596	0.00442478	0.00431655	0.00154083	0.00687758	0	0.00462963	0.00407609	0.00761035	0	0.00151057	0.00600601	0.0015015	0.00479233	0	0	0.00298954	0.002849	0.00316456	0	0.0013369	0.00525624	0.00515464	0.0132802	0.00377834	0.00622665	0.0102302	0.00770218
75237	0.00201207	0.00403226	0.00206612	0.00757576	0.00356506	0.006	0	0	0	0.00200803	0	0.0035461	0	0	0.0018797	0	0.00206186	0	0	0	0	0	0	0	0	0	0	0.00198807	0	0	0	0
75058	0	0	0	0	0	0	0	0	0	0	0	0	0	0.015873	0	0	0	0	0	0	0	0	0	0	0	0	0	0	0.0133333	0	0	0
75061	0.00203804	0.000684932	0.000633714	0.000684463	0.00343879	0.0040568	0.000690608	0.00211268	0.00129366	0.00281889	0.00136426	0.000648088	0.00481762	0.00357654	0.00212314	0.00206327	0.00379363	0.000755858	0.00149365	0.00523169	0.00315706	0.0034632	0	0.000718391	0.00272851	0.00288392	0.000762195	0.00216606	0.00217077	0.00148478	0.00208914	0.00279525
76022	0.00537634	0.00536193	0.00555556	0.00287356	0	0.00524934	0.00744417	0	0.00265957	0.00271003	0.00518135	0	0.00560224	0.00251889	0.00266667	0	0.00502513	0	0.00480769	0	0	0.00259067	0.00215054	0.00746269	0.00479616	0	0	0	0	0.00218341	0	0.0070922
75414	0	0.0121951	0.00961538	0.0108696	0	0.0123457	0.00917431	0	0	0.0175439	0	0.0119048	0	0.0123457	0	0	0	0	0	0.0117647	0	0	0	0	0	0	0	0	0	0	0	0
76225	0	0	0	0	0	0	0	0	0	0	0	0	0	0	0	0	0	0	0	0.00917431	0	0	0	0	0	0	0	0.0108696	0	0	0	0
75102	0	0	0	0	0	0	0	0	0	0	0	0	0	0	0	0	0	0	0		0	0	0	0	0	0		0.0285714		0	0	0
76627	0.0133333	0	0.0111111	0	0	0.0149254	0	0	0	0	0	0	0	0	0	0	0	0	0	0	0	0	0	0	0	0	0	0	0	0	0	0
76114	0.00605327	0	0.00245098	0.00257069	0.0102171	0.00125786	0.00127877	0.00779221	0.00688863	0	0	0.00110988	0.002574	0.00497512	0.00264201	0	0.00346821	0	0.00124688	0.00357995	0.00260756	0	0.00518135	0.00127877	0.00391645	0.00392157	0.0057971	0.00132979	0.00834492	0.0013587	0.00515464	0.00124688
75069	0.00487409	0.00262467	0.00437445	0	0.00357143	0.00522648	0.00346921	0.00189934	0	0.00374532	0.0018797	0.00118554	0.0104563	0.0030303	0	0.00847458	0.00744186	0.00862069	0.00533333	0.00406091	0.00182482	0.00286807	0.00239234	0.00273723	0.00270758	0	0	0.00191205	0.00174672	0.00088574	0.000860585	0.000884173
75010	0	0	0	0.00243902	0.0108696	0.00724638	0.00483092	0.00244499	0.00472813	0.00473934	0	0.00197239	0.00271003	0.00219298	0.00265252	0.00678733	0.00226244	0.00224215	0.0023753	0.00238095	0.00205339	0.00401606	0.00409836	0.00211864	0	0.00200401	0.00417537	0.00208768	0.00413223	0.00203252	0.00178891	0.00176056
75230	0	0.00407056	0.00255102	0.00262812	0.00393185	0.0013587	0.00291971	0.002886	0.00696379	0.00412088	0	0.00245399	0.00145349	0	0	0.0055788	0.00133156	0	0.00274725	0.00561798	0	0.00348432	0.00410959	0.00123457	0.00720288	0.00252207	0.00260078	0.00129534	0.00128205	0.00384123	0.00390117	0.00122699
76692	0.00175439	0.002	0.0030722	0.00200401	0	0	0.00961538	0.00229358	0	0.00445434	0.00221239	0	0	0	0	0	0.0114286	0	0	0.0131291	0.0021097	0.00209644	0	0	0.00340136	0	0	0.00664452	0.00287356	0	0.00576369	0.00340136
75090	0.00417101	0.0021097	0	0	0.00113507	0	0	0.00121212	0.00229621	0.00246002	0.00489596	0.00365854	0.00135685	0.00138696	0	0.00253485	0.00621891	0.00269906	0.00141243	0.00435414	0.00565771	0.00583942	0.00258732	0.00269179	0.00745342	0.002457	0	0	0.00371287	0.00232829	0.00251889	0.00117786
76106	0.0027894	0.00163132	0.00306044	0.00157233	0.000841751	0.000927644	0.0033195	0.000898473	0.000877193	0.00194363	0.000870322	0.00337838	0.00280374	0.00101833	0.000942507	0	0.00197628	0.00303644	0.000968054	0.000998004	0.00193798	0.000998004	0	0.00103199	0.00425532	0.00647948	0.00333704	0.00225734	0.00311526	0.00436205	0.00395257	0.00219058
75442	0	0.00347222	0.00352113	0.00380228	0	0.00411523	0.0215517	0.00877193	0	0.00796813	0	0.00507614	0	0	0	0.00374532	0.0144404	0.00442478	0.00847458	0.00358423	0.00740741	0	0	0.00387597	0	0.00390625	0	0	0.00664452	0.0096463	0.00649351	0.00571429
76036	0	0	0.0017452	0.00699301	0	0.00147929	0.00156006	0.003367	0	0.00439239	0.00154321	0.00335008	0.003125	0.00595238	0.00324675	0.0046875	0.00621118	0	0.0015083	0	0.00473186	0.00304878	0.003003	0.00452489	0.00784929	0.00718391	0.00311526	0.0042796	0.00560224	0.00149477	0.00128535	0.00135501
76086	0.00120482	0.00371287	0.00122399	0.00121655	0	0.00254453	0.00274725	0.00137363	0	0.00369004	0	0.00111235	0.00122699	0.00119904	0	0.00375469	0.004	0	0	0	0.0041958	0.00282885	0.00305344	0	0.00167785	0	0	0	0.00151057	0.00152439	0.00280505	0.00149701
76107	0.0059453	0.00260756	0.00268817	0.00269906	0.0065189	0	0.00124688	0.00131406	0.00131406	0.002849	0	0.00369004	0.00406504	0.00128041	0.00292398	0	0.00513479	0.00641026	0.00283688	0.00546448	0.00258732	0.00407056	0	0.00542005	0.00589971	0.00269906	0.00125945	0.0026738	0.00138889	0.00260756	0.00269906	0.00126422
75039	0.00900901	0.00757576	0.00694444	0	0.00740741	0	0.00671141	0.0123457	0.00588235	0	0	0	0	0	0.00571429	0.0132743	0	0	0.00452489	0.00454545	0	0	0	0.00796813	0	0	0	0	0	0	0	0
75077	0.00134953	0	0.00272109	0.0013459	0.00381194	0.00477327	0.00387097	0.00434783	0	0.00260756	0.00130039	0.0018315	0	0	0	0.00412655	0.00396825	0	0.00125	0.00244798	0	0.00705882	0.00238949	0.00127065	0.00501253	0.00527009	0.003663	0.0012837	0	0.00417246	0.00823045	0
75219	0	0	0	0.00462963	0	0.00433839	0.00224719	0	0	0	0	0.00421053	0	0.00239234	0.00479616	0.00247525	0.00230415	0.00505051	0.002457	0.00497512	0.00497512	0.00802139	0	0	0.00742574	0.00260417	0	0.00769231	0.00496278	0.00502513	0.00707547	0
76641	0	0	0	0	0	0.0149254	0	0	0	0	0	0	0	0	0	0	0	0	0	0	0	0	0	0	0	0.0217391	0	0	0	0	0	0
75287	0.00208986	0.00207254	0.00306748	0	0.00204708	0.00104822	0.00220994	0.00412797	0.00315126	0.00208768	0.00198807	0.0017762	0.00306435	0.00301508	0.00371058	0.00185014	0.00191205	0.00100301	0.000952381	0.00193986	0.00205339	0.000980392	0.00276753	0.000959693	0.00948767	0.0055918	0.00462963	0.00373832	0.00291829	0.00198216	0.000933707	0.002849
75063	0	0	0	0	0	0.00458716	0	0.00164474	0	0.00165017	0.00171527	0	0.00164474	0	0.00163399	0	0.00439883	0.0015361	0.00308642	0.00631912	0.00499168	0.00316456	0.00138889	0	0	0.00148588	0.00149254	0.0014771	0.00310559	0.0030581	0	0
75023	0.00195695	0.00203046	0.00200602	0	0.000958773	0.001002	0.00517063	0.00582524	0.000883392	0.000959693	0.00642202	0.00138504	0.00406091	0.00103199	0	0.00387597	0.00258844	0.00371058	0.00445236	0.00102041	0.00217865	0.00187441	0.00441696	0.00248139	0.00277008	0.00575264	0.00389864	0.00286807	0.002849	0.00286807	0.00376294	0.00178731
76636	0	0	0	0	0	0.0384615	0	0	0	0	0	0	0	0	0	0.0217391	0	0.0204082	0	0	0	0	0.0136986	0	0	0	0	0	0	0	0	0
75495	0.00512821	0.00485437	0	0.00471698	0	0.00598802	0	0	0.00401606	0.00492611	0	0.00757576	0.00571429	0	0	0.00526316	0.005	0	0	0	0	0	0	0	0.00574713	0.00452489	0.00487805	0	0.00990099	0	0	0
76044	0	0	0.0102041	0	0	0	0	0	0.00694444	0	0	0	0	0	0	0	0	0	0	0	0	0	0	0	0	0	0	0.00917431	0	0	0	0
75081	0.00373599	0.00126904	0	0.00362319	0.00365408	0.00850547	0.00495663	0.00129032	0.00369458	0.00249066	0.00357569	0.00320171	0.00393701	0.00362319	0.00740741	0.00125786	0.00385604	0.00357995	0.00337079	0	0.00131752	0.00244798	0.00123457	0.00360144	0.0021575	0.00107411	0	0.00106952	0.00228833	0.00484262	0.00123609	0.00213904
75032	0.00210526	0.00449438	0	0	0	0	0	0	0.00187617	0	0.00186916	0.0019685	0.00167224	0	0.00537634	0	0.00175747	0.00465116	0.00163666	0.00486224	0	0	0.00529101	0	0.0018315	0.00178571	0	0.00438596	0.00298507	0	0	0.00305344
76266	0	0.00712589	0.00268097	0	0.00249377	0	0.00252525	0.00248139	0.0049505	0.00252525	0.00254453	0	0.00514139	0.00228311	0	0.00251256	0	0.004914	0	0.00501253	0.00913242	0	0.00721154	0.0071599	0.00217865	0.00514139	0	0.00411523	0	0.00894855	0	0
75025	0.00253165	0.00239808	0.00592417	0.0108173	0.0045403	0.00506971	0.0049505	0.00796359	0.00336323	0.00232019	0.00234192	0.000869565	0.0105541	0.00545703	0.00226501	0.00367197	0.00124688	0.00950119	0.00115875	0.00238379	0.003663	0.00114286	0.0045045	0.00352113	0.00595948	0.00542299	0.00892857	0.0106383	0.00995025	0.00373599	0.0047619	0.0035545
75054	0	0	0	0	0	0	0	0	0	0	0	0	0	0	0.00606061	0	0	0	0	0	0	0	0	0.00574713	0	0	0.00970874	0.00555556	0	0	0	0.00409836
76028	0.00474215	0.00194553	0.00328515	0.00487211	0.00786449	0.004884	0.00777047	0.00670732	0.0039886	0.00304878	0.00645919	0.00544662	0.00409836	0.00338983	0.00582072	0.00533808	0.00592768	0.00537634	0.00309789	0.00353149	0.00289352	0.00534442	0.00249688	0.00357143	0.00755532	0.00273673	0.00269833	0.00725446	0.0082602	0.004158	0.00220386	0.00422164
75167	0	0	0	0	0	0.00666667	0.0201342	0	0	0	0	0.0142857	0.00641026	0	0	0	0.00641026	0	0	0	0	0	0	0	0	0.00735294	0	0	0	0.00666667	0.00526316	0
75024	0.00238095	0	0	0.00204918	0	0.00209644	0	0	0	0.00380228	0.00173611	0.00252845	0.00163132	0.00392157	0.00357782	0.00167504	0.00650407	0	0.00159744	0.00169492	0.00170068	0.0030722	0.00145773	0.00456621	0.00296296	0	0.00314465	0.00312989	0.00304414	0.00298507	0.00580552	0.00297619
75002	0.00241546	0.002331	0.000793021	0.000805802	0	0	0.00076864	0.00466563	0.00140746	0.00154919	0.000831255	0.002442	0.00168067	0.00245298	0.00233827	0.00661704	0.0040783	0	0.00163132	0.00169924	0.000821018	0	0.003003	0.00537634	0.00413223	0.000789889	0.00156617	0.000755287	0.000801282	0.000759878	0	0.00150038
75115	0.00294768	0	0	0.000823045	0	0.000805153	0	0.000768049	0	0.000779423	0.00242915	0.00221076	0.000754148	0.000835422	0.00539291	0.00510949	0.00483481	0.00313725	0.00147275	0.000747384	0.00143164	0.002149	0.00135685	0.00139373	0.00374251	0.00158983	0.00308642	0.00230947	0.00237906	0.00232019	0.00146735	0.00215208
76119	0.00210822	0.00294985	0.00484429	0.00131666	0.00333333	0.0013986	0.00354359	0.00201478	0.00256904	0.00394218	0	0.00186451	0.00215672	0.00192678	0.00130634	0.00125392	0.00209497	0.00141243	0.00066313	0	0	0.0013089	0	0.00136799	0.00194932	0.00353107	0.00273785	0.00273224	0.000658762	0.000675219	0.00239091	0.00370599
75087	0.00750469	0.00707965	0.00171233	0.00164474	0.0042735	0.00161812	0.0015949	0.0015528	0.00140845	0.00114811	0	0	0	0.00463679	0	0.00606061	0.00282885	0.00306279	0.00138504	0.00152905	0.0046225	0.00142045	0.00147275	0.00753012	0.00534045	0.0015674	0.00655308	0.00245399	0	0.0013624	0.001221	0.00243605
75044	0	0.00120192	0.00488998	0.00233645	0.00340522	0	0.00236128	0	0.00329308	0.00221729	0.00123305	0.0021645	0.00699301	0.00498753	0.00239234	0.00241546	0.00240964	0.0037831	0.00536913	0.00595948	0.00240385	0.00342466	0.00118906	0.00236967	0.00467836	0.00240096	0.00120192	0.00123001	0.00232019	0	0.00334448	0.00340136
75088	0	0.00172712	0.0016835	0.00337838	0.00163666	0.00159744	0	0.00165563	0.00161031	0	0.00209644	0.00390625	0.0102215	0	0	0	0	0.00345423	0.0015456	0.00330033	0.0019084	0.00322061	0.00351494	0	0	0.0017301	0	0.00647249	0.0053286	0	0.00361664	0.00519931
75052	0.00285063	0.0010805	0.00389321	0.00110988	0.00222099	0.00113122	0.00115942	0.00167879	0.00160171	0.0034188	0.000521105	0.0021692	0.0017783	0.00167038	0.00170455	0.00209754	0.00112423	0.00212879	0.0022309	0.00168161	0.00522952	0.00170358	0.00275634	0.00208768	0.00440044	0.00436205	0.0033557	0.00107411	0.000551268	0.0032591	0	0.00104822
75424	0	0	0	0	0	0	0	0	0	0	0	0	0	0	0.0128205	0	0	0	0	0	0	0	0	0	0	0	0	0	0	0	0	0
76063	0.000853242	0.00162999	0.000803213	0	0.00157853	0.00156006	0.000770416	0.00071736	0.00147167	0.000722022	0.00148148	0.00189036	0.00159872	0	0.00154679	0.000729927	0.000757576	0	0.000769823	0.00075358	0.000711744	0.00144613	0.000704722	0.00202293	0	0	0.00145666	0.00138026	0.00143369	0	0.000687285	0.00141945
76227	0	0	0	0	0	0	0	0.00194553	0.00735294	0	0	0	0.0019305	0.0036036	0	0.00359712	0.00185529	0	0	0.0015949	0	0	0.00163934	0.00160772	0.00163666	0	0	0.0014881	0.00294551	0	0	0.00268097
75223	0	0	0	0	0	0	0	0	0	0	0	0	0.00265252	0	0	0	0.00292398	0	0	0	0.00262467	0.00241546	0.00274725	0.00268097	0.00320513	0	0.00793651	0.00304878	0	0.0030303	0.00543478	0.00271739
76135	0.00341297	0	0	0.00321543	0.00331675	0	0	0	0	0	0.00179533	0	0.00168634	0	0.00164745	0.00164745	0.0033389	0.00156495	0	0	0.00148368	0.0016129	0.00178253	0	0	0.00149031	0.00176991	0	0.003125	0.00154083	0.0014881	0
75007	0.00330852	0.00375587	0.00177778	0.00446828	0.013089	0.00525855	0.003276	0.00636943	0.00896861	0.00343938	0.00426621	0.00923788	0.00658436	0.00826446	0.0070922	0.00927644	0.00608696	0.00438596	0.00662252	0.00457038	0.00268336	0.0075188	0.00395257	0.00442478	0.00627803	0.00472144	0.0019685	0.00186916	0.000886525	0.00288462	0.00477099	0.00175285
76673	0			0		0			0	0	0	0	0	0			0			0	0			0	0	0	0	0			0
75035	0.00479042	0.00226501	0.00113766	0.00110742	0.00700935	0.00247525	0.00122399	0	0.00215054	0	0.00270758	0.00137552	0.00340909	0.00109051	0.0031679	0	0	0.00326442	0	0	0.00363196	0.00429646	0.0010101	0.00701403	0.00572738	0.00310881	0.00420168	0.00513347	0	0.000974659	0	0.00564972
75163	0	0	0.00909091	0.0175439	0.0172414	0.00892857	0	0	0	0	0	0	0	0	0	0	0	0	0.0104167	0.0151515	0.0117647	0	0.0210526	0	0	0	0	0	0	0	0.0117647	0
75001	0.00619195	0.00974026	0.0103806	0.00879765	0.00341297	0.00743494	0	0	0.00387597	0.00823045	0.00869565	0.0049505	0.00854701	0	0.00851064	0	0.00823045	0.0167364	0	0.00829876	0.00452489	0.00384615	0	0	0	0.00374532	0	0	0	0.00387597	0	0
75235	0	0.00215983	0	0	0	0	0	0	0.00194932	0.00212314	0.00209205	0	0	0.00248139	0	0.00210526	0	0	0	0.0023753	0	0	0	0	0	0	0	0	0.00222222	0.00211864	0.00413223	0.00221239
75166	0	0	0	0	0	0	0	0	0.0133333	0	0	0	0	0.0131579	0	0	0	0	0	0	0	0	0.0113636	0	0.0119048	0	0.00990099	0	0	0	0	0.00869565
75134	0	0	0.00195695	0	0.00218341	0	0.00172414	0.00184162	0.00180832	0	0.00366972	0.00638298	0.00177936	0	0	0.00760456	0.00625	0	0.00212766	0.00362976	0	0	0	0.00374532	0	0	0.0021322	0.00395257	0	0.00371058	0.00194175	0
75241	0.00190114	0	0	0.00101729	0	0.000968054	0	0.00194175	0.00294406	0.00208333	0.000982318	0.0019084	0.00191388	0.00193986	0.000951475	0.00379507	0.00096432	0.00422386	0.00281955	0.00195886	0.00204918	0.000904159	0.00376294	0.0038059	0.00205973	0.00314136	0.0106496	0.00102354	0.00384615	0.00100503	0	0.00280636
75141	0	0	0	0.00909091	0.0105263	0	0	0	0	0	0	0	0	0	0	0	0	0	0	0	0	0	0	0	0	0	0.0121951	0	0	0.010101	0	0.01
76132	0.00429799	0.00471698	0.00566572	0.00574713	0	0.00284091	0.00312012	0.00149477	0.00570613	0	0	0.00441176	0.00286123	0.00259067	0.0042796	0.00708215	0	0.00771605	0.0101597	0.00958904	0	0	0.00140845	0.00141044	0.0013459	0.00655308	0.002574	0.00284495	0.00421348	0.0013986	0.00420757	0.00388601
76011	0.00149701	0.00284091	0.00156986	0.00300752	0.00134771	0.0040107	0	0.00158479	0.00294118	0.00148148	0.00140845	0	0.00146199	0.0015748	0	0	0.00150602	0.0014771	0	0	0.00382166	0.00233918	0.0011919	0	0	0.0015625	0	0	0	0.00144509	0.00164204	0.00146199
75155	0	0	0	0	0	0	0	0	0	0	0	0	0	0	0	0	0	0	0	0	0	0	0	0	0	0	0	0	0	0	0	0
75148	0.00689655	0.0033557	0.00344828	0	0	0.00328947	0	0	0.0035461	0.003663	0.00357143	0	0	0.003367	0	0.00340136	0	0.017316	0	0.0136364	0.0176678	0	0.00634921	0.00342466	0	0	0	0	0	0	0	0
76053	0.00784314	0.00490196	0.00462963	0.00114286	0.00399467	0.00120337	0	0.00126743	0	0.00372208	0	0.00217865	0.00232019	0.00246914	0.00352526	0.00577367	0.00473373	0.00120192	0.00224719	0.00125313	0.00242131	0.00448934	0.00595948	0.00359281	0.00515464	0.00393701	0.00455063	0.0075431	0.00243902	0.00314795	0	0.00119474
75149	0.00229885	0.00167879	0.0018018	0.00238663	0	0.000653168	0.0012945	0.00194679	0.00303214	0.0011655	0.00063857	0.00230282	0.00245098	0.00314465	0.00120627	0.00269724	0.00426829	0	0.00321958	0.00390879	0.00196207	0.0013459	0.000730994	0.00286123	0.00348918	0.00228311	0.0021398	0.00207756	0.000694444	0.00125156	0	0.00125865
75204	0	0	0	0	0	0	0	0	0	0.00520833	0	0	0	0.00655022	0.00222222	0.00227273	0.002331	0.00226757	0	0	0	0	0.00502513	0	0.0091954	0.00469484	0.0022779	0.00449438	0.00441501	0.00232019	0	0
75218	0.00161551	0.005	0.00164204	0.00152672	0	0	0.00520833	0.00505051	0.00343053	0.00511073	0.00355872	0.0131363	0	0.00318471	0.00357782	0.00353357	0	0.00361664	0.00180832	0.00328407	0	0.00350263	0.00531915	0.00163666	0.00174825	0.00654664	0.010929	0.00169779	0.0035524	0.00380228	0.00868056	0.00988468
76651	0	0	0	0.00970874	0	0	0	0	0	0	0	0	0	0	0	0	0	0.0119048	0	0	0	0	0	0	0.0186916	0.0215054	0.00869565	0.0105263	0.0121951	0	0	0
76043	0	0	0	0.013986	0.0131579	0.00628931	0	0	0	0	0.00578035	0	0.0127389	0.0144928	0	0.00653595	0	0	0	0	0.0108108	0	0	0	0	0	0	0	0.00598802	0	0	0.00609756
75409	0.00340136	0.00330033	0	0	0	0.00314465	0.00296736	0	0.00239234	0	0.00645161	0	0.00338983	0	0	0	0	0.00352113	0	0	0	0	0	0	0	0.00271739	0	0.00460829	0.00229358	0.0097561	0	0.00202429
76023	0	0	0	0	0	0	0	0	0	0	0	0	0	0.00584795	0	0	0	0	0	0	0	0	0	0	0	0	0	0	0	0	0	0
75042	0	0.00093633	0.000977517	0.00101317	0	0	0.00205339	0.0010352	0	0.00391773	0.00197044	0.000965251	0.00212314	0	0.00112233	0.0021575	0.00105042	0.0011534	0.00209644	0.00115741	0.0021164	0.00215983	0.00534188	0.00214362	0.00108578	0.00114548	0.00232019	0.00106724	0.00111359	0.00111982	0	0.00195886
75165	0	0	0.00104275	0.00107643	0.00107875	0	0.00392927	0.00102145	0	0	0	0	0.0019685	0.00104603	0.0029098	0	0	0.00212089	0.0020141	0.00298507	0.00108108	0.003663	0	0.0019861	0.00185529	0.00258621	0.00183824	0.00641613	0.00188857	0.0018622	0.00354296	0.00392773
76115	0.00383142	0	0	0	0.00164745	0.00185529	0.00329489	0.00177305	0	0.00179211	0.00502513	0	0.00184162	0.00163934	0	0.00166945	0	0.0034188	0	0.00880282	0.00541516	0	0.00170068	0.0018797	0.0035524	0.0018315	0.00204082	0.00365631	0	0	0	0.00160772
76060	0	0.00555556	0.00540541	0.010989	0.00904977	0	0.0100503	0.0147783	0.0382775	0.0133333	0.015544	0.0159363	0.0110497	0.0144928	0.00980392	0.0115607	0.00507614	0.00851064	0.010582	0	0.0047619	0.00497512	0.00452489	0.0113636	0	0.00469484	0.00487805	0	0	0	0.00446429	0
75074	0.000892061	0.00351803	0	0	0.00188679	0	0.000976562	0	0.000982318	0.0019084	0.000830565	0.00402685	0.001	0.00313152	0.00187441	0.00289296	0.00287081	0.000969932	0	0.00310238	0.0030581	0.00191022	0.0025729	0.00189753	0.000938086	0.00286533	0	0	0	0.00094697	0	0.000896861
75126	0.00161812	0	0	0.003125	0	0.00312989	0.00141643	0.00288184	0.00285307	0	0.00136426	0.00253165	0.00255428	0.00516796	0.00470035	0.00400534	0.00134048	0.00141243	0.00136054	0.00287356	0	0.00224467	0	0.00143062	0.00124224	0.00364078	0.00112108	0.00338219	0.00319829	0	0.00121065	0.00102354
75050	0.00197628	0	0.000925926	0.00197433	0.00384986	0	0	0.00101833	0.00290135	0	0.0037843	0.00172861	0.00106838	0.00191205	0.000949668	0.00183993	0.001002	0.00462535	0.000908265	0.00393701	0.000972763	0.00102249	0.00252313	0.0018622	0.00595238	0.00280112	0.00199402	0.00277521	0	0.00585366	0.00179695	0.00179533
76487	0	0	0	0	0	0	0	0	0	0	0	0	0	0	0	0.0133333	0	0.0135135	0	0	0	0	0	0	0	0	0	0	0	0	0	0
76040	0	0.00297177	0.00151515	0.00141243	0.00322061	0.00601504	0.00147493	0.00145349	0.00414365	0.00478469	0.00144092	0.00136054	0	0	0.00151745	0.00149254	0	0.00463679	0.00141643	0.00153139	0	0.00442478	0	0	0.00416667	0	0	0.00417827	0.00322581	0.004329	0.00292398	0.00432277
75124	0	0	0	0	0	0	0	0.00617284	0.00617284	0	0.0116959	0	0.00564972	0	0	0	0	0	0	0	0.00641026	0	0	0	0	0	0	0.00558659	0.00534759	0	0	0.00689655
76066	0	0	0	0	0	0	0	0	0	0	0	0	0	0	0	0	0.019802	0	0	0	0	0	0	0	0.0113636	0	0.0120482	0	0.0105263	0	0	0
75454	0.00680272	0.0222222	0	0	0	0	0	0.0153846	0.00505051	0.0272109	0	0	0	0	0	0	0	0	0	0	0	0	0	0	0	0	0.00497512	0	0	0	0	0
75150	0.0017301	0	0	0.00235988	0.00239378	0.00547112	0.00320307	0.000625	0.00121065	0.00410557	0.00366077	0.00653983	0.00551809	0.00306748	0.0044586	0.00460526	0.00623441	0.00266845	0.0012285	0.00129534	0.00329598	0.000384172	0.000711744	0.00411241	0.00202429	0.0035461	0.00446999	0.00332226	0.0019084	0.0012987	0.00118906	0
75201	0	0	0	0	0	0	0	0.00534759	0	0	0	0	0	0	0.00510204	0.0106383	0.0159574	0.00900901	0	0	0.0175439	0	0	0.00571429	0.00465116	0.00819672	0.00409836	0	0	0	0	0
75022	0	0	0.00638978	0.00325733	0	0	0.00318471	0	0.00630915	0	0.00316456	0.00442478	0	0	0	0	0.00291545	0	0	0	0.0037037	0.0104895	0.00342466	0.00302115	0.0108696	0	0	0	0.00334448	0	0	0
75009	0.00502513	0.00454545	0	0	0	0	0	0	0	0.00854701	0	0	0.00483092	0	0.00502513	0.00406504	0	0	0	0.00502513	0	0	0	0	0	0	0	0	0.00757576	0	0	0.00348432
75019	0.00324675	0.00162602	0.00486224	0.00324675	0.00179533	0.0033557	0.0014771	0.00322581	0.00361011	0.00314465	0.00460829	0.00141844	0.00330033	0	0.00484653	0.0044843	0.00641026	0.00617284	0.0159744	0.00813008	0.00165017	0.00603318	0.00326264	0.00581395	0.00624025	0.00490998	0	0.0015083	0.00316957	0.00157729	0	0.00480769
75207	0	0	0	0	0	0	0	0	0	0	0	0	0	0	0	0	0	0.0625	0	0	0	0	0	0	0	0.025	0	0	0	0	0	0
75490	0	0.0103093	0	0	0	0	0	0	0	0	0	0	0	0	0	0.0454545	0	0	0	0	0	0	0	0	0	0	0	0	0	0	0	0
76118	0	0.00268097	0.00245098	0	0.00268097	0	0	0	0.00221239	0.00501253	0	0.004	0.00518135	0	0	0	0	0.00271003	0	0	0.00242718	0	0.00241546	0.00255754	0	0.00497512	0	0.00253165	0	0	0	0.002
75028	0	0.00388098	0.0013459	0.00126422	0.00615764	0.00379267	0.00253165	0.004	0.00534759	0.00398936	0	0.00189394	0.0015083	0	0.00127065	0.00372208	0.00416667	0	0.00263158	0.0013245	0.00129702	0.00127065	0	0.00133333	0.00271739	0.0039267	0.00534759	0.00239808	0.00136986	0.002457	0.00125945	0.00126103
75159	0.0034965	0.00182482	0.00173611	0	0.00922509	0.00369686	0.00170068	0.00194175	0.00561798	0.00341297	0	0.00178571	0.00701754	0.00511073	0.00171527	0.00402414	0.00191571	0.00638298	0.00184843	0	0.00369686	0.00259403	0.00784314	0.00200401	0	0.00443459	0.00397614	0	0	0.00202429	0.00170648	0.00395257
75209	0.0027027	0	0.00258398	0	0.0138122	0.00731707	0	0.00522193	0.00506329	0	0	0.00239808	0.00271739	0	0	0.0060423	0.00573066	0.00328947	0.0031746	0.00537634	0.00276243	0.00824176	0.0030581	0.00273973	0.00265957	0	0.00609756	0.0101523	0.0102828	0.00289017	0	0.0027027
76164	0	0	0	0	0.00684932	0.00337838	0	0	0.0026455	0	0.00284091	0	0	0.0027248	0.00278552	0	0	0	0.00534759	0	0	0	0.00273973	0.00271739	0	0.00282486	0.00552486	0.00251889	0	0	0.0026455	0
76012	0.00123457	0.00265957	0.00154799	0.00131752	0.00124224	0.00272851	0.00371287	0	0	0.00365854	0.00340522	0.00103306	0.0035545	0	0	0.00131926	0.00140845	0.00247219	0.00140449	0.00138504	0.00399467	0.00139665	0.00508259	0.00382653	0.0027248	0.00127877	0.00412655	0.0104987	0.00239521	0.00125	0.00397878	0.00385109
76179	0.00321543	0.00603622	0.00105152	0.00732984	0.00503018	0.00627615	0.00303337	0	0.00439754	0.000874891	0	0.00181159	0.00192123	0	0.00189934	0.00333611	0.000914913	0.00365297	0.00181324	0.00178891	0.00268577	0.00539084	0.00273973	0.00345722	0.0044484	0.0034632	0.00330852	0	0.0008285	0.00170068	0.00243506	0
75234	0.00470035	0	0.00251889	0.0059453	0.00385109	0.00118624	0.00242718	0	0.00592417	0.00500626	0.00468933	0.00323625	0.00727273	0.00359281	0.00639386	0.00957592	0.00133333	0.00490196	0.00676437	0.0040107	0.00376884	0.00414365	0.00503778	0.00346821	0.000793651	0.000816327	0.000838926	0.00411523	0.000829876	0.00773994	0.00241546	0.00166667
75203	0	0	0.00198413	0.00189753	0	0	0	0	0	0.00210084	0	0	0.00214592	0.00498753	0.00235849	0.00234192	0.00221239	0	0	0	0	0.0025641	0.0040404	0	0.00289017	0.00544959	0	0.00428266	0.00468384	0	0.00421053	0
76205	0	0.00220264	0	0	0	0.00241546	0	0.00257732	0.00231481	0	0	0.00312989	0.00704225	0.00452489	0.00226757	0.00619835	0.00218818	0	0	0.0044843	0.00621118	0.0043956	0.00425532	0.00634249	0	0	0.002331	0.00221729	0	0	0	0
75067	0.00197889	0.00528053	0.00441084	0.00581771	0.00236546	0.00179964	0.00379267	0.00192184	0.00124533	0.002589	0.00316456	0.00325998	0.000655308	0.000659631	0.0012747	0.00247678	0.00125235	0.0017762	0.00178571	0.0018018	0.000615385	0.000625	0.000592066	0.00361228	0.00308452	0.00254615	0.000632911	0	0.00130293	0.00062422	0	0.00131839
75228	0.0015121	0.00115407	0.000982318	0.000965717	0.000497512	0.00110132	0.000993542	0.00254582	0.00196754	0.0010118	0.00046729	0.00187266	0.00102407	0.00101833	0.00159574	0.0024777	0.00105042	0.0021575	0.00153374	0.00179131	0.00300752	0.00315032	0.00281955	0.00378967	0.00319659	0.00399002	0.00256016	0.00104877	0.00640342	0	0.00154162	0.00155763
76120	0	0.00276243	0	0	0	0	0	0.0025	0.0028169	0	0	0.00242131	0	0	0	0	0.00238663	0	0	0.00433839	0	0.00218341	0.00221239	0.00520833	0.00226757	0.00486618	0.00207469	0.00204918	0.00218818	0.00240385	0.00221729	0
75479	0	0	0.0121951	0	0.0149254	0	0	0	0	0	0	0	0.0196078	0	0	0.0153846	0	0	0.0188679	0	0	0	0.0178571	0	0	0	0	0	0	0	0	0
75220	0.00193986	0.000992063	0.00184672	0	0.00208768	0.000985222	0.00096432	0	0.000967118	0.00297619	0	0	0	0	0.00306122	0.00104493	0.003517	0.00239234	0.00220264	0.00357569	0.00374065	0.00123609	0	0.00205339	0.00591017	0.00356295	0.00242718	0.00234467	0.00348432	0.0023175	0.00106724	0.00325733
75104	0.0040201	0.0021097	0.00480769	0	0.00299401	0.00102669	0.00202634	0.000972763	0.00196078	0.00209864	0.00101112	0.00183318	0.00406091	0	0.000993049	0.00287632	0.00490196	0.00202224	0.00365965	0.00185357	0.0032967	0.00317125	0.000930233	0.00277778	0	0.00196657	0.00104712	0.00094697	0.00100503	0.00106496	0.0029383	0.000910747
75048	0.0049505	0	0	0.00239808	0	0.00243309	0.00245098	0.00248139	0.00260417	0.00231481	0.0043573	0.0113895	0	0	0	0	0.00221239	0.00470588	0	0.00235849	0	0.00251256	0.00222717	0	0.00503778	0.00461894	0	0.00220264	0.0022779	0.00422833	0.00202429	0.00410678
76233	0	0	0	0	0	0	0.00740741	0	0	0	0	0	0	0	0	0	0.00892857	0	0	0	0.0131579	0	0.011236	0	0	0	0	0	0	0	0	0
76239	0	0		0				0.0285714		0	0	0	0	0		0.0344828	0	0	0	0		0			0		0.0540541	0		0		0
76259	0.00854701	0.01	0	0	0.0185185	0	0	0	0	0	0.00943396	0	0	0	0	0	0	0	0.00934579	0	0	0	0.00724638	0.00680272	0	0	0	0	0	0	0	0
76252	0	0	0	0	0	0	0.0138889	0	0	0	0	0	0	0.0163934	0	0	0	0	0	0	0	0	0	0	0	0	0	0	0	0	0	0
75214	0.00122699	0.00550661	0.00110865	0.00341686	0.00114155	0	0.00337838	0.00232288	0.00705882	0.00486618	0.00501253	0.00221239	0.00124844	0.00615006	0.00115607	0.00120482	0	0.00277008	0.00384123	0.00242424	0.00241546	0.00255428	0.00384123	0.00340522	0.0059952	0.00398406	0.00364078	0.00238949	0.00476758	0.0102433	0.00504414	0.0034642
75215	0.00414938	0.00265252	0.00292826	0.00308642	0.00554017	0.00153374	0	0.00628931	0.00314465	0.0052356	0	0	0.00841751	0	0.00163132	0.00504202	0.0017762	0	0	0.00178891	0.00168919	0.00168067	0	0.00168067	0.005	0	0	0.00153846	0.00154083	0.00312989	0.00163132	0
76248	0.00196207	0.0023753	0	0.00115607	0.00419413	0.00303582	0.000611995	0.00248602	0.00563698	0.00168824	0	0.00149254	0	0.00214592	0.00535906	0.00342075	0.00340522	0.00591716	0.00386598	0.00490798	0.0058548	0.00134953	0.00543478	0.00263158	0.00439239	0.00556328	0.00143266	0.00273598	0.00384615	0.00405405	0	0.0026178
76065	0.00182482	0.00551471	0	0.0034188	0.00558659	0	0	0.00515464	0.00149701	0	0.00315457	0.00152207	0	0.00327869	0.00304414	0.00290698	0.00573066	0.00297177	0.00323625	0.00474684	0	0.00158983	0.00473186	0.00297619	0.00145138	0.00738552	0	0.00137931	0	0	0.00143266	0.00264201
76052	0	0	0	0	0	0	0	0	0	0	0	0.00609756	0.00357143	0.00332226	0.00348432	0	0	0.00346021	0	0.0031746	0	0	0.00295858	0.00273224	0	0	0	0	0	0	0	0
76017	0.00384246	0.00287908	0.00305499	0.000938967	0.00408163	0.003125	0.00374532	0.00520833	0	0.00669856	0.00465549	0.00247117	0.00638978	0	0.00280899	0.00293542	0.001998	0.00397219	0.00498008	0.00758294	0.00104932	0.00194932	0.00505051	0.00496524	0.0020141	0.00293255	0	0.00180018	0.00196464	0.000904159	0.000947867	0.00094697
76645	0.00188324	0	0	0	0.003861	0.00417537	0.0046729	0.00424628	0	0	0	0.00210526	0	0	0	0	0	0.00253165	0	0	0	0	0.00298507	0.00462963	0	0.00296736	0.0084507	0.00923077	0	0	0.00255754	0.00294118
75252	0.0059761	0.006	0	0	0.00196078	0.00389864	0.00417537	0	0.00578035	0	0.00361664	0.0016129	0.00202429	0.00176678	0.00361664	0.00186916	0.00201207	0.0019685	0.00366972	0.00213675	0	0.00406504	0.00185874	0.00630252	0.00364964	0.00392157	0.0036036	0.00182482	0.00179856	0.00340716	0	0.00176367
76109	0.00208333	0.00414079	0.0019802	0.00214133	0.00400802	0.006	0.00650759	0.00904977	0.00863931	0.00198413	0	0.00899281	0.00206186	0	0	0	0	0.00635593	0	0.00622407	0.00554529	0.00431965	0.00207469	0.00809717	0.0023753	0	0.00454545	0.00204918	0.006	0.00225734	0.00627615	0.00645161
76691	0	0	0	0	0	0	0.00561798	0	0	0	0	0.00621118	0	0	0	0	0.00512821	0	0	0.00510204	0	0	0	0	0.00609756	0	0	0	0	0	0	0.0148148
76051	0.00441989	0.0010917	0.0010929	0.00113379	0	0.00111111	0.00111235	0.0022779	0.00413223	0.00215285	0	0.00542888	0.00323276	0.00431965	0.00103306	0.00105152	0.00337838	0.00464037	0.00121803	0.0021645	0.00210305	0.00107066	0.0021164	0	0.00221239	0	0.00111359	0.00219298	0.0040858	0	0.00195122	0.00460829
76626	0.0188679	0	0	0	0	0.0153846	0	0	0	0	0	0	0	0	0	0	0.0169492	0	0	0	0	0	0	0	0	0	0	0	0	0	0	0
76058	0.00579151	0.00403226	0.00195312	0.00182815	0.0019685	0.00323102	0.00179533	0.00948767	0.00508475	0.0019802	0	0	0.00516351	0	0	0.00357782	0.00189036	0.00174825	0.0033389	0	0.00374532	0	0	0.00185529	0.00518135	0.0017452	0.00841751	0.00164474	0	0.00200401	0.0084317	0.00176056
76059	0	0	0	0	0	0	0	0	0	0.00645161	0.00598802	0.00662252	0.00617284	0.0204082	0	0.00636943	0	0	0.0070922	0	0.00719424	0.00581395	0	0	0	0	0.00540541	0.00649351	0	0	0.00588235	0
75238	0	0.00126263	0	0	0	0	0.00345622	0.00133869	0.00249688	0.00240385	0.00374065	0	0.0083632	0.0023753	0.00124069	0	0.00113636	0.00125	0.00121803	0.00110865	0.00492005	0	0.00597372	0.00120048	0.00934579	0.00105485	0.00453001	0.00232829	0.00240674	0.00235294	0.00116822	0.00581395
75125	0	0	0	0	0	0	0	0.00543478	0.0049505	0.00571429	0	0.00490196	0	0	0.00483092	0	0	0	0.00584795	0	0	0	0	0	0	0.00645161	0	0.0122699	0	0	0	0
76064	0	0	0	0	0	0	0	0	0	0.0526316	0	0	0.03125	0.025	0	0.0188679	0	0	0	0	0	0.0208333	0	0	0.0217391	0.0408163	0.0212766	0	0.0363636	0.0192308	0.0178571	0
76071	0	0	0	0	0	0	0	0	0	0	0	0	0.0103093	0	0	0.0114943	0	0	0	0	0	0	0	0	0	0.00840336	0	0.00934579	0	0	0	0
76073	0.00666667	0	0	0	0.00680272	0	0	0	0	0	0.00662252	0	0	0	0	0	0	0	0	0	0	0	0	0	0	0	0	0	0	0.00588235	0	0
76049	0.00319489	0.00146843	0.00294551	0	0	0.00147493	0	0	0.00457317	0.00106496	0.00164745	0.00138504	0.00428571	0.00143472	0.00315956	0.00458015	0.00452489	0.00321027	0.00169779	0	0.00296296	0.00173611	0.00154083	0.00144509	0.00767263	0.00557103	0.00255102	0.00129366	0.00268456	0.002457	0	0.00534045
75211	0.00250627	0.00153767	0	0.000977517	0	0.00154083	0	0.00105876	0.00210859	0.000519751	0.000518941	0.000528541	0.00108637	0.00104877	0.00220629	0	0.00175541	0.00303582	0.00114155	0.000577367	0.00119261	0.00190718	0.00113895	0.00224845	0.0013708	0.00215054	0	0.00189633	0.00318066	0.00191083	0.00176574	0.000618812
75208	0	0.00108696	0.00225225	0.0031881	0.00650195	0.00475624	0.00125945	0	0.00120048	0.00246609	0.00119617	0.00231481	0.00252845	0.00246002	0.00116009	0.00119617	0.00262123	0.00574713	0.002442	0.00130378	0.00265252	0.00282885	0.001321	0.00397878	0.00151286	0	0.0015873	0	0.00145349	0.00157233	0	0
76050	0	0	0.00515464	0	0	0.00531915	0	0	0.00564972	0	0	0	0	0	0	0.010101	0	0	0	0	0.00537634	0.0047619	0	0	0.00641026	0	0.00444444	0	0.00465116	0	0.0101523	0
76262	0.00399202	0.00200803	0.00192678	0.00612245	0.00643777	0.00196464	0	0.00367647	0.00179211	0.00368324	0.0019084	0.00524476	0.00556586	0.00733945	0.00515464	0.00336134	0.00516351	0.0085034	0.00479233	0.00169492	0.00829187	0.00345423	0.00337838	0.00161812	0.00161812	0.00318979	0.0015528	0.00151745	0.00437318	0.00145773	0	0
76055	0	0	0	0	0	0	0	0	0	0	0	0	0	0	0	0	0.0113636	0	0	0	0	0	0	0	0.0175439	0	0.0123457	0.010989	0	0.0144928	0.00934579	0.0625
76270	0	0	0.0434783	0	0	0	0	0	0	0	0	0	0	0	0	0	0	0	0	0	0.0273973	0	0	0	0	0	0	0	0	0	0	0.025641
75231	0	0.000866551	0.00169062	0.00371747	0.000923361	0.00102249	0	0.00171674	0.000909918	0	0.00183655	0.00417711	0	0.000951475	0.00192678	0.001002	0.00301811	0.00208986	0.00220507	0.00190295	0	0.00208986	0	0	0.00491642	0.00597015	0.000987167	0.00395257	0.00659134	0.00502513	0.00670498	0.00191022
75452	0.0070922	0	0	0	0	0	0	0	0.013245	0	0	0.0108108	0.017094	0	0	0	0.00675676	0	0.0175439	0	0.0075188	0	0	0	0	0.0133333	0.00769231	0.00675676	0	0	0.00714286	0
75229	0.00377834	0.00391645	0.00356295	0.00653595	0.00229621	0.00129032	0.00379747	0.00252207	0.00245399	0.00393701	0.00121359	0.0035461	0.00116959	0.00129534	0.00280112	0.0025641	0.00394737	0.00437318	0	0.00265252	0.0041841	0.00135685	0.00262123	0.00374532	0.00429799	0.00141243	0.00711238	0.00396825	0.00610687	0.0102339	0.0028169	0.00356295
75423	0	0	0	0.0117647	0	0	0	0	0	0	0	0	0	0	0	0.025974	0	0	0	0	0	0	0	0.0140845	0	0	0.0117647	0	0	0	0	0
75496	0	0	0.00775194	0	0	0	0	0	0	0	0	0	0.00819672	0	0	0	0	0	0	0	0	0	0	0	0	0	0	0.0111111	0.0121951	0	0.0119048	0
75225	0.00178891	0.00192678	0.00375235	0.00548446	0.0140351	0.00948767	0.00191205	0.00738007	0.00747664	0.00582524	0.00598802	0.011194	0.00568182	0.0108225	0.00642398	0.00549451	0.0070922	0.00203252	0.00389105	0.00614754	0.00210084	0.00204499	0.00763359	0.00779727	0.0145833	0.00845666	0.0114155	0.00809717	0.0212314	0	0.00909091	0.0104384
75227	0.00135135	0.000648929	0.00130976	0.000676133	0.00200401	0.000656599	0.000713776	0	0.00209205	0.0026178	0.00123839	0.00255591	0.000653595	0.000678426	0.000674309	0.00131752	0.00279916	0.00143266	0.00203528	0.00142146	0.000711744	0.00110011	0	0.00070373	0	0.00224048	0	0.001386	0.000706215	0.00141743	0.000666223	0.00129366
76652				0	0	0	0	0.0238095	0	0	0	0		0	0	0	0	0	0		0	0	0			0.0384615	0.0263158	0	0.0238095	0.0333333	0.0333333	0.0243902
76476	0	0	0	0	0	0	0	0	0	0	0	0	0	0	0	0	0	0	0	0	0	0	0	0	0	0	0	0	0	0	0	0
76670	0	0	0	0	0	0	0		0	0	0	0	0	0	0	0	0	0	0	0	0	0	0	0	0	0	0	0	0	0	0	0
76462	0	0	0.0263158	0	0	0	0	0	0.0123457	0	0	0	0	0	0	0	0	0	0	0	0	0	0	0	0.012987	0.0108696	0	0	0	0	0	0
76639	0	0	0	0	0	0	0	0	0	0	0	0	0	0	0	0	0	0	0	0	0	0.0147059	0	0	0	0	0	0	0	0	0	0
76671	0	0	0	0	0	0	0	0	0	0	0	0	0	0	0.0125	0	0.02	0	0	0	0	0	0	0	0	0	0	0	0	0	0	0
76679	0	0	0	0	0	0	0	0.0192308	0	0	0	0	0	0.0175439	0	0	0	0	0	0	0	0	0	0	0	0	0	0	0	0	0	0
75232	0	0.00204082	0.00109769	0.00113766	0	0.00107759	0.00109649	0.00330033	0.00209644	0.00102564	0.000993049	0.000998004	0.00236967	0.00332963	0.00215517	0.00340522	0.00430571	0.00339367	0	0.00348837	0.00104822	0.00398406	0.00225989	0.00103413	0.00116822	0.00241838	0	0.00210305	0.0010917	0.00234192	0.00224972	0.0020429
75236	0.003125	0.00274725	0.00242131	0	0	0	0	0	0	0	0	0.00242718	0	0	0.00501253	0.00257069	0	0	0	0	0.00265252	0	0	0.00516796	0	0.00289855	0	0	0	0	0.00262467	0.00549451
75038	0	0.0101523	0.00158228	0	0	0	0.0097561	0	0.00335008	0	0	0.00130208	0.00177305	0.00182149	0.0015873	0.00145985	0.00163934	0.00324149	0.00162075	0.00318471	0.00512821	0.0110585	0.00166945	0	0	0	0.00153846	0	0.00314961	0.00298063	0.00304878	0.00149254
75418	0.00159744	0	0.00356506	0	0.00172414	0.00206612	0.00184502	0.00392157	0.00189036	0.00404858	0.00668151	0	0.00456621	0.00697674	0	0.00224719	0.00246305	0.00242718	0	0	0	0.00802139	0	0.00260417	0.00392927	0.0038835	0.00646552	0.00601202	0	0.00796813	0.00554529	0.0043956
75248	0.0121294	0.00544218	0.00274348	0.00124069	0.00410959	0.00388098	0.00138889	0	0.00391134	0.00119617	0.00377358	0.00363636	0.00257069	0.00259403	0.00694444	0.00529101	0.00369458	0.00488998	0.00246002	0.00591017	0.00381194	0.00340136	0.00126904	0.00224719	0.00223214	0.00241546	0.00960384	0.0127315	0.00115207	0.00466744	0.0046729	0.00112867
75407	0.00226757	0.00246305	0	0	0	0	0	0	0.00168067	0.0025974	0	0	0	0	0	0	0.00657895	0	0	0	0.00436681	0.00217391	0.00423729	0.00233645	0	0	0	0.00178253	0.00187617	0.00403226	0.00503356	0.00174216
75401	0.00334448	0.00236686	0	0.00117509	0.00229621	0.00117925	0	0	0	0.00131062	0.00265957	0	0	0	0	0.00152207	0	0.00278164	0.00295421	0	0.00171233	0.00328947	0	0	0.0013986	0.0033389	0.00155039	0	0.00291545	0.00314961	0	0
75253	0	0.00198413	0	0.00441501	0	0	0.00178891	0	0.0077821	0	0.00178253	0.00163399	0.00202429	0	0	0	0	0	0	0	0.00641026	0	0.00219298	0.00877193	0	0.00209205	0	0.00187266	0	0	0	0.00185185
75247	0	0	0	0	0	0	0	0	0	0	0	0	0	0.0206186	0.0114943	0	0	0.0125	0	0	0	0	0	0	0.00952381	0	0	0	0.00862069	0.00909091	0	0.0168067
75070	0.00320513	0.00197368	0.00129618	0.00128866	0.00136426	0.00135135	0.00195695	0.0056926	0.00362319	0.00387597	0.00401376	0.0038961	0.00200669	0.00140056	0	0.0018315	0.00123993	0.00247219	0.00239091	0.000639795	0.00317662	0.00307882	0.00292398	0.000607903	0.0034188	0.00114482	0.00172315	0.00111421	0.00168256	0.00212993	0.00104877	0.00105652
75056	0.00214362	0.00659341	0.00958466	0.0126728	0.0114943	0.0053135	0.00208986	0.00391389	0.00666667	0.00101937	0.00373134	0.00485437	0.00191571	0.00331492	0.0020555	0	0.00302115	0.00391389	0.000980392	0	0.00204082	0.00399202	0.00191571	0.00178731	0.00481696	0.00566038	0.00191022	0.000902527	0.00377358	0.00277521	0.00169635	0.000874126
75057	0	0	0	0	0	0.00324675	0.00574713	0	0	0.00617284	0	0	0.00322581	0.00359712	0	0	0	0	0	0	0	0	0.00314465	0	0	0	0.00269542	0	0	0	0.00569801	0
75154	0.00227015	0.00120482	0.00121951	0	0.00250941	0.00239521	0.00346021	0.0035545	0.00232288	0.00363636	0	0.0023753	0	0	0.0011325	0.00105485	0.00238095	0.00348028	0.00119332	0	0.00123457	0	0	0.00238663	0.00841346	0.00616523	0.00223714	0.00214823	0.00114025	0.00330033	0.00634249	0.00447427
75068	0	0.0027248	0.00134953	0.00247219	0.0012987	0	0.00275103	0.00123457	0.00252525	0	0	0	0.00117925	0.00120192	0.00242718	0.00116279	0.0010929	0.00229885	0.0012285	0.00457666	0.00246914	0.00321543	0.00513347	0.00198216	0	0.00379867	0	0.000909918	0.00208117	0.000956023	0.000949668	0.00181653
75459	0	0	0	0	0.00787402	0	0	0	0	0	0	0.00793651	0.00746269	0	0	0	0	0	0	0	0	0.00869565	0.0175439	0	0.0105263	0	0	0	0	0	0	0
76209	0.00147059	0.00148588	0.00145138	0.00444444	0.0015528	0	0.00170648	0.00778816	0.00284091	0.00455235	0.00155039	0.00122699	0.00322061	0	0.00308642	0.00943396	0.00593472	0	0	0	0.00298954	0	0.00147493	0.00544218	0	0.00268456	0	0	0	0	0.00125	0.00151286
76018	0.00371747	0.00527241	0	0	0.00178571	0.00348432	0.00350877	0.0106572	0.00544465	0.00699301	0.00456621	0	0.0017762	0.00361011	0.00383877	0.0017762	0.00191205	0.00390625	0.00339559	0.00359066	0.00345423	0.00328947	0	0.0017452	0.00182482	0.00583658	0.00187617	0.00181818	0	0	0.00185874	0.00184162
76226	0.0115607	0.00406504	0.00884956	0.0027248	0.00309598	0.00552486	0	0.00641026	0	0.0149254	0.00761421	0.0109409	0.00311526	0.00289017	0.00333333	0	0	0.00569801	0.00252525	0.0026738	0.00271003	0	0.0026178	0.0103359	0.00241546	0	0.00222717	0.00236407	0	0.00224215	0	0
75206	0.00133156	0.00140056	0.00150602	0	0	0	0.00154799	0	0	0	0.00303951	0.00556328	0	0.00289017	0	0.00137174	0.00154799	0	0.00783699	0.00424328	0.00643087	0	0.00429799	0.00135135	0	0.00340716	0.00547445	0	0	0.00163934	0	0.00149701
75093	0.0011325	0.00455063	0	0.0011919	0.00235294	0.00469484	0.00561167	0.00764192	0.00456621	0.00234467	0.00228311	0.00286807	0.00458716	0.00245399	0.00241546	0.00337838	0.00246002	0.00111359	0.00103093	0.00345622	0.00130378	0.00232288	0.00231214	0.00229095	0.0034965	0.00642674	0.00117233	0	0.00470035	0.00460829	0.00106724	0.00326797
75180	0	0	0	0	0.00130378	0	0	0.00277393	0.00146199	0	0	0.00145138	0.00136054	0	0.00134228	0	0.00138504	0	0	0	0	0	0	0.00163132	0	0	0.0034188	0	0.00158479	0	0.00143885	0.0027933
76108	0.00688299	0.00487805	0.000980392	0.00192493	0.00265487	0.00285987	0.00382044	0.0028436	0	0.00467727	0.00274474	0.00489796	0.00554529	0.00347222	0.000928505	0.00177148	0.00385356	0.00285714	0	0.0027959	0.00530504	0.000904159	0.00187617	0.00188501	0.000852515	0.000811688	0.000857633	0	0.00243112	0.00167645	0.0024077	0.00238854
76110	0.00125313	0.00118064	0.00123305	0.00129032	0.00351288	0.00357143	0.00249688	0.00123457	0.00224972	0.00242718	0.00223714	0	0.00128041	0.00536193	0.0027894	0.00380228	0.00261438	0.00514801	0.00514801	0.0104849	0.00257069	0.00131062	0.00127389	0.001321	0.00146628	0.00278552	0.00268097	0.00129366	0	0.0027933	0	0.00135501
76228		0	0		0	0	0	0	0		0	0	0	0						0	0		0		0	0		0		0		0
75181	0	0	0	0	0	0	0	0	0.00215517	0.00209205	0	0	0	0	0	0.00200401	0.004329	0.00445434	0.00189753	0	0.00441501	0	0.00209205	0.00454545	0.005	0.00192678	0.00409836	0.00175747	0.00191571	0.00606061	0.00161812	0
75182	0.0107527	0	0.0108696	0.0142857	0	0	0	0	0	0	0.00934579	0	0.0176991	0	0	0	0	0	0.011236	0	0	0	0	0	0	0	0	0	0	0	0	0
76021	0.00561798	0.00133156	0	0.00138504	0	0.00376412	0.00246305	0.00397351	0.00119048	0.003663	0.0037037	0.00452489	0.00114155	0.00235571	0	0.00119617	0.00244499	0.00379267	0.00227015	0.00611247	0.00484262	0.00225734	0.00252845	0.00564972	0.00374065	0	0.00114286	0.00473373	0.00117925	0.00237248	0.00114811	0.00360144
76140	0.00263158	0.00142045	0.00263852	0.00404858	0	0.00129366	0.00849858	0.00131579	0.00252207	0.00398936	0.00132626	0.00387097	0	0.00123001	0.00254453	0.00125156	0.00135135	0	0	0.00266667	0.00365408	0.00261097	0.00131579	0.0026178	0	0	0.00124688	0.00143062	0	0.00122699	0.00357143	0
76155	0	0	0	0	0	0	0	0	0	0	0	0	0	0	0	0	0	0	0	0	0	0	0.0153846	0	0	0	0	0	0	0	0	0
76117	0.004329	0.00105932	0	0.00224215	0.00104822	0	0	0.00339751	0.00307062	0.00224467	0	0.000890472	0.00103627	0.00238379	0.00104822	0.00340136	0.00663717	0.00237812	0.00109529	0.0011325	0.00426894	0	0.00363636	0.002442	0.00338983	0.00238663	0	0.00117509	0.00234467	0.00114679	0	0.00230415
76177		0	0	0.0238095	0	0.0166667	0	0	0	0	0	0	0	0	0	0	0.00680272	0	0	0	0	0.0075188	0	0.00578035	0	0	0.00392157	0	0	0.00363636	0	0
76180	0.00505051	0.00445293	0.00442758	0.00250156	0.00456919	0.00327439	0.00261952	0.00131579	0.0085639	0.00372439	0.002849	0.00263678	0.00593723	0.00181818	0.00265252	0.00762066	0.00259516	0.000900901	0.0044843	0.0034904	0.00505476	0.00464253	0.00282486	0.00383509	0.00560224	0.000983284	0.00278293	0.00369344	0.00188147	0.00348129	0.00170068	0.00168776
76112	0.00221893	0.00156006	0.00378501	0.000877963	0.00164609	0.00317209	0.0023166	0.0031348	0.00208768	0.00469116	0.00223714	0.00232558	0.00314465	0.00301659	0.000829187	0	0.00245298	0.0017138	0	0	0.00235294	0.0024	0	0	0	0.003003	0.0041841	0.00144823	0.0031746	0	0.0015015	0.0029304
76034	0.00498753	0.00520833	0.004914	0	0	0.00606061	0	0	0	0.00227273	0	0.00255754	0	0.00290698	0	0.00255102	0.00273224	0.00302115	0	0	0.00536193	0.00224719	0	0.00464037	0.00471698	0	0.0109409	0	0.00248756	0.00505051	0.00757576	0.00223714
76210	0.00229885	0	0	0.00128041	0.00220751	0.00106496	0.00234467	0.00237812	0.00220994	0.00340909	0.00109769	0.00249377	0.00472255	0.00240096	0.00114416	0.00220264	0.00111857	0.00235849	0.00116959	0.00301508	0.00111857	0.00111857	0.00215983	0.00310238	0.00203666	0.00214362	0.0011236	0	0.00191755	0.00218579	0.00108342	0
76035	0.0277778	0	0	0	0	0	0	0.0222222	0.025641	0	0.0185185	0	0		0.0285714	0	0	0	0	0	0.0465116	0	0	0	0	0.025641	0	0	0	0	0.0175439	0
76207	0.00367647	0	0.00328947	0	0	0	0	0	0	0	0	0	0	0	0	0	0	0	0	0	0	0	0.00286533	0.00321543	0	0.00277008	0.00543478	0.00260417	0.0022779	0	0	0
76116	0.0034459	0.00146306	0.00369822	0.00447094	0.00369549	0.00359454	0.0027416	0.00388098	0.00745763	0.00268817	0.000728863	0.00251889	0.0049435	0.00200669	0.00344828	0.00556328	0.00192555	0.00349406	0.0013089	0.00325309	0.00515132	0.00399467	0.00280112	0.000674309	0.00460829	0.00512821	0.0033761	0.00618429	0.00195695	0.00135685	0.00255591	0.00261267
76208	0	0	0.00235849	0	0	0.00402414	0	0.00193798	0	0.00189036	0	0.00272851	0	0	0.00210084	0	0.00540541	0.00176056	0.0016835	0.00728597	0.00167785	0.00148148	0	0.00341297	0	0.00498339	0.00321027	0	0.00296296	0.00146199	0	0
75060	0.00251046	0.00435161	0.00243902	0.00242718	0.00165017	0	0.00250209	0.00168492	0.000805153	0.00505051	0.00388802	0.00279135	0.0025663	0.00411184	0.00325203	0.00257732	0.00618921	0.0044843	0.00277264	0.00340426	0.00429185	0.000949668	0.00180343	0.000880282	0.00170794	0.00185014	0.0026643	0.00355556	0.000893655	0.00841751	0.000804505	0.00320513
75062	0.000849618	0.00175285	0	0.00083682	0.00185014	0.00379867	0.000862069	0.000874891	0.00363636	0.00185701	0.00365631	0.00469851	0.0028436	0.00306435	0	0	0.00262009	0.00278552	0.00296443	0.000926784	0.00190114	0	0.00182815	0.00285714	0.00262467	0.00185874	0	0	0.00267857	0	0.004095	0.000835422
75240	0.00147929	0.00591716	0.00141443	0.00587372	0.00296736	0.00282885	0	0.0013587	0.00310559	0.00286944	0.00397351	0	0.00154083	0.00138889	0.0017452	0	0	0.0030722	0.00623053	0.00317965	0.00168634	0.00140449	0.00144092	0.0056899	0.00506757	0	0	0.00174825	0.00169492	0.00175131	0	0
75243	0	0.00188088	0.00191327	0.00317259	0.00183936	0.000613874	0	0.00261097	0.00244499	0.00310752	0.000623053	0.00285225	0.000621891	0.00267201	0.00265252	0.00244499	0	0.00130039	0.000591716	0.00191939	0.00457218	0.00423216	0.0017762	0.00234604	0.0025	0.00251889	0.000626174	0.0023015	0.00175541	0.00422705	0.0017301	0.00172117
75034	0.0015456	0.000816993	0.000752445	0.00444115	0.00314218	0.000800641	0.00074239	0.000727273	0.00510949	0.00279525	0.00488827	0.00286533	0.00529902	0.00234926	0.000698812	0.00339213	0.000678887	0.00283688	0.00440529	0.00244698	0.00263852	0.00298507	0.0033389	0.0047259	0.00439367	0.0057947	0.00424809	0.00316957	0.00247321	0.00336134	0.00247525	0.00466563
75453	0	0.03	0	0	0	0	0	0	0	0	0	0	0	0	0	0	0	0	0	0	0	0	0.01	0	0	0	0	0.00952381	0	0	0.00877193	0
76690	0		0		0	0			0	0	0	0		0						0			0	0		0	0	0	0	0	0	0
75103	0.0021692	0.00225225	0.00240385	0.00393701	0.00222222	0.00471698	0.00485437	0.00497512	0.00449438	0	0	0.00242718	0.00649351	0.00239808	0.00226244	0	0.00226757	0	0	0.00259067	0.0025974	0.00735294	0.00238663	0.004914	0.00241546	0	0	0.00244499	0.00674157	0.00854701	0	0.00236407
75156	0	0	0	0.00197628	0	0.00220751	0	0.00222222	0.00811359	0	0.00434783	0.00362976	0	0	0	0	0	0	0.00396825	0	0.00414938	0	0	0.0037594	0.00189036	0	0	0	0	0.00362319	0	0
75082	0.00280899	0.00244499	0.00276243	0.00257069	0	0	0	0	0	0	0	0	0	0.00308642	0	0	0	0.00280899	0	0.0108696	0	0	0	0.00248756	0	0.0031348	0.0027027	0.00483092	0.00536193	0	0.0028169	0.00283286
76103	0.00416667	0	0.00796813	0	0.00175439	0	0.00199601	0.00387597	0.00203666	0.00549451	0.0114286	0.00888099	0.00743494	0.0020202	0.00421941	0.00433839	0.00414938	0.00443459	0.00384615	0.00217391	0.00590551	0.00231481	0.00909091	0.00224719	0.0043573	0.00431034	0.00217865	0.00218341	0	0.00244499	0	0.00215517
76006	0.00222222	0.00441501	0	0.00211864	0.00212314	0	0.00410678	0	0.00204082	0	0	0.00191205	0	0	0.00590551	0.00194175	0	0.00200401	0	0.00437637	0	0	0.00898876	0.00377358	0.00365631	0.00373832	0.00914077	0	0	0.00407332	0.00177936	0.00185185
76084	0	0.0120482	0	0	0	0.00549451	0	0.00452489	0	0	0	0	0.00543478	0	0	0	0	0	0	0.00485437	0	0	0.00534759	0	0.00518135	0	0	0	0.00515464	0	0.0110497	0
75172	0	0	0	0	0	0	0	0	0	0	0	0	0	0	0	0	0	0	0	0	0	0.0175439	0	0	0	0	0	0	0	0	0	0
75173	0.0108696	0	0	0	0	0	0	0	0	0	0	0	0	0	0	0	0	0	0	0	0	0	0	0	0	0	0	0	0.00826446	0	0	0
76013	0.00234192	0.00368098	0.00232288	0	0.00436205	0.00114943	0.00223464	0.00328587	0.0042735	0.00537634	0.00100908	0.000869565	0.00108225	0.00118343	0.00121212	0.00110011	0.00663717	0.00236128	0.00243605	0.001287	0.00259067	0.00372208	0.00355872	0	0.00331492	0.00107875	0.00116822	0.003367	0.00240096	0.00225225	0.00121359	0.00236967
76082	0.0019305	0	0.00182149	0.00382409	0	0.0019305	0.00192308	0.00379507	0.00179856	0.00175131	0	0	0	0.00326264	0.00182149	0.0034965	0.00358423	0.00172414	0.00162338	0.00178571	0	0.00173611	0	0	0.00365631	0.00366972	0.00188679	0.00371058	0.00334448	0.00176678	0.00321027	0.00163132
75078	0	0	0	0	0	0	0.00578035	0.00621118	0.010582	0	0	0.00334448	0.00510204	0.0113636	0	0	0.00995025	0	0.004329	0.0126582	0.00772201	0.0231481	0	0.00404858	0.00350877	0	0.00361011	0.00617284	0	0.00630915	0	0.0025641
75098	0	0.0010142	0.000990099	0.000932836	0	0.000930233	0.000935454	0	0	0.000801925	0.000998004	0.00152439	0.00183486	0.0010582	0.00391007	0.00349345	0.000919118	0.00279851	0	0	0.0018622	0.000874891	0.00558659	0.000820345	0.00651769	0.00460829	0.00185701	0.00182815	0	0.00170503	0	0.00171527
75089	0.0017094	0.00177305	0	0	0.00357782	0	0	0.00169205	0.00165563	0.00380228	0	0	0	0.00332226	0	0	0	0	0	0	0.00203666	0	0	0	0.00167224	0.00181159	0.00325203	0	0.00160514	0.00154799	0.00297177	0
76123	0.00195695	0	0.00183486	0.00655738	0.00363636	0.00164474	0	0	0.00151976	0.00498339	0.00340136	0	0.00159744	0.00455927	0.00150602	0.00499168	0.00158228	0.00154083	0	0.00158983	0.00317965	0.00347222	0.0016835	0.00152439	0.00282486	0.00453172	0	0.00396825	0.00267023	0.00134048	0.00278164	0.00293686
76126	0.00385356	0	0.00379507	0.00617284	0.0020284	0.00200803	0.00381679	0.004	0.0033557	0.01341	0	0	0.00573614	0.00368324	0	0.00835073	0.00347826	0.0020202	0.00203252	0.00209205	0.00196464	0	0.00396825	0	0.00378788	0.00177936	0.00772201	0.00176678	0.00878735	0	0.00163399	0.00504202
76085	0	0	0	0	0.00421941	0.003663	0	0	0.00364964	0	0.0041841	0	0	0	0	0.00343643	0	0	0.00389105	0	0	0.00444444	0.0105263	0.0113636	0.0077821	0	0.00701754	0	0	0	0	0.00331126
76102	0.00903614	0.0116279	0.00282486	0.00775194	0	0.00568182	0	0.00806452	0.00501253	0.00537634	0.00240385	0.00560224	0	0.00328947	0.00289017	0	0	0.00320513	0.003125	0	0	0.00542005	0.00303951	0	0	0	0.00318471	0	0	0	0	0
76008	0	0	0	0.00763359	0.00371747	0	0	0.0211268	0.00344828	0	0.00352113	0.00337838	0	0.0037594	0	0	0.00350877	0.00383142	0.00813008	0	0	0.011194	0	0	0.00325733	0.00318471	0.00337838	0.00320513	0.00333333	0	0.00250627	0.00310559
75202	0	0	0	0	0	0	0	0	0	0	0.0153846	0	0	0	0	0	0	0	0	0	0.025641	0	0	0	0	0	0	0	0	0	0	0.025
76131	0	0	0	0	0.00665557	0	0	0	0	0	0.00173913	0	0.00157978	0	0	0.00625978	0.00302115	0	0	0	0.00841751	0.0016	0	0.00291545	0.00153374	0.00143062	0.00149254	0	0.00123609	0.00248756	0.00236128	0
76133	0.0027894	0.00278552	0.00145138	0.0050578	0.00143575	0.00279525	0.00297619	0.00358166	0.001386	0.00395257	0.00475543	0.00518807	0.00589102	0.00343643	0.0049054	0.00585176	0.00547945	0.00410116	0.00142959	0.00429185	0.00949796	0.00138313	0.00143885	0.000685401	0.00505051	0.00280702	0.0049435	0.00329164	0.00133958	0.00273224	0.0027137	0.00319898
76134	0.00152207	0.00335008	0	0	0.00141844	0.00284495	0	0	0.00298063	0.00149925	0.0014245	0	0.0014245	0.00291121	0.00154799	0.00280899	0.00267023	0.00394737	0.00395778	0.00130548	0.00519481	0	0.00837989	0.00556328	0.00293255	0.0013089	0	0.00131752	0	0	0.00114286	0.00269542
76092	0.00310559	0.00271739	0	0	0	0	0	0.00283286	0.00518135	0.00304878	0.00315457	0.0026178	0	0	0	0.0025	0	0	0.00294985	0.00303951	0.0026455	0.00294118	0.00273973	0.00228311	0	0.00864553	0.00255102	0.00755668	0.00483092	0.00707547	0.00271003	0.00681818
76093	0	0	0	0	0	0.0116279	0.0163934	0	0	0.0379747	0	0.0108696	0.01	0	0	0	0	0	0	0.0136986	0.00980392	0.0253165	0	0.0470588	0	0.0119048	0	0.0210526	0	0.0263158	0.010989	0
76009	0	0.00329489	0	0.00158228	0.00441176	0.00153374	0	0.00476948	0.00303951	0.0057554	0.0109718	0.00278552	0.00550964	0.00294985	0.00152207	0.00487805	0.00152672	0.00162338	0.00475436	0.00619195	0.0032	0.00167785	0.00771605	0.00312989	0.00479233	0.00463679	0	0.00805153	0.00662252	0.0036036	0.00323102	0.00164204
76244											0	0.00395778	0.0026738	0.00232288	0.00212993	0.0020284	0.00306435	0	0.00100806	0	0.00280899	0.000914913	0.00299103	0	0.00176523	0.000805802	0.00408497	0.00232378	0.00163934	0.00236593	0.00157853	0.000770416
76271	0	0.0208333	0	0	0	0	0	0	0	0.0263158		0	0.025	0.0204082	0.0263158	0	0	0	0	0	0	0	0	0	0	0	0	0	0	0	0	0
76621	0			0				0				0		0		0		0	0		0			0.0285714		0	0	0			0	0
75135	0	0	0	0	0	0.00510204	0	0	0	0	0	0	0.0060241	0	0	0	0	0	0.00689655	0.00578035	0.00714286	0	0	0.0060241	0.00684932	0.0129032	0.00507614	0	0.010989	0	0	0
75491	0.0141844	0	0	0	0	0	0.00769231	0	0	0	0.00793651	0	0	0	0.00704225	0.00884956	0.0124224	0.01	0	0.0143885	0.00657895	0.0102041	0.015625	0.0230769	0	0.00699301	0	0.00787402	0.00763359	0.00689655	0	0
76020	0.00252525	0	0	0.00131579	0.00249377	0	0.00125313	0	0	0	0	0	0	0.00226244	0.0012987	0.00105708	0.00224719	0	0.00116009	0	0.00233645	0	0	0.00121507	0.00236407	0.00235294	0	0	0	0.00323974	0.0010917	0.00430571
75043	0.00444162	0	0.00136799	0	0.00193548	0.00128205	0.0013245	0.000693963	0.000694927	0.000670241	0.00130463	0	0.00210822	0.000705219	0.00211864	0.00203943	0.00261952	0.000709723	0.00067981	0.00131148	0.0014245	0.00219058	0.00285307	0.00281492	0.0013986	0.00672043	0.00345304	0.00189155	0.0026178	0.00326371	0.0032175	0.00376176
76247	0	0.00333333	0	0.00309598	0.00323625	0	0	0.00302115	0.00584795	0	0	0	0.00615385	0.00657895	0	0.00611621	0.00314465	0.00571429	0.00619195	0	0.00321543	0	0	0.00869565	0	0.00598802	0.00568182	0	0.0026178	0	0.00284091	0.002849
76015	0.00214133	0	0	0.00234742	0.00464037	0.0045977	0.00249377	0.00221729	0.0042735	0	0.00996016	0	0	0.00198807	0.00242718	0.00653595	0.00228311	0	0.00205339	0	0.004158	0.00389105	0.00426439	0.00204499	0.00592885	0.00608519	0	0	0	0.00189753	0	0.00193798
76016	0	0.00400534	0.0027248	0.00257732	0.00137552	0.00280899	0	0.00267023	0	0.00776197	0	0.00217865	0.00384615	0.00481928	0	0.00132275	0.00561798	0.00431034	0.00274348	0.00251256	0.00373599	0.00520156	0.00425532	0.0040107	0.00246609	0.00376412	0.00399467	0.00121951	0	0.00133333	0.00263505	0.00241255
75114	0	0	0	0	0	0	0	0	0	0	0	0	0	0	0	0	0	0	0	0	0.00934579	0	0	0	0	0.00869565	0	0	0	0	0	0
75075	0.00430571	0.0011976	0.00475624	0.00747065	0.00514933	0.00453001	0.00355872	0.0046729	0.00350467	0.00108225	0	0.00225734	0.00111607	0.00660502	0	0.00403633	0.00618557	0.00218103	0.0034965	0.0023753	0.00330761	0.00409417	0.00391773	0.00312175	0.00634058	0.0047619	0.00487329	0.00393314	0.00197628	0.00292398	0.00387222	0.00303337
75161	0	0	0	0	0	0	0	0	0	0.0153061	0.00574713	0	0	0	0	0	0	0	0	0	0.00666667	0	0	0	0	0.00568182	0	0	0	0	0	0
75152	0	0	0	0.029703	0	0	0	0	0	0	0	0	0	0.0075188	0	0	0	0	0	0	0	0	0	0	0.00714286	0	0	0	0	0	0	0.00729927
75051	0.00190476	0.000919118	0	0	0	0.000997009	0.00266667	0	0	0	0.000829187	0.00233827	0.000971817	0.00184332	0	0.00176991	0.00177462	0.00510204	0	0.00212314	0.00188501	0.00716479	0.00264784	0.00199005	0.000974659	0.0029383	0	0.00186393	0.00278552	0.000862813	0	0.00263852
75065	0	0	0.00754717	0.0148699	0.0135501	0.00340136	0.00980392	0.00990099	0.00347222	0.00787402	0.00359712	0	0	0	0.00371747	0	0.00332226	0.00380228	0.00327869	0.00355872	0.00680272	0	0.00321543	0	0.00307692	0	0	0.00327869	0	0	0	0
75117	0.00943396	0.00892857	0	0.00877193	0	0.0194175	0.00862069	0.00917431	0.00769231	0	0	0	0.00584795	0	0	0.00719424	0	0	0	0.0306122	0	0.0232558	0	0.017094	0.00793651	0.0070922	0.00943396	0.0107527	0.0183486	0	0	0
75092	0.0013986	0.0015015	0.0014556	0	0.00801282	0.00153846	0.00648298	0.00312989	0	0.00309598	0.00162075	0.00137174	0.00735294	0.00434153	0.00152672	0.00464396	0.00142857	0.00592593	0	0	0.00312989	0.0015674	0.00149925	0	0.00287356	0.0026738	0	0	0.00435414	0.00403226	0	0
75216	0.00370763	0.00107585	0.00255885	0.00157978	0.00151057	0.00157895	0.00154639	0	0.0010142	0.000547046	0.000509165	0.000517598	0.000519211	0.00106326	0.0032	0.00321888	0.00217984	0.00116077	0.00217273	0.000550055	0.00162075	0.000547945	0.00103413	0.0025355	0.00236827	0.00181818	0.00126904	0.00106838	0.00213675	0.000553097	0.00222717	0.00373533
75006	0.00250836	0.00613497	0.00432152	0.00953137	0.0047619	0.00470958	0.003314	0.00582363	0.00430293	0.0059778	0.00396511	0.00363108	0.0076661	0.0090009	0.00542986	0.000861326	0.00162734	0.00443262	0.00515021	0.00453309	0.00621118	0.00179211	0.00166389	0.00412882	0.00465983	0.00377715	0.00091659	0.00669856	0.00631199	0.00176835	0.00340716	0.000833333
75217	0.00172117	0.000436872	0.00126369	0.00206697	0.00173611	0.00177069	0.0020903	0.00167715	0.00259291	0.000422833	0	0.00171821	0.00356665	0.00225225	0	0.00139018	0.00142789	0.0014313	0.00172414	0.00199501	0.000472367	0.00215983	0	0.00178971	0.00195982	0.00210637	0.00153689	0.0014218	0.00189215	0.00404676	0.00270636	0.000452489
75110	0.00415369	0.00117096	0.00222965	0.00296443	0.00652985	0.0027959	0.000988142	0.000895255	0.0019084	0.00192493	0.000909918	0.00480769	0.00189573	0.00279851	0	0.0028626	0.00196464	0.00292969	0.00183655	0.000956938	0.00302419	0	0	0.0030581	0.00118343	0.00234467	0.00447761	0.00123305	0.0032967	0.00350877	0	0
76105	0	0.00255102	0	0.00246002	0.00236967	0.00119904	0.00367647	0.00261097	0.0011274	0	0.00115473	0.0059952	0.00117647	0	0.00254777	0.00116279	0.00238949	0	0.00260078	0.00131234	0.00119617	0.00131752	0.00139665	0.00284495	0.00420168	0.002574	0	0.00129702	0.00247525	0.00136612	0.00395257	0.00125471
76648	0	0	0	0	0.00892857	0	0	0	0.0291262	0	0	0	0.00970874	0	0	0	0	0	0.0103093	0	0	0	0	0	0	0	0	0.00980392	0	0	0	0
76249	0	0	0.0049505	0	0.00520833	0	0	0.011976	0.0165289	0.00460829	0	0.0172414	0	0	0.0104712	0.0102041	0.00471698	0.0045045	0.00884956	0.0133333	0	0.0083682	0.00947867	0.00884956	0	0	0.00487805	0.00429185	0.00398406	0	0	0.00436681
75040	0.00251256	0.00507937	0.00132013	0.000655738	0.00276052	0.00200669	0.00201342	0.00265076	0.0020202	0.00126103	0.000617665	0.00262295	0.00350385	0.00458716	0.00129282	0.00269542	0.00210379	0.00144613	0.000701754	0.0021645	0.00221893	0.000703235	0.00135227	0.00199867	0.00135501	0.00147384	0.00134228	0	0.00136799	0.00217234	0	0.00188917
76129
75475
75164					0		0	0				0	0
75390
75270
75132									0	0		0
76263
76061				0	0							0														0	0
75413
76253
76650
76041
76676
75105
76077
76251																									0	0
76268
76486		0	0	0	0	0	0	0			0	0	0	0	0	0	0	0	0	0	0	0	0	0	0.0294118	0			0	0	0
76238
76250	0	0		0	0	0	0	0	0	0		0	0	0	0	0.0238095	0	0	0	0									0	0
76628
76623
76472	0	0	0	0	0	0	0	0	0	0	0	0	0.027027	0	0	0	0.02	0	0	0	0	0	0	0	0	0			0			0
76660															0	0			0												0
75439	0	0	0		0		0	0	0			0	0	0		0		0		0	0					0	0			0	0
75153								0						0					0
76631
76666
75101	0	0		0			0	0	0			0	0	0		0	0	0							0	0.0357143						0
76070
76490
75157
76127
