# Supplementary material for: Evaluating spatial patterns of seasonal ozone exposure and incidence of respiratory emergency room visits in Dallas-Fort Worth
Source: PeerJ. 2021 Apr 13;9:e11066. doi: 10.7717/peerj.11066 (PMC8051349; doi:10.7717/peerj.11066)
Supplement: Supplemental Information 5 — This is the processed ERV datasets approved for release by the contractual owner of the data, the Texas DSHS. This data set has been adequately suppressed per the DSHS and processed through the second level of incidence as shown in Figure 4. [file peerj-09-11066-s005.zip › Diag_Bronchitis_summary_2007-2016.xlsx]

## Sheet: Sheet1
PAT_ZIP	2007Q1	2007Q2	2007Q3	2007Q4	2008Q1	2008Q2	2008Q3	2008Q4	2009Q1	2009Q2	2009Q3	2009Q4	2010Q1	2010Q2	2010Q3	2010Q4	2011Q1	2011Q2	2011Q3	2011Q4	2012Q1	2012Q2	2012Q3	2012Q4	2015Q1	2015Q2	2015Q3	2015Q4	2016Q1	2016Q2	2016Q3	2016Q4
75013	0.0363636	0.0160183	0.00210084	0.0104822	0.0576037	0.0160183	0.0106383	0.019685	0.027451	0.0218341	0.0121212	0.0120846	0.0386179	0.0169851	0.0200893	0.021611	0.0225989	0.0109091	0.00785855	0.0153257	0.035514	0.00965251	0.00919118	0.0233723	0.0350263	0.0329861	0.0169779	0.0109546	0.0203735	0.0138462	0.00460829	0.0113086
75119	0.0674157	0.031856	0.0348692	0.049435	0.0682382	0.0402439	0.0222482	0.0623557	0.0544612	0.0489335	0.0274136	0.0589569	0.0815603	0.0377358	0.0351351	0.0539811	0.0704961	0.0458015	0.0166881	0.0531335	0.0595399	0.0302594	0.0332889	0.0643836	0.0841655	0.0610465	0.0445682	0.00626959	0.0291411	0.0154712	0.00956284	0.0201439
75246	0.0384615	0.0307692	0.0472441	0.0428571	0.0775862	0.0111111	0.0107527	0.0283019	0.0571429	0.110092	0.027027	0.0787402	0.0714286	0.0166667	0.040404	0.0540541	0.0841121	0.0648148	0.0583333	0.0521739	0.0957447	0.0545455	0.0215827	0.0410959	0.031746	0.0350877	0.0310078	0.0153846	0.0178571	0.0151515	0	0.0198675
76014	0.0551181	0.0545877	0.026455	0.058127	0.0598086	0.0544304	0.0292398	0.0380849	0.0593023	0.0490196	0.0319588	0.0437294	0.0538173	0.0379147	0.0159314	0.0363423	0.0645905	0.0413943	0.0454002	0.0422692	0.0582192	0.0328798	0.0308422	0.0380184	0.0708155	0.0614035	0.0464853	0.0310238	0.0462754	0.0367483	0.0178197	0.0318471
75143	0.101533	0.0711679	0.0702703	0.103131	0.114964	0.105263	0.0931174	0.116236	0.129524	0.0996016	0.063655	0.112933	0.144869	0.0880503	0.0736648	0.108108	0.103825	0.0963597	0.0641711	0.0764463	0.111111	0.0659537	0.0814394	0.106122	0.0905512	0.0842105	0.078	0.0162933	0.0245283	0.0258065	0.0164948	0.0218341
76001	0.0455342	0.0225806	0.0143084	0.0171821	0.0482759	0.0308748	0.0156986	0.0212766	0.0372771	0.0351759	0.0165017	0.0315186	0.0389381	0.0302548	0.0227273	0.0218409	0.0685155	0.0307443	0.0340557	0.0231839	0.0403877	0.0169492	0.0327613	0.0409357	0.0638629	0.0228013	0.0212164	0.0202312	0.0231125	0.0126582	0.0142405	0.0143312
76031	0.06	0.0521739	0.0529801	0.0794224	0.095935	0.076087	0.0566038	0.0669078	0.0779436	0.0820513	0.0580205	0.0750408	0.0842294	0.0719178	0.0584071	0.0651085	0.10223	0.0571924	0.0543478	0.0574713	0.0854545	0.0608108	0.0515654	0.0846847	0.100511	0.0932358	0.0691489	0.041876	0.0478723	0.0238095	0.033101	0.0228571
75071	0.0373692	0.0190896	0.021097	0.0324006	0.0401662	0.017673	0.0252976	0.0452418	0.0324948	0.0363128	0.0209974	0.0667384	0.0528571	0.0380673	0.0210379	0.0346964	0.0501222	0.0216155	0.0170261	0.0191571	0.040201	0.0280146	0.0245902	0.0424757	0.04329	0.0274669	0.024558	0.0132924	0.0287179	0.0142276	0.00604839	0.0122699
75144	0.0701754	0.04	0.0283019	0.0277778	0.0894309	0.0909091	0.0650407	0.0697674	0.109375	0.0746269	0.0130719	0.0813008	0.172131	0.0564516	0.0916667	0.143939	0.0979021	0.0862069	0.0578512	0.130841	0.0917431	0.0740741	0.0840336	0.0916031	0.0617284	0.0854701	0.010101	0	0.0612245	0.0176991	0.025	0.0165289
75189	0.0617021	0.0376238	0.0385488	0.0488372	0.0681818	0.0419708	0.0286807	0.0460922	0.0491803	0.0358255	0.0118343	0.0390071	0.0766284	0.0531136	0.0362069	0.0568807	0.0877193	0.0289855	0.0436364	0.0639535	0.0856031	0.0587156	0.0438095	0.0460653	0.0676692	0.0477099	0.025729	0.0232945	0.0212766	0.0121739	0.00813008	0.013373
76067	0.0856031	0.0765896	0.0391872	0.0894819	0.128093	0.0634921	0.0428769	0.0972424	0.118156	0.0653495	0.0380818	0.0453333	0.0847458	0.0872675	0.0697674	0.0826772	0.0962644	0.0552239	0.0536723	0.0597668	0.090776	0.0535168	0.0803949	0.0873016	0.160839	0.109489	0.0951743	0.0280702	0.0380518	0.0262346	0.014658	0.0216138
76433	0.0285714		0.0285714					0.111111		0.0285714	0.025	0	0.0555556	0	0	0.030303	0.0555556			0.030303	0.0588235		0.0571429		0.0322581	0.0540541		0		0.0227273	0.0232558	0.0285714
75224	0.0454054	0.0247578	0.0197664	0.0345508	0.0370752	0.0352467	0.022549	0.0373134	0.053135	0.0237358	0.0169492	0.0416667	0.0524017	0.0244941	0.0195473	0.0320088	0.0535918	0.0296663	0.0315053	0.0288889	0.0464839	0.0316249	0.0275424	0.0278396	0.0585774	0.0373711	0.017663	0.012987	0.0166667	0.0104031	0.00793651	0.0157959
75146	0.0502216	0.0330579	0.0442338	0.0694444	0.0608519	0.0582707	0.0154374	0.0452756	0.0603291	0.0529661	0.0162749	0.0379147	0.0633147	0.0335008	0.0230906	0.0261194	0.0524412	0.029304	0.0273973	0.0313725	0.056701	0.0322581	0.040293	0.0424779	0.0569853	0.0506329	0.0318091	0.0103734	0.0153509	0.015444	0.00188679	0.0136986
76087	0.0797872	0.0448505	0.0531561	0.0507614	0.0761062	0.0460317	0.0255591	0.0480274	0.0485893	0.0620384	0.0397554	0.0466165	0.0688468	0.0576369	0.0287879	0.0485437	0.083815	0.0471125	0.0336538	0.0581222	0.0810811	0.0559211	0.0373832	0.0516224	0.0852713	0.0408759	0.0244253	0.0190996	0.0262123	0.0114286	0.0160819	0.0162482
75160	0.051756	0.0665138	0.060355	0.0938628	0.11758	0.0782509	0.0500642	0.0784077	0.109409	0.069001	0.0610766	0.117585	0.126834	0.0940083	0.0376927	0.0924574	0.094382	0.0751232	0.0515588	0.0716049	0.096817	0.0618312	0.0214395	0.0410334	0.0686275	0.0422323	0.0381679	0.0174497	0.0383598	0.0183099	0.0146471	0.0142857
75752	0.0769231	0.0427807	0.0247525	0.0534759	0.1	0.0580357	0.05	0.0526316	0.0695652	0.0643564	0.0436681	0.0462963	0.0893617	0.0717949	0.0746269	0.0697674	0.0939227	0.0274725	0.0308642	0.132275	0.0895522	0.044335	0.0529412	0.09375	0.116162	0.0784314	0.0473373	0.00518135	0.0353535	0.02	0.00584795	0.0102564
76453	0.0294118	0.0645161	0.03125	0.0967742		0.131579			0.025	0.0344828					0.0967742	0.125	0.135135	0	0.0322581		0.0357143	0.0810811	0.030303					0	0	0	0.025	0.03125
76665	0.0408163	0.0333333	0.0151515	0	0.0526316	0	0.0392157	0.0169492	0.078125	0.0645161	0.0196078	0.0172414	0.0681818	0.0192308	0.06	0	0.0227273	0.06	0.0434783	0.0188679	0.0428571	0	0	0.0208333	0.038961	0.0434783	0.0229885	0.0111111	0.0117647	0	0.0125	0.0142857
75142	0.0402542	0.0517241	0.0356506	0.0654762	0.0633333	0.0675422	0.0463458	0.0756646	0.0679612	0.0437376	0.047619	0.074856	0.0707804	0.0524476	0.0551839	0.0508167	0.0921305	0.0623742	0.0451977	0.0609982	0.0752033	0.0531915	0.0375235	0.0592734	0.0742188	0.0654397	0.0421456	0.0226415	0.043152	0.0221328	0.0199275	0.0327273
75254	0.0283401	0.0397351	0.00646552	0.021978	0.030303	0.013544	0.0105263	0.0198675	0.0337553	0.0167015	0.0127119	0.0352349	0.037037	0.0164609	0.0146444	0.0168269	0.0230415	0.0116959	0.00963391	0.0155642	0.0313152	0.0244399	0.0105932	0.0296296	0.02746	0.025974	0.0211416	0.0147679	0.0196078	0.018	0.0172043	0.0151188
75116	0.0715532	0.0348837	0.0251451	0.045283	0.0585859	0.0545809	0.040568	0.0454545	0.062249	0.037037	0.0255864	0.0448343	0.0471513	0.0283976	0.0146751	0.0397614	0.0610687	0.0560928	0.0300752	0.0383838	0.0485651	0.0433962	0.0306748	0.0448343	0.0495495	0.0413223	0.0301075	0.00970874	0.0106157	0.0196507	0.00655022	0.01417
76484		0.12			0.16129	0.075	0.027027		0.0571429		0.030303	0.136364	0.1	0.2	0.030303	0.0322581					0.09375		0		0.09375			0		0.0333333	0	0
75233	0.0418605	0.0178117	0.0228311	0.0595238	0.0526316	0.0174564	0.00714286	0.0347395	0.052356	0.039604	0.0123457	0.0426065	0.0521327	0.036855	0.0217391	0.0291262	0.0522565	0.0317919	0.0375335	0.0143678	0.0552326	0.0471976	0.0259366	0.0641711	0.0511364	0.0316456	0.0118343	0.018617	0.0194986	0.0204082	0.0154242	0.026764
75440	0.100917	0.0721649	0.0519481	0.0729927	0.0697674	0.0653595	0.0448718	0.0538462	0.0866667	0.0470588	0.017341	0.0463576	0.0859375	0.0728477	0.0326797	0.057971	0.0641026	0.105634	0.0347222	0.0472973	0.100775	0.0516129	0.037037	0.0709677	0.0534759	0.0330189	0.0328638	0.028169	0.0322581	0.0114286	0.00507614	0.00892857
75080	0.0579084	0.0386385	0.0348728	0.0419269	0.05365	0.0427509	0.0242991	0.0395883	0.0485953	0.0212264	0.0237877	0.0248397	0.0444234	0.0417101	0.0227048	0.0396825	0.051756	0.0356808	0.0208153	0.0395137	0.0531401	0.0250752	0.0358974	0.0369369	0.0553907	0.0395753	0.0273327	0.0118074	0.0233266	0.0202117	0.00696517	0.014733
76258	0.149171	0.0643564	0.0619469	0.0845771	0.0798122	0.0805687	0.055	0.0782123	0.11399	0.0792952	0.0687831	0.0583333	0.0714286	0.0604396	0.0465116	0.0758294	0.0718232	0.104167	0.047619	0.042654	0.0549451	0.0427807	0.0544554	0.0742857	0.05	0.056701	0.0287081	0.0171429	0.0320856	0.0163934	0.00568182	0.0310881
75212	0.031653	0.0144231	0.0280146	0.0449438	0.037831	0.0305523	0.0135747	0.027027	0.03663	0.025641	0.0205314	0.0383663	0.0634921	0.026862	0.0108303	0.025	0.0518868	0.0180879	0.0141509	0.030445	0.0385572	0.0373945	0.0153121	0.040393	0.06	0.0444126	0.0309556	0.0182482	0.0162703	0.00951087	0.00847458	0.0144509
75474	0.146789	0.0824916	0.0847458	0.126538	0.159322	0.105072	0.0831758	0.110744	0.142615	0.109635	0.0807899	0.134236	0.123499	0.120841	0.0735524	0.15	0.159774	0.111324	0.09	0.0725953	0.149057	0.0728972	0.0664137	0.126459	0.0970297	0.105932	0.0703422	0.0333333	0.0666667	0.0450281	0.0346232	0.0456204
75094	0.0112045	0.0127226	0.00793651	0.0209424	0.00514139	0.0170455	0.0047619	0.0116959	0.0226629	0	0.00824176	0.0308008	0.0362538	0.019943	0.0155763	0.0139276	0.0469208	0.0143266	0.0192926	0.0262391	0.0427046	0.0220386	0.0170455	0.0240642	0.0497238	0.0190476	0.01875	0.00273973	0.00542005	0.0110497	0.00958466	0.012012
75489	0.0487805	0.0851064	0	0.025641	0.0285714	0.0363636	0.0517241	0.0967742	0.142857	0.0909091	0.0222222	0.0816327	0.0277778	0.0322581	0	0.025641	0.0666667	0.030303	0.0857143		0			0.111111		0.125	0.133333	0.1	0.025641	0	0.0285714	0
76401	0.0720131	0.0481541	0.0340136	0.0752	0.0668896	0.0584795	0.0350877	0.0407855	0.057187	0.0395894	0.0271565	0.0470958	0.0509868	0.0474517	0.038961	0.0419463	0.0831947	0.0415945	0.0251678	0.0544554	0.0745698	0.043956	0.0418848	0.039604	0.0601002	0.04363	0.0447284	0.0228758	0.0360231	0.028436	0.0180995	0.0176211
76431	0.0495868	0.0307692	0.029703	0.0412371	0.133333	0.0306122	0.0603448	0.0802469	0.0952381	0.0188679	0.0645161	0.0673077	0.0727273	0.0306122	0.0344828	0.11236	0.0606061	0.0462963	0.0252101	0.025	0.047619	0.0444444	0.021978	0.0697674	0.0891089	0.042735	0.0353982	0.0181818	0.0625	0.0300752	0.010101	0.00925926
75137	0.0450644	0.0213777	0.0252294	0.0365385	0.0502283	0.0569476	0.0239852	0.0404762	0.0414938	0.0406699	0.0262582	0.0467091	0.0606742	0.0372093	0.0293501	0.0385439	0.0475162	0.0196507	0.021097	0.0384615	0.0493562	0.021322	0.0262097	0.0265655	0.0699774	0.0254777	0.0182232	0.0240964	0.0307018	0.0122249	0.0225734	0.0236052
75226	0.0659341	0.0357143	0.0136986	0.0196078	0.025974	0.012987	0	0.0196078	0.0357143	0.0454545	0.0298507	0.0555556	0.05	0.0333333	0	0.0120482	0	0.0144928	0.0135135	0.0116279	0.0377358	0.0810811	0.0196078	0.0277778	0.0166667	0.0204082	0	0	0.0185185	0.0196078	0	0.0121951
76230	0.0683594	0.0640177	0.0226244	0.047619	0.0798611	0.0614754	0.0083682	0.0561404	0.0578778	0.0334572	0.00826446	0.0451389	0.047619	0.0224719	0.0366667	0.0590551	0.0521739	0.0415094	0.0190476	0.0326531	0.0625	0.0517241	0.0286885	0.0502092	0.0906667	0.0892388	0.0583554	0.0151515	0.0302013	0.00308642	0.0155844	0.00952381
76234	0.0406852	0.02407	0.0176211	0.0407332	0.0561798	0.0447761	0.0314607	0.0521415	0.0536044	0.0330396	0.00843882	0.0451866	0.0594966	0.0243902	0.028103	0.027907	0.0647948	0.0412574	0.027907	0.0537897	0.0594966	0.0488998	0.0214797	0.0690608	0.0514706	0.0469484	0.0210773	0.00753769	0.0403226	0.00607287	0.0116054	0.0201342
76240	0.112717	0.0546624	0.0680412	0.0733668	0.113153	0.0736067	0.0552381	0.115956	0.132673	0.0828025	0.0769231	0.120724	0.116812	0.0993304	0.0713392	0.0584112	0.130923	0.0721154	0.0422535	0.0585859	0.103175	0.043956	0.0549828	0.0492701	0.0854701	0.0671736	0.0460251	0.0237812	0.0335731	0.0202788	0.0143713	0.0159272
76449	0.105263	0.0133333	0.0606061	0.097561	0.0769231	0.0617284	0.0294118	0.0933333	0.16	0.0875	0.0151515	0.173077	0.0555556	0.025641	0.0379747	0.0731707	0.0989011	0.0204082	0.0512821	0.0266667	0.103448	0.0769231	0.037037	0.0289855	0.189655	0.0597015	0.0655738	0.0357143	0.0142857	0.0142857	0	0.03125
76458	0.0547945	0.0410959	0.0425532	0.0461538	0.0422535	0.0393701	0.03125	0.034965	0.0469799	0.0225564	0.0492958	0.027027	0.0486111	0.0410959	0.00675676	0.027972	0.0692308	0.0253165	0.030303	0.056	0.122137	0.0153846	0.0555556	0.0620155	0.0789474	0.046875	0.0564516	0.0163934	0.0178571	0.0247934	0	0.0258065
76255	0.111111	0.0779221	0.0075188	0.0172414	0.030303	0.0285714	0.0625	0.0446429	0.0266667	0.0465116	0.00917431	0.0322581	0.0504202	0.025641	0.0518519	0.0491803	0.05	0.0298507	0.0175439	0.0431034	0.0210526	0.0344828	0.0183486	0	0.0871795	0.0640394	0.08	0.00621118	0.0171429	0.0060241	0.00574713	0.0218978
76272	0.10303	0.118421	0.109677	0.0827586	0.166667	0.0844156	0.0827586	0.0691824	0.201493	0.0653595	0.080292	0.0833333	0.190476	0.0748299	0.0878378	0.048951	0.137681	0.0604027	0.0813008	0.11215	0.0833333	0.0917431	0.0638298	0.023622	0.111111	0.0634921	0.0141844	0.0176991	0.0152672	0.030303	0.00684932	0.0152672
76273	0.110787	0.0835735	0.0493421	0.0758017	0.0761905	0.0972222	0.077381	0.088685	0.117825	0.0960452	0.0778816	0.0888158	0.14	0.0700389	0.0631579	0.0659722	0.11985	0.0719178	0.0502283	0.0651341	0.0663265	0.0657895	0.0541667	0.083682	0.114525	0.0819672	0.0676692	0.0172414	0.0451128	0.0433213	0.0202703	0.0125
75210	0.0853242	0.0543478	0.016835	0.0457516	0.040293	0.0547445	0.0264151	0.047619	0.0559441	0.0211268	0.0393939	0.0369231	0.0573477	0.0544747	0.0359712	0.0460526	0.0634921	0.0180995	0.04947	0.0414938	0.0482759	0.056338	0.0291971	0.0562914	0.0724638	0.0472727	0.0378151	0.0108696	0.0322581	0.015444	0	0.0170068
76148	0.0520325	0.0355487	0.0381426	0.0510511	0.0762852	0.0478469	0.0262346	0.0410742	0.0579216	0.0511551	0.0434783	0.0649351	0.0549828	0.0354132	0.0405405	0.0506993	0.0568562	0.0350318	0.0250391	0.0651801	0.0822898	0.0497512	0.0328152	0.0483333	0.0747508	0.0631741	0.0442177	0.0185811	0.0150502	0.015361	0.00465839	0.0216049
76634	0.0381679	0.015748	0.0265487	0.0307692	0.0546875	0.0446429	0.0344828	0.075188	0.0588235	0.0192308	0.0078125	0.0377358	0.100719	0.05	0.00526316	0.0272109	0.013986	0.0409357	0.0299401	0.0325203	0.0406504	0.0460526	0.0307692	0.0338983	0.0682927	0.056338	0.046875	0.0324324	0.0192308	0.0358744	0.00990099	0.0139535
76010	0.0606827	0.0340984	0.0324718	0.0467033	0.068323	0.042328	0.0307487	0.0384356	0.0743198	0.0352304	0.0261519	0.0407139	0.0631001	0.0368794	0.034749	0.0404551	0.0578512	0.0343028	0.0213523	0.0325851	0.0572226	0.0439189	0.0384615	0.0495196	0.0468053	0.0418033	0.0316503	0.0223988	0.0405509	0.0227111	0.00748503	0.0302158
76039	0.04426	0.0376045	0.0190058	0.0326895	0.0428769	0.0157143	0.0191257	0.0381679	0.0483871	0.045911	0.030137	0.0476788	0.0382436	0.0304636	0.0264993	0.038674	0.0538117	0.0503817	0.0200535	0.0323944	0.0503597	0.0313351	0.0121029	0.0415385	0.0377358	0.0467675	0.0358127	0.0168776	0.0239362	0.0113475	0.0115533	0.018315
75169	0.0742459	0.0733333	0.0676983	0.0828625	0.0902256	0.109053	0.06917	0.0854167	0.117431	0.0833333	0.0709091	0.101222	0.126335	0.127273	0.0416141	0.110429	0.12381	0.0963391	0.0540541	0.110629	0.141573	0.0990654	0.0668258	0.0773196	0.101266	0.0934183	0.0737052	0.016632	0.0301205	0.0300429	0.022449	0.0261569
76088	0.0666667	0.0805861	0.0682731	0.0438247	0.0662252	0.0363036	0.0378007	0.0671141	0.0692042	0.0431894	0.0390625	0.0723684	0.0871212	0.0550725	0.0443038	0.0745342	0.095082	0.0633333	0.0344828	0.0501792	0.0984848	0.0677966	0.0506757	0.0693069	0.0896552	0.0566038	0.0496454	0.011583	0.0299003	0.00649351	0.0060423	0.027027
76104	0.0771513	0.0676085	0.0589914	0.0625	0.0856237	0.0679825	0.0417124	0.0592441	0.0707497	0.065032	0.047619	0.0577299	0.0615711	0.0609137	0.053553	0.0486772	0.0717213	0.0543353	0.0507166	0.058296	0.0852974	0.0588235	0.0526976	0.0667491	0.0751232	0.0583016	0.0449871	0.0197044	0.0209618	0.0138714	0.0192308	0.0153664
76111	0.0628272	0.0357143	0.0251852	0.0547337	0.0916808	0.040493	0.0338409	0.0482529	0.0725664	0.0432612	0.0416667	0.0424597	0.048414	0.0324074	0.040293	0.0394973	0.0679612	0.0378289	0.0229277	0.0398614	0.0670194	0.0391517	0.034188	0.0525253	0.0633397	0.0371134	0.0482897	0.028463	0.0246407	0.00881834	0.00753296	0.011236
76033	0.102259	0.048906	0.0643678	0.0662791	0.113143	0.072093	0.0502336	0.0903156	0.102833	0.0739477	0.0446927	0.0870511	0.0579235	0.0671296	0.0728477	0.0767494	0.0914158	0.0811765	0.0473441	0.0620068	0.0761622	0.0814732	0.0489883	0.0626993	0.114444	0.0936524	0.081716	0.0391174	0.0345946	0.030623	0.0249458	0.0290828
75472	0.153285	0.0982143	0.109091	0.106796	0.153846	0.0967742	0.0877193	0.149123	0.168224	0.107143	0.0956522	0.143836	0.136364	0.1375	0.0431034	0.114943	0.123596	0.11	0.0776699	0.0631579	0.0875	0.0813953	0.0392157	0.0350877	0.0542636	0.0869565	0.118644	0.0754717	0.0298507	0.0458716	0.0176991	0.00757576
76137	0.040153	0.0265907	0.0239234	0.0335893	0.039778	0.0238095	0.0180608	0.0322292	0.0492565	0.0337395	0.0226601	0.0333333	0.0409357	0.0314524	0.0257778	0.037594	0.0511628	0.0201342	0.0184211	0.0327869	0.0357143	0.0183888	0.0174081	0.0358744	0.046875	0.0386473	0.0173762	0.0164502	0.0251955	0.00936968	0.00862069	0.0157853
76182											0.0187793	0.0243309	0.0556962	0.0393873	0.0306905	0.0470588	0.0331754	0.0324675	0.0304762	0.0415094	0.0473251	0.0205224	0.0251451	0.0464716	0.0359712	0.0357143	0.0271565	0.0208729	0.0196078	0.00504202	0.00329489	0.0167683
75751	0.115427	0.0575163	0.0473441	0.0742138	0.0966292	0.0564042	0.0637544	0.0884848	0.104496	0.0787208	0.0559254	0.0849934	0.111248	0.0575636	0.0600522	0.0916129	0.114733	0.0917313	0.0689189	0.0707351	0.0842246	0.0613772	0.0639269	0.0892388	0.128242	0.0741935	0.0464072	0.0121528	0.0262295	0.0177994	0.0103093	0.0193237
75205	0.0212121	0.0225989	0.00581395	0.0237389	0.029316	0.0236686	0.0218978	0.0253165	0.0248619	0.0096463	0.0205882	0.0252809	0.0294118	0.0147493	0.0199336	0.021978	0.0316623	0.0119403	0.00949367	0.0174825	0.0381471	0.0247678	0.0179104	0.0273973	0.0177936	0.0335821	0.0125392	0.027439	0.00316456	0.00849858	0.0138889	0.0101351
75109	0.0246914	0.0235294	0.0151515	0.0506329	0.0615385	0.0454545	0.0337079	0.0238095	0.0625	0.0519481	0.0481928	0.0416667	0.0927835	0.0380952	0.0113636	0.0833333	0.04	0.0531915	0.0186916	0.0512821	0.0537634	0.0392157	0.0175439	0.0638298	0.0849057	0.0493827	0.0769231	0	0.0481928	0.0280374	0.0181818	0.0181818
75158	0.0442478	0.0512821	0.00806452	0.0686275	0.0866142	0.0366972	0.115044	0.0671642	0.0647482	0.0666667	0.0359712	0.08	0.101695	0.0673077	0.0522388	0.0588235	0.0438596	0.106557	0.0902256	0.0330579	0.0990099	0.046875	0.0687023	0.0743802	0.0224719	0.0423729	0.0381679	0.015873	0.0217391	0.016	0.0172414	0.0350877
76265	0.0789474	0.0508475	0.0307692	0.0735294	0.0727273	0.0806452	0.0816327	0.102564	0.102564	0.0701754	0.0204082	0.097561	0.0465116	0.171429	0.0277778	0.0961538	0.0238095	0.0181818	0		0.0731707	0.0285714	0.0227273		0.047619	0.0833333	0.0307692	0	0.0434783	0	0	0.0188679
76002	0.0320856	0.0278232	0.0218121	0.0339286	0.0516129	0.0272873	0.00803859	0.0236967	0.0202177	0.0422323	0.0351124	0.0428752	0.0341113	0.0346908	0.0126582	0.0340357	0.0332168	0.0106383	0.0160514	0.0108303	0.0488246	0.0240964	0.0143885	0.0241158	0.0330579	0.0226586	0.0210016	0.0183028	0.044405	0.00761035	0.00811688	0.0189873
75402	0.10299	0.0588235	0.0862385	0.0663176	0.094703	0.0631579	0.0552486	0.0636704	0.0791738	0.0657051	0.0666667	0.0745052	0.0735849	0.0609524	0.0480962	0.0728972	0.0641822	0.0480962	0.0495238	0.041958	0.0522523	0.044316	0.0284553	0.0598911	0.077821	0.0721649	0.0728346	0.032882	0.0394737	0.0368852	0.0351852	0.0364842
75244	0.018018	0.0457317	0.0169492	0.0422535	0.0485175	0.0149701	0.012945	0.021148	0.0365854	0.0322581	0.015873	0.0331325	0.0428135	0.0286738	0.0223642	0.0314961	0.0412371	0.0273038	0.0167598	0.0338983	0.0486111	0.0336134	0.015873	0.0362538	0.0634921	0.0542373	0.0472727	0.0275862	0.0163934	0.0206897	0	0.0176056
75249	0.0237288	0.0176678	0.0408163	0.0513595	0.0427632	0.0330033	0.0212121	0.0254777	0.0526316	0.0286738	0.0214067	0.0153846	0.028754	0.0376712	0.0140351	0.0404624	0.048951	0.0138408	0.00301205	0.0136054	0.0289855	0.0338462	0.0268657	0.0235988	0.0568562	0.0285714	0.00330033	0.00289855	0.0318021	0.0233333	0.0134228	0.00626959
75251	0.034188	0.025974	0.0265487	0.0392157	0.042735	0.0454545	0.00900901	0.0465116	0.0204082	0.0598291	0.0462963	0.0134228	0.0925926	0.03125	0.00934579	0.015748	0.04	0.0145985	0.0268456	0.0314465	0.0419162	0.0426829	0.025641	0.0496894	0.0524017	0.0136986	0.0154639	0.0097561	0.0047619	0.00436681	0.00869565	0.0110701
76054	0.0352113	0.0320285	0.015625	0.0404412	0.0611621	0.0234114	0.027439	0.03	0.04375	0.0161812	0.0378007	0.0383481	0.0460526	0.0289855	0.0348837	0.0294118	0.0608696	0.0351438	0.0436137	0.0521173	0.0562914	0.029703	0.0311526	0.0471698	0.0512048	0.0522876	0.0430464	0.0470219	0.0210843	0.0365449	0.00943396	0.0107527
76201	0.0853333	0.0597484	0.0460123	0.0630182	0.0897059	0.0620491	0.0481928	0.0563798	0.0646259	0.0529695	0.0443425	0.0700713	0.0595668	0.0721311	0.054386	0.0752688	0.0822123	0.0667727	0.0322581	0.0540037	0.0720268	0.0633562	0.0416667	0.0474383	0.092803	0.0763501	0.036036	0.0322581	0.0380762	0.0268595	0.00835073	0.0238095
75041	0.0475651	0.0308571	0.0351076	0.0589595	0.0554951	0.0430233	0.0264672	0.0608899	0.0789779	0.0614035	0.0359801	0.0535506	0.0863309	0.0322581	0.0387097	0.0665845	0.0852905	0.04875	0.0351288	0.0488677	0.066416	0.037844	0.0476804	0.0690122	0.0774194	0.0463576	0.0294944	0.021025	0.0374396	0.0168176	0.0136209	0.0256082
76426	0.0517711	0.0430108	0.0229226	0.0484694	0.0846561	0.0490798	0.0297619	0.0646552	0.0771277	0.0443864	0.0477327	0.0425	0.057508	0.0433437	0.0263158	0.0571429	0.0714286	0.042735	0.0460526	0.0588235	0.0464481	0.0392749	0.0264901	0.0423453	0.0422961	0.0659026	0.0538721	0.00961538	0.03125	0.0244565	0.0264706	0.00943396
76078	0.0725389	0.0201005	0.0218341	0.0430108	0.04329	0.0324074	0.0291262	0.0505618	0.0582524	0.0315315	0.0103627	0.0374332	0.0645161	0.0377358	0.0153846	0.0379147	0.0694444	0.0660793	0.045045	0.0533981	0.0678733	0.00505051	0.0273438	0.0577778	0.0888889	0.0377358	0.0343137	0.0199203	0.0327103	0	0.011811	0.015625
75147	0.110169	0.0756579	0.0936556	0.0780142	0.0852941	0.0703364	0.0522648	0.117057	0.130719	0.10299	0.0735294	0.124242	0.108974	0.0941176	0.0909091	0.0966667	0.125373	0.103321	0.0742049	0.0808824	0.107011	0.0671378	0.0481481	0.101124	0.133588	0.0878661	0.0763052	0.0530973	0.0135747	0.00480769	0.015444	0.0309735
76048	0.0613027	0.0499325	0.0513176	0.0781671	0.0760234	0.0545723	0.0460432	0.0446841	0.0811554	0.0504202	0.0524691	0.0529891	0.0913242	0.0538358	0.0619335	0.0690691	0.0810811	0.0303514	0.0306279	0.0272727	0.0762332	0.0555556	0.0411392	0.0628655	0.0668449	0.0788436	0.0670103	0.0172643	0.0163728	0.00622665	0.0140665	0.0243902
75237	0.028169	0.0241935	0.0227273	0.0473485	0.0534759	0.028	0.0234375	0.0296846	0.0374332	0.0401606	0.0255906	0.0230496	0.03663	0.0257426	0.0263158	0.0408163	0.0556701	0.0365112	0.0249042	0.0410678	0.0797665	0.0300752	0.0271845	0.0463822	0.0606654	0.0491453	0.0353201	0.0119284	0.032882	0.0150862	0.00875274	0.015873
75058	0.03125	0.0441176	0.0309278	0.0761905	0.0641026	0.0945946	0.0315789	0.0684932	0.09	0.0847458	0.0921053	0.0560748	0.0989011	0.0634921	0.038961	0.0235294	0.108434	0.0555556	0.015625	0.0128205	0.0740741	0.123077	0.0657895	0.0322581	0	0.0243902	0.0117647	0	0.0666667	0	0	0.016129
75061	0.0475543	0.0390411	0.0367554	0.0410678	0.0550206	0.0412441	0.0241713	0.0471831	0.0692109	0.0599013	0.03206	0.0518471	0.0763937	0.0400572	0.0353857	0.0502063	0.0728376	0.0461073	0.0283794	0.0381166	0.0481452	0.0329004	0.0361068	0.0553161	0.0709413	0.0511896	0.03125	0.0173285	0.0318379	0.0185598	0.0139276	0.0300489
76022	0.0483871	0.0294906	0.0222222	0.0316092	0.0446429	0.0341207	0.0198511	0.047486	0.0452128	0.0596206	0.0362694	0.0447368	0.0532213	0.0327456	0.0293333	0.0366748	0.0527638	0.0529248	0.0240385	0.0284238	0.0592784	0.0259067	0.0258065	0.0422886	0.059952	0.0474041	0.0358852	0.00692841	0.0205479	0.0218341	0.0163934	0.0165485
75414	0.0873786	0.0487805	0.0673077	0.0434783	0.0849057	0.0864198	0.0825688	0.0510204	0.12	0.0789474	0.0183486	0.0952381	0.117647	0.0493827	0.0638298	0.0128205	0.0970874	0.0319149	0.0454545	0.0352941	0.075	0.0740741	0.0319149	0.0681818	0.103774	0.1	0.0705882	0.0263158	0.0352941	0.0212766	0	0.0430108
76225	0.038835	0.0190476	0.0206186	0.04	0.0530973	0.0315789	0.0272727	0.0212766	0.0625	0.0408163	0.0224719	0.0568182	0.0918367	0.0315789	0.02	0.0547945	0.0272727	0.0860215	0.0654206	0.0275229	0.0377358	0.0704225	0.0217391	0.0512821	0.0434783	0.0280374	0.0714286	0.0108696	0.027027	0.00970874	0	0.025974
75102	0	0	0.03125	0.0434783	0.131579	0.0425532	0	0	0.0625	0.0517241	0.121951	0.0526316	0.115385	0	0	0	0	0	0.0333333		0.1	0.111111	0.0285714	0	0.0416667	0.0571429		0.0285714		0.025	0	0.0384615
76627	0.173333	0.109589	0.111111	0.0677966	0.0985915	0.119403	0.0877193	0.106667	0.114943	0.15	0.0886076	0.0377358	0.0675676	0.0357143	0.0353982	0.0666667	0.05	0.03125	0.0422535	0.0447761	0.175439	0.0689655	0	0.0227273	0.0857143	0.047619	0.0363636	0.0192308	0.0535714	0.016129	0.015625	0.0408163
76114	0.062954	0.0618812	0.0477941	0.066838	0.0932312	0.0742138	0.0473146	0.0662338	0.0562572	0.0626632	0.0338983	0.0499445	0.0836551	0.0584577	0.0383091	0.0621951	0.0843931	0.0505051	0.042394	0.0644391	0.0677966	0.0534351	0.0388601	0.056266	0.0770235	0.0784314	0.0710145	0.0239362	0.0305981	0.0217391	0.0219072	0.0174564
75069	0.0576767	0.0533683	0.0358705	0.037247	0.0678571	0.0409408	0.0390286	0.0626781	0.047486	0.0524345	0.0432331	0.0574985	0.0589354	0.0505051	0.0377778	0.0517891	0.0716279	0.0440613	0.0391111	0.0629442	0.0821168	0.0535373	0.0406699	0.064781	0.0785199	0.0509839	0.0390909	0.0181644	0.0305677	0.0177148	0.0146299	0.0212202
75010	0.0569476	0.0121359	0.0171569	0.0365854	0.0282609	0.031401	0.0217391	0.0293399	0.0401891	0.021327	0.0204082	0.035503	0.0514905	0.0307018	0.0238727	0.0316742	0.0475113	0.0269058	0.0356295	0.0333333	0.0431211	0.0301205	0.0368852	0.0360169	0.045082	0.0160321	0.0271399	0.0208768	0.0268595	0.0264228	0.0107335	0.0123239
75230	0.0383091	0.0379919	0.0153061	0.0354796	0.051114	0.0149457	0.0131387	0.037518	0.0334262	0.0302198	0.019774	0.0343558	0.0406977	0.0236531	0.0173661	0.0223152	0.0439414	0.0337382	0.0260989	0.0294944	0.0340136	0.0325203	0.0369863	0.0308642	0.0504202	0.0453972	0.0325098	0.0310881	0.0307692	0.0140845	0.0130039	0.0208589
76692	0.0912281	0.084	0.0737327	0.0921844	0.134	0.07	0.0793269	0.105505	0.127016	0.0868597	0.090708	0.13786	0.178197	0.105708	0.0456906	0.107368	0.127619	0.0824524	0.058952	0.0722101	0.126582	0.106918	0.072	0.0418251	0.129252	0.0815047	0.0746269	0.0166113	0.0488506	0.0188088	0.0115274	0.0442177
75090	0.0990615	0.0632911	0.0553279	0.0643275	0.0885358	0.0585424	0.0308789	0.0787879	0.0711825	0.0492005	0.0440636	0.0768293	0.0691995	0.0540915	0.0539084	0.0773131	0.0808458	0.0553306	0.0480226	0.0696662	0.0820368	0.0583942	0.0452781	0.0672948	0.0931677	0.0995086	0.0440806	0.0138365	0.0433168	0.0232829	0.0163728	0.0212014
76106	0.0425384	0.0326264	0.0260138	0.038522	0.0496633	0.0380334	0.0224066	0.0413297	0.0745614	0.0340136	0.0261097	0.0565878	0.0738318	0.0468432	0.0273327	0.0415879	0.0711462	0.0334008	0.0125847	0.0379242	0.0862403	0.0499002	0.031968	0.0350877	0.0617021	0.0475162	0.0378198	0.0158014	0.0436137	0.0174482	0.00592885	0.026287
75442	0.0729927	0.0451389	0.0387324	0.0570342	0.0490196	0.0329218	0.0560345	0.0614035	0.0808383	0.0756972	0.0403587	0.101523	0.0904977	0.0708661	0.0387597	0.0337079	0.0938628	0.10177	0.059322	0.0645161	0.0777778	0.0608696	0.0526316	0.0697674	0.114754	0.0742188	0.0620438	0.0166667	0.0365449	0.00321543	0.012987	0.02
76036	0.0582192	0.0495868	0.0453752	0.0541958	0.0655738	0.0443787	0.0436817	0.0589226	0.0764618	0.057101	0.0462963	0.0502513	0.06875	0.046131	0.0551948	0.0515625	0.0791925	0.0390492	0.0392157	0.0592824	0.100946	0.0670732	0.0510511	0.066365	0.0816327	0.0704023	0.0498442	0.0313837	0.0322129	0.019432	0.0167095	0.0203252
76086	0.0759036	0.0655941	0.0416157	0.0486618	0.0633714	0.0661578	0.0412088	0.0549451	0.0702918	0.0455105	0.0438247	0.0522803	0.0981595	0.0527578	0.0589023	0.0763454	0.096	0.0564304	0.0461095	0.0790569	0.100699	0.0919378	0.070229	0.0884184	0.0872483	0.0724638	0.05	0.0197869	0.0317221	0.0213415	0.00981767	0.0179641
76107	0.0665874	0.0456323	0.0497312	0.048583	0.0612777	0.0522876	0.0386534	0.0512484	0.0538765	0.042735	0.0158103	0.0344403	0.0569106	0.0473752	0.0219298	0.0393185	0.0821566	0.0346154	0.0425532	0.0382514	0.0633894	0.0542741	0.0562963	0.0433604	0.0884956	0.0661269	0.0415617	0.0187166	0.0291667	0.0143416	0.0107962	0.0151707
75039	0.018018	0.00757576	0.00694444	0.00806452	0.0148148	0.00862069	0	0	0.0117647	0.0060241	0	0.0226244	0.00980392	0	0	0.0176991	0.0294118	0.0180995	0.0135747	0.00909091	0.0209205	0.0241935	0.008	0.0318725	0.0107143	0.0141343	0.00983607	0.00609756	0.0151057	0.00626959	0.00980392	0.014881
75077	0.0701754	0.0386266	0.0244898	0.0403769	0.0724269	0.0465394	0.0270968	0.042029	0.0664112	0.0547588	0.0364109	0.0357143	0.0553892	0.0457698	0.0414938	0.0330124	0.0701058	0.0518417	0.03125	0.0477356	0.0559701	0.0541176	0.0310633	0.0482846	0.0614035	0.0527009	0.025641	0.012837	0.0242347	0.0222531	0.0109739	0.0232859
75219	0.0216867	0.0206718	0.028777	0.025463	0.0361991	0.0130152	0.0179775	0.0183486	0.0364026	0.0228311	0.00928074	0.0168421	0.0453461	0.0239234	0.0119904	0.029703	0.0414747	0.0126263	0.017199	0.0199005	0.0223881	0.0347594	0.0163934	0.0154185	0.0569307	0.0260417	0.0224439	0.00512821	0.0297767	0.0100503	0.00471698	0.0102881
76641	0.0545455	0	0	0.0833333	0.0483871	0.0746269	0	0.05	0.0727273	0.0377358	0.0588235	0.0833333	0.0555556	0.0909091	0.0793651	0.0892857	0.0892857	0.0285714	0.0204082	0.0444444	0.160494	0.0851064	0.0294118	0.0425532	0.0625	0.0869565	0.0322581	0.0188679	0	0.0185185	0.0172414	0.0163934
75287	0.0292581	0.0176166	0.0194274	0.0266121	0.0409417	0.0167715	0.0121547	0.0392157	0.0315126	0.0177453	0.0168986	0.0150977	0.0367722	0.0201005	0.0166976	0.0323774	0.0391969	0.0250752	0.0152381	0.0300679	0.0420945	0.0284314	0.0156827	0.0355086	0.0512334	0.0372787	0.0314815	0.0121495	0.0272374	0.0138751	0.0140056	0.0189934
75063	0.0265781	0.0162075	0.00528169	0.0132548	0.0146104	0.0183486	0.00988468	0.0197368	0.00988468	0.0115512	0.00857633	0.00591017	0.0263158	0.0119454	0.0147059	0.0210084	0.0293255	0.0122888	0.00925926	0.0157978	0.0199667	0.0189873	0.00694444	0.0152355	0.0323575	0.0267459	0.0164179	0.0118168	0.0201863	0.00917431	0.0084507	0.0139319
75023	0.0410959	0.0385787	0.0210632	0.035	0.0479386	0.0300601	0.0134436	0.0368932	0.0362191	0.0268714	0.0174312	0.0457064	0.0395939	0.0361197	0.0252366	0.0310078	0.0440035	0.0296846	0.0258237	0.022449	0.0599129	0.0393627	0.0335689	0.038048	0.0443213	0.0393097	0.0253411	0.0162524	0.022792	0.0114723	0.00470367	0.0187668
76636	0.0961538	0.140351	0.0508475	0.0535714	0.22	0.115385	0.0408163	0.222222	0.163636	0.12	0.078125	0.0735294	0.126761	0.0923077	0.0930233	0.0434783	0.134615	0.0816327	0.0392157	0.025641	0.119048	0.047619	0.0821918	0.0784314	0.142857	0.125	0.0833333	0.0454545	0.0535714	0.0181818	0	0.0204082
75495	0.0615385	0.0582524	0.0413223	0.0518868	0.0607477	0.0658683	0.0543478	0.0677966	0.0562249	0.0788177	0.042328	0.0757576	0.0971429	0.0414201	0.0515464	0.0684211	0.1	0.0618557	0.0297619	0.0331492	0.0502513	0.0327869	0.0678733	0.0643564	0.126437	0.0633484	0.0439024	0.0188679	0.039604	0.0235849	0.00904977	0.0271493
76044	0.0740741	0.0576923	0.0612245	0.0808081	0.122951	0.111111	0.0819672	0.126126	0.0902778	0.08	0.0186916	0.0916667	0.125	0.111111	0.0490196	0.0916667	0.0672269	0.0583942	0.0537634	0.08	0.0762712	0.0542636	0.0116279	0.03	0.112069	0.0833333	0.0294118	0.0366972	0.020202	0.00934579	0.0153846	0.0491803
75081	0.0610212	0.0380711	0.0191617	0.0326087	0.0584653	0.0340219	0.0322181	0.0309677	0.0480296	0.0386052	0.0309893	0.0384205	0.0616798	0.0362319	0.0234568	0.0477987	0.0694087	0.052506	0.0280899	0.0443038	0.0513834	0.0416157	0.0259259	0.0396158	0.0409924	0.0408163	0.0279395	0.0160428	0.02746	0.00968523	0.0197775	0.0139037
75032	0.0336842	0.0359551	0.0237581	0.0227704	0.0424242	0.0392857	0.0200364	0.0416667	0.043152	0.0394089	0.0149533	0.0433071	0.0518395	0.0254083	0.0197133	0.0286678	0.0544815	0.027907	0.0245499	0.0307942	0.0537428	0.0238854	0.031746	0.0562181	0.0659341	0.0517857	0.023622	0.0336257	0.0298507	0.00498339	0.01	0.0229008
76266	0.0636605	0.0285036	0.0509383	0.0661765	0.0922693	0.039312	0.0378788	0.0918114	0.0816832	0.0530303	0.0636132	0.0513347	0.0694087	0.0776256	0.0447368	0.100503	0.108635	0.0589681	0.0550964	0.0701754	0.100457	0.0616438	0.0600962	0.0787589	0.0718954	0.0796915	0.0377358	0.0308642	0.0394089	0.0111857	0.0113122	0.0229885
75025	0.0341772	0.0251799	0.021327	0.0276442	0.0397276	0.0152091	0.0111386	0.0284414	0.0358744	0.0150812	0.0163934	0.0313043	0.0356201	0.0300136	0.0147225	0.0232558	0.0311721	0.0285036	0.01854	0.0214541	0.031746	0.016	0.0247748	0.0223005	0.057211	0.027115	0.0267857	0.0177305	0.0124378	0.0124533	0.00238095	0.0225118
75054	0	0.00970874	0	0.0201342	0.0344828	0.0434783	0.00699301	0.0289017	0.0382514	0	0.0137931	0.0285714	0.027972	0.0271739	0.0181818	0.0254777	0.0294118	0.0181818	0.0163043	0.0186335	0.0324324	0.037234	0.00896861	0.0229885	0.0260417	0.0143541	0.0291262	0.00555556	0.0452261	0.0128755	0.00414938	0.0122951
76028	0.0758743	0.0492866	0.0381078	0.0584653	0.0889292	0.0653236	0.0406455	0.0658537	0.0740741	0.0518293	0.0411039	0.0479303	0.0708431	0.0508475	0.0384168	0.0640569	0.103142	0.0567503	0.0458488	0.0653325	0.0862269	0.0647268	0.0549313	0.0684524	0.120345	0.0842912	0.0766325	0.0245536	0.043366	0.0254678	0.0176309	0.0300792
75167	0.0375	0.0178571	0.0145985	0.0181818	0.0632911	0.0466667	0.033557	0.0518519	0.0482759	0.0444444	0.0246914	0.0428571	0.0384615	0.0497238	0.0457143	0.0308642	0.0448718	0.0641026	0.00558659	0.0544218	0.0704225	0.047619	0.00689655	0.0469799	0.0774194	0.0294118	0.0274725	0.0159574	0.0052356	0.00666667	0.0105263	0.0142857
75024	0.0214286	0.0165631	0.0129032	0.0266393	0.0338983	0.0104822	0.00959693	0.00899281	0.0265655	0.0228137	0.0138889	0.0139064	0.0228385	0.0215686	0.019678	0.0268007	0.0211382	0.0242718	0.0111821	0.0118644	0.0323129	0.0245776	0.0131195	0.0334855	0.04	0.015528	0.0220126	0.0109546	0.0152207	0.0119403	0.00725689	0.0193452
75002	0.047504	0.020979	0.0126883	0.0314263	0.0512605	0.0304183	0.0238278	0.0419907	0.0464462	0.0379551	0.0207814	0.046398	0.0411765	0.0237122	0.0179267	0.0289495	0.0440457	0.0266129	0.0220228	0.0263381	0.0517241	0.0275459	0.0172673	0.0345622	0.0553719	0.0363349	0.0328896	0.0128399	0.0272436	0.0167173	0.0115473	0.0135034
75115	0.0442152	0.0310371	0.0418006	0.0444444	0.0478469	0.0273752	0.0228614	0.0445469	0.037234	0.0303975	0.0242915	0.0361091	0.0444947	0.0384294	0.0238829	0.0379562	0.0475423	0.0478431	0.0338733	0.0426009	0.0372226	0.032235	0.0257802	0.0466899	0.0523952	0.0405405	0.025463	0.0192456	0.0269627	0.0216551	0.0110051	0.0208034
76119	0.0548138	0.0449853	0.0373702	0.0572745	0.0693333	0.0426573	0.0474841	0.051041	0.0700064	0.0374507	0.0332497	0.0615289	0.0625449	0.0494541	0.0424559	0.0432602	0.0740223	0.0473164	0.0338196	0.0453074	0.0840446	0.0543194	0.0329749	0.0560876	0.0721248	0.0586158	0.0513347	0.0218579	0.0296443	0.0324105	0.0155409	0.0228536
75087	0.043152	0.0389381	0.0359589	0.0427632	0.0584046	0.0420712	0.0478469	0.0652174	0.0549296	0.0574053	0.0217391	0.0371681	0.0682853	0.0340031	0.0282575	0.0515152	0.0594059	0.042879	0.0277008	0.0412844	0.0770416	0.03125	0.0456554	0.064759	0.0667557	0.0344828	0.0262123	0.0147239	0.0168176	0.0163488	0.01221	0.0219245
75044	0.044665	0.03125	0.0207824	0.036215	0.061294	0.030543	0.0247934	0.0358515	0.0351262	0.0277162	0.0246609	0.0378788	0.0501166	0.0448878	0.0251196	0.0398551	0.0674699	0.0315259	0.0322148	0.0476758	0.0552885	0.0410959	0.0368609	0.0485782	0.0678363	0.0420168	0.0240385	0.0209102	0.0359629	0.0113766	0.0178372	0.015873
75088	0.0622568	0.0328152	0.0286195	0.0456081	0.0785597	0.0399361	0.0415225	0.0496689	0.057971	0.0443864	0.0230608	0.0488281	0.0579216	0.0663265	0.0225141	0.0607639	0.0639731	0.0535406	0.0448223	0.0528053	0.0591603	0.0547504	0.0474517	0.0573477	0.0685413	0.0467128	0.0250896	0.0226537	0.035524	0.0157618	0.0180832	0.0207972
75052	0.0433295	0.0199892	0.0177976	0.0399556	0.0527485	0.0322398	0.0208696	0.0263011	0.0421783	0.0353276	0.019802	0.0355748	0.0545347	0.0256125	0.0210227	0.0262192	0.0410343	0.0282065	0.0262131	0.021861	0.0389309	0.0255537	0.022602	0.0365344	0.059956	0.0463468	0.0290828	0.0198711	0.0297685	0.0200978	0.0114405	0.0172956
75424	0.165289	0.046729	0.025	0.10101	0.0918367	0.0280374	0.0283019	0.12844	0.128788	0.116667	0.0891089	0.0485437	0.0617284	0.047619	0.0384615	0.122222	0.12963	0.0740741	0.0285714	0.05	0.09	0.0900901	0.075	0.0540541	0.132653	0.0531915	0.0594059	0	0.0470588	0.0103093	0	0
76063	0.0469283	0.0480848	0.0216867	0.0399306	0.0670876	0.0374415	0.0354391	0.0394548	0.0456218	0.0555957	0.0288889	0.0459987	0.0615508	0.0307467	0.033256	0.0372263	0.0598485	0.0353649	0.0307929	0.0406933	0.06121	0.0426609	0.038055	0.0532704	0.0646651	0.0439642	0.024035	0.0165631	0.0293907	0.0200286	0.0123711	0.0156139
76227	0.0585859	0.0502901	0.0391791	0.0484171	0.0490909	0.0626186	0.0231729	0.0311284	0.0716912	0.0301954	0.0430712	0.0493333	0.0772201	0.0432432	0.027027	0.0467626	0.0686456	0.0322581	0.016791	0.0350877	0.066	0.057725	0.0163934	0.0385852	0.0392799	0.0227273	0.0364501	0.0119048	0.0368189	0.0134731	0.00863309	0.0187668
75223	0.042394	0.00997506	0.0225564	0.0503597	0.0353535	0.0209581	0.019337	0.0344828	0.0409207	0.0216802	0.0138889	0.0357995	0.0424403	0.0264706	0.0254237	0.0075188	0.0584795	0.0273224	0.0148515	0.0215385	0.0524934	0.02657	0.0137363	0.0428954	0.0480769	0.0274725	0.00529101	0.0213415	0.0406977	0.0242424	0.013587	0.00543478
76135	0.0699659	0.047081	0.0452899	0.0514469	0.0729685	0.0724382	0.0437063	0.0661765	0.0947867	0.0490506	0.0843806	0.10162	0.0961214	0.061157	0.0675453	0.0724876	0.0884808	0.0641628	0.0436137	0.057903	0.0667656	0.0645161	0.057041	0.0770609	0.0831974	0.0700447	0.0548673	0.0244275	0.034375	0.0200308	0.0208333	0.0151286
75007	0.0463193	0.0215962	0.0248889	0.0455764	0.04363	0.035057	0.013923	0.0421975	0.058296	0.0395529	0.0358362	0.0438799	0.0641975	0.046832	0.0257092	0.0519481	0.06	0.0342105	0.0293283	0.0393053	0.0572451	0.0404135	0.0266798	0.0371681	0.0681614	0.0434372	0.0364173	0.0186916	0.0230496	0.0259615	0.0171756	0.0236635
76673	0			0.0294118		0.0444444			0.03125	0.125	0	0.0487805	0.157895	0			0.117647			0.09375	0.111111			0.0666667	0.1	0.0666667	0.0625	0.0645161			0
75035	0.0323353	0.0203851	0.0147895	0.0287929	0.0315421	0.0222772	0.0110159	0.0337458	0.0354839	0.027833	0.015343	0.0130674	0.0352273	0.0152672	0.0158395	0.0191147	0.0396825	0.0272035	0.0130577	0.0209021	0.0338983	0.00966702	0.00707071	0.0280561	0.021764	0.0217617	0.0147059	0.0164271	0.0182232	0.0107212	0.00802407	0.0112994
75163	0.15	0.0955882	0.127273	0.114035	0.137931	0.0892857	0.0720721	0.0803571	0.136364	0.154545	0.0747664	0.105769	0.128205	0.07	0.0833333	0.120879	0.14433	0.0813953	0.166667	0.181818	0.105882	0.172727	0.115789	0.186441	0.0727273	0.106796	0.103093	0	0.00917431	0	0.0235294	0
75001	0.0588235	0.0194805	0.017301	0.0381232	0.0307167	0.0297398	0.0135135	0.0482456	0.0348837	0.0576132	0.0304348	0.0247525	0.042735	0.0156863	0.00851064	0.0367347	0.0329218	0.0334728	0.0140845	0.0207469	0.0316742	0.00769231	0.004329	0.0352423	0.04	0.0337079	0.0240964	0.011236	0.00371747	0.0232558	0.0109489	0.0170213
75235	0.0275049	0.0215983	0.014433	0.0364372	0.0347072	0.03386	0.0152091	0.0221328	0.0331384	0.0233546	0.0167364	0.0425532	0.0401786	0.0198511	0.0157658	0.0126316	0.0387244	0.0171149	0.00921659	0.0118765	0.0364964	0.0308483	0.0131004	0.0332681	0.0422886	0.0280374	0.0246305	0.0110375	0.02	0.0127119	0.00826446	0.0265487
75166	0.113636	0.0181818	0	0.0384615	0.0833333	0.0147059	0.0481928	0.0447761	0.0666667	0.0609756	0.030303	0.0434783	0.0833333	0.0921053	0.0833333	0.0196078	0.028169	0.0232558	0	0.0549451	0.0487805	0.0294118	0.0340909	0.0481928	0.0595238	0.0238095	0.019802	0.0361446	0.0104167	0.0421053	0	0.0173913
75134	0.0554455	0.0313653	0.0273973	0.0558659	0.0611354	0.0205224	0.0241379	0.0423573	0.0650995	0.025641	0.0238532	0.0446809	0.0765125	0.0456349	0.0372671	0.0285171	0.05	0.0468085	0.0319149	0.061706	0.0504854	0.0398551	0.0287611	0.0580524	0.0507099	0.0428571	0.0170576	0.00790514	0.0187713	0.0222635	0.0213592	0.0196078
75241	0.0541825	0.0182927	0.0388994	0.0376399	0.0462144	0.0435624	0.0191431	0.0436893	0.0618253	0.0479167	0.0343811	0.0477099	0.0488038	0.0417071	0.0352046	0.0455408	0.0617165	0.0432946	0.0451128	0.0479922	0.0829918	0.0542495	0.0376294	0.0466223	0.046344	0.0429319	0.027689	0.013306	0.0221154	0.0180905	0.0119595	0.0168382
75141	0.0754717	0.0588235	0.00952381	0.0363636	0.0421053	0.0416667	0.0275229	0.027027	0.03	0.00961538	0.00961538	0.0107527	0.0322581	0.101124	0.0462963	0.0625	0.0729167	0.0684932	0.060241	0.0853659	0.0238095	0.0280374	0.0188679	0.0550459	0.0666667	0.119266	0.0853659	0.01	0.0594059	0.020202	0.00877193	0.02
76132	0.0429799	0.0503145	0.0269122	0.0287356	0.058296	0.0269886	0.0358814	0.0313901	0.0285307	0.0366569	0.0275762	0.0352941	0.0543634	0.0466321	0.0256776	0.0283286	0.0487106	0.0339506	0.030479	0.039726	0.0560109	0.0427586	0.0338028	0.045134	0.0699865	0.0602883	0.037323	0.0241821	0.0407303	0.0153846	0.0182328	0.0129534
76011	0.0583832	0.0397727	0.0345369	0.0406015	0.0525606	0.0387701	0.0344828	0.0412044	0.0602941	0.0311111	0.0309859	0.0484293	0.0643275	0.0456693	0.0304348	0.0454545	0.0737952	0.0457903	0.0301587	0.0452962	0.0382166	0.0350877	0.0238379	0.0308725	0.0502355	0.0421875	0.0389049	0.0243553	0.0508982	0.015896	0.00985222	0.0204678
75155	0.0454545	0.0689655	0.0434783	0.0625	0.047619	0.0612245	0.0454545	0.0819672	0.121212	0.0810811	0.0666667	0.0757576	0.0833333	0.0405405	0.0357143	0.0677966	0.105263	0.1	0.0142857	0.047619	0.046875	0	0.0519481	0.0675676	0.0983607	0.1	0.0163934	0.0185185	0.0222222	0	0	0.0227273
75148	0.131034	0.100671	0.0758621	0.11236	0.101754	0.101974	0.0784314	0.115646	0.187943	0.14652	0.0821429	0.12766	0.184932	0.13468	0.0909091	0.190476	0.167808	0.0865801	0.0842912	0.0681818	0.169611	0.127273	0.101587	0.109589	0.151961	0.0986547	0.111607	0.00458716	0.0218579	0.0152284	0.0189573	0.0174672
76053	0.048366	0.0281863	0.0231481	0.056	0.069241	0.0445247	0.0356295	0.0418251	0.0439815	0.0322581	0.0292398	0.046841	0.0533643	0.0395062	0.0293772	0.0369515	0.0698225	0.0564904	0.0359551	0.0651629	0.0774818	0.0381594	0.045292	0.057485	0.0618557	0.0577428	0.0273038	0.0226293	0.0353659	0.0157398	0.0136054	0.0179211
75149	0.0614943	0.0531617	0.0354354	0.0548926	0.0585009	0.0516003	0.0291262	0.0545101	0.0642814	0.0530303	0.0287356	0.0592976	0.0796569	0.0540881	0.0416164	0.045853	0.0865854	0.0526992	0.0418545	0.0592834	0.0791367	0.0380215	0.0372807	0.0543634	0.0753664	0.0547945	0.0385164	0.0235457	0.0291667	0.0275344	0.0173267	0.0276904
75204	0.0318182	0.0223714	0.00414079	0.021327	0.0440529	0.0223714	0.0124688	0.02746	0.037694	0.0182292	0.0205479	0.021978	0.0321199	0.0131004	0.02	0.0272727	0.041958	0.0294785	0.0230415	0.0206897	0.0518519	0.0285132	0.0276382	0.0449438	0.0390805	0.0399061	0.0273349	0.0134831	0.013245	0.00464037	0.00938967	0.013245
75218	0.0468498	0.0283333	0.0394089	0.0442748	0.0771513	0.0396694	0.015625	0.043771	0.0548885	0.0579216	0.0338078	0.0426929	0.0932358	0.0477707	0.0268336	0.0318021	0.0518135	0.045208	0.0361664	0.0295567	0.0436364	0.0472855	0.0319149	0.0441899	0.0646853	0.0507365	0.0364299	0.0186757	0.0337478	0.0190114	0.0138889	0.0164745
76651	0.106195	0.0588235	0.0106383	0.0873786	0.0625	0.060241	0.0121951	0.106061	0.0416667	0	0.039604	0.0446429	0.0705882	0.0240964	0.0442478	0.03125	0.0841121	0.047619	0.0288462	0.0582524	0.0119048	0.0181818	0.0114943	0.0649351	0.102804	0.0645161	0.026087	0.0210526	0.0121951	0.0121951	0	0.025641
76043	0.0447761	0.0225564	0.0145985	0.0699301	0.0526316	0.0440252	0.048913	0.0263158	0.0517241	0.0123457	0.0289017	0.0294118	0.0828025	0.057971	0.024	0.0326797	0.0588235	0.0451128	0.0212766	0.0458015	0.0432432	0.027027	0.0598291	0.0151515	0.136054	0.0815217	0.0747126	0.0284091	0.0479042	0.0225989	0.0136986	0.0121951
75409	0.0646259	0.039604	0.0410095	0.0632411	0.0604027	0.0440252	0.0207715	0.0682594	0.0382775	0.0403727	0.0290323	0.0377358	0.0711864	0.0320513	0.0299625	0.05919	0.0676923	0.0457746	0.0538922	0.0358306	0.0446735	0.0521472	0.03207	0.0485714	0.0837696	0.0380435	0.0214797	0.016129	0.0550459	0.0146341	0.0104167	0.0182186
76023	0.100457	0.0607735	0.0268817	0.0339806	0.0591398	0.0473373	0.0298507	0.0603448	0.0732759	0.0445545	0.0444444	0.0393013	0.0824176	0.0818713	0.0425532	0.0291262	0.0366972	0.0887574	0.0555556	0.0502793	0.101695	0.0362694	0.0393258	0.0429448	0.0879121	0.0858586	0.0137615	0.0178571	0.015873	0.015544	0.015625	0.0239521
75042	0.0546392	0.0337079	0.0244379	0.0536981	0.0574713	0.04276	0.0410678	0.0724638	0.0597015	0.043095	0.035468	0.0569498	0.0859873	0.040555	0.047138	0.0668824	0.0882353	0.0622837	0.0377358	0.0543981	0.0751323	0.0475162	0.034188	0.0771704	0.0586319	0.0504009	0.0290023	0.0128068	0.0356347	0.0246361	0.0114226	0.0244858
75165	0.0361318	0.0310766	0.0302398	0.0419806	0.0528587	0.0368475	0.018664	0.0265577	0.0501419	0.0248705	0.0121827	0.055336	0.0561024	0.0324268	0.0271581	0.0532787	0.0748031	0.0349947	0.0191339	0.0308458	0.0691892	0.0494505	0.0330237	0.060576	0.0658627	0.0568966	0.0321691	0.0146654	0.0368272	0.0121043	0.0115146	0.0117832
76115	0.0344828	0.0353357	0.0228013	0.0366972	0.0642504	0.0241187	0.0181219	0.0265957	0.0549085	0.0179211	0.0201005	0.0235507	0.0607735	0.0278689	0.0330189	0.0300501	0.0692432	0.0290598	0.0229885	0.0316901	0.0397112	0.0320151	0.0357143	0.0281955	0.035524	0.0494505	0.0346939	0.0164534	0.040146	0.019685	0.0108108	0.022508
76060	0.0374332	0.05	0.0378378	0.0879121	0.140271	0.0380952	0.0603015	0.0591133	0.062201	0.0577778	0.0310881	0.0677291	0.0662983	0.0531401	0.0588235	0.0635838	0.0507614	0.0510638	0.021164	0.0324324	0.0809524	0.0447761	0.0452489	0.0738636	0.112903	0.0704225	0.0292683	0.0218341	0.0434783	0	0.0178571	0.015544
75074	0.0410348	0.0290237	0.0280036	0.0412371	0.059434	0.0225269	0.0166016	0.0354406	0.0491159	0.0295802	0.0174419	0.0288591	0.056	0.0354906	0.0253046	0.0366442	0.0574163	0.0300679	0.0243902	0.0403309	0.0530071	0.0410697	0.0222985	0.0379507	0.0497186	0.0353391	0.0169323	0.0209854	0.0266921	0.0170455	0.00827206	0.0179372
75126	0.0485437	0.0327869	0.0206186	0.05	0.0504323	0.0359937	0.0226629	0.0475504	0.0570613	0.0318471	0.0218281	0.0481013	0.0625798	0.0361757	0.0305523	0.0293725	0.0589812	0.0451977	0.0326531	0.0301724	0.0604317	0.0246914	0.0301291	0.0443491	0.0658385	0.0351942	0.014574	0.0157835	0.0255864	0.0164835	0.0145278	0.024565
75050	0.0395257	0.0368475	0.025	0.0424482	0.0558229	0.0329138	0.0214669	0.0458248	0.05706	0.029029	0.0264901	0.0345722	0.0598291	0.043021	0.0275404	0.0377185	0.0701403	0.0407031	0.017257	0.0570866	0.0622568	0.0337423	0.0344828	0.0437616	0.0763889	0.0401494	0.0368893	0.0203515	0.0344828	0.0243902	0.015274	0.032316
76487	0.126984	0.0689655	0.0487805	0.0246914	0.0875	0.0365854	0.0617284	0.0136986	0.0375	0.0333333	0.0597015	0.0394737	0.0769231	0.0952381	0.0384615	0.0533333	0.084507	0.027027	0.0461538	0.0645161	0.0344828	0.0909091	0.102041	0.113924	0.0545455	0.030303	0.0298507	0	0.0425532	0.0246914	0	0.0178571
76040	0.0239617	0.0222883	0.0257576	0.0367232	0.0466989	0.037594	0.0176991	0.0334302	0.0593923	0.0350877	0.0230548	0.0435374	0.0551181	0.0416667	0.0197269	0.0402985	0.0529595	0.0309119	0.0254958	0.0398162	0.0457143	0.0221239	0.040404	0.0427729	0.0444444	0.0384615	0.0360656	0.0139276	0.0274194	0.00721501	0.0131579	0.0216138
75124	0.110465	0.0555556	0.0785714	0.0867052	0.153409	0.079602	0.0714286	0.111111	0.160494	0.125749	0.0701754	0.0904523	0.129944	0.132911	0.0734463	0.0935252	0.183432	0.0769231	0.0512821	0.115854	0.0897436	0.0903226	0.0818713	0.133333	0.111702	0.0888889	0.060241	0.0391061	0.026738	0.0231214	0.013245	0.0275862
76066	0.060241	0.0752688	0.0458716	0.0243902	0.126582	0.079646	0.104651	0.0470588	0.0210526	0.0789474	0.029703	0.078125	0.0392157	0.0350877	0.0617284	0.104348	0.0891089	0.0759494	0.0327869	0.0229885	0.0235294	0.0263158	0.0428571	0.0319149	0.113636	0	0.0481928	0.0206186	0.0210526	0	0	0.0204082
75454	0.0884354	0.00740741	0.0136054	0.0296296	0.0153846	0.0813008	0.0521739	0.0461538	0.0454545	0.0340136	0.00699301	0.0327869	0.0661765	0.0677966	0.0447761	0.0402685	0.06	0.0560748	0.0184049	0.041958	0.0444444	0.037037	0.043956	0.0681818	0.0847458	0.0344828	0.0199005	0.00913242	0.0358974	0.0231481	0.00383142	0.0307692
75150	0.0519031	0.0377475	0.037182	0.0613569	0.0586475	0.0358663	0.0198591	0.04	0.0569007	0.029912	0.0305064	0.0511296	0.066217	0.0435583	0.0286624	0.0440789	0.0723192	0.0547031	0.0350123	0.0336788	0.0711931	0.0330388	0.0327402	0.0452365	0.0701754	0.0432624	0.0306513	0.0265781	0.033715	0.0233766	0.0160523	0.0267698
75201	0.01875	0.0179641	0.0170455	0.0519481	0.0131579	0.0113636	0.00985222	0.026738	0.0175439	0.0108108	0.0213675	0.005	0.0373832	0.0220994	0.0102041	0.0212766	0.0212766	0.0225225	0.0151515	0.0113636	0.0233918	0.028436	0.0505051	0.0342857	0.0511628	0.0286885	0	0.00990099	0.0203046	0.00970874	0	0.00471698
75022	0.038835	0.0198675	0.0159744	0.0456026	0.0457746	0.0345821	0.022293	0.0501792	0.0536278	0.0243902	0.0158228	0.0176991	0.0342679	0.0289855	0.0244755	0.033557	0.0641399	0.0267559	0.00694444	0.0339506	0.0592593	0.034965	0.0239726	0.0513595	0.0724638	0.0310559	0.0199336	0.0147059	0.0234114	0.00607903	0.00330033	0.0138889
75009	0.0552764	0.0363636	0.0392157	0.0502793	0.0344828	0.0207254	0.0271739	0.0243902	0.0361991	0.042735	0.0128755	0.0108696	0.0386473	0.0486486	0.0251256	0.0162602	0.0473684	0.0260417	0.0543478	0.040201	0.0376344	0.0346535	0.0614754	0.0481928	0.0555556	0.0600858	0.0224215	0.00881057	0.0189394	0.00381679	0.0144928	0.010453
75019	0.0275974	0.0243902	0.012966	0.0227273	0.0466786	0.0134228	0.0118168	0.0177419	0.0270758	0.0267296	0.0215054	0.0382979	0.049505	0.0166389	0.0177706	0.0298954	0.0512821	0.0185185	0.0175719	0.0211382	0.0313531	0.0180995	0.0163132	0.0305233	0.0405616	0.0196399	0.0165062	0.0165913	0.0301109	0.0141956	0.0130293	0.0128205
75207	0.0714286	0.0227273	0.0175439	0	0	0.0238095	0	0.0322581	0.0526316	0.04	0	0.0384615	0.0294118	0	0	0.0740741	0	0.03125	0	0.030303	0.0769231	0	0.0238095	0	0.0425532	0.175	0.0392157	0.0227273	0	0	0.025	0
75490	0.0595238	0.0309278	0.0833333	0.109589	0.157143	0.0410959	0.0566038	0.0555556	0.0892857	0.0666667	0.0140845	0.0491803	0.0545455	0.0769231	0.0169492	0.121212	0.106383	0.0784314	0.0677966	0.0666667	0.0192308	0.111111	0.0172414	0.125	0.166667	0.0465116	0.075	0.0333333	0.0491803	0.0140845	0.0298507	0.0506329
76118	0.0725806	0.0321716	0.0294118	0.0375335	0.0589812	0.0554217	0.0310263	0.0448878	0.0641593	0.0501253	0.0376344	0.072	0.0854922	0.0286533	0.0380711	0.0675676	0.0917431	0.0433604	0.0250569	0.0688776	0.0752427	0.055814	0.0338164	0.0383632	0.0833333	0.0621891	0.0496454	0.0227848	0.0172414	0.0235849	0.00684932	0.022
75028	0.0495768	0.0258732	0.0282638	0.0278129	0.0492611	0.0404551	0.0177215	0.0213333	0.0320856	0.018617	0.0334988	0.0369318	0.0588235	0.0247093	0.021601	0.0409429	0.0666667	0.0414993	0.0315789	0.0476821	0.0518807	0.0343075	0.0243572	0.0413333	0.044837	0.0183246	0.0240642	0.0167866	0.0273973	0.017199	0.00629723	0.0113493
75159	0.0751748	0.0474453	0.0520833	0.0559701	0.108856	0.0868762	0.0306122	0.0776699	0.0730337	0.0665529	0.0524412	0.0767857	0.0614035	0.0596252	0.0445969	0.0764588	0.114943	0.0510638	0.0536044	0.0668058	0.0554529	0.0557717	0.0529412	0.0781563	0.0882957	0.0554324	0.0397614	0.016129	0.0315399	0.0161943	0.0102389	0.0197628
75209	0.0405405	0.0324324	0.0206718	0.0434783	0.0303867	0.0292683	0.0383632	0.0417755	0.043038	0.0261628	0.0164835	0.0407674	0.0461957	0.0347594	0.0171429	0.0302115	0.0716332	0.0230263	0.015873	0.0241935	0.0276243	0.010989	0.00917431	0.0520548	0.0505319	0.037464	0.0152439	0.00507614	0.033419	0.00867052	0.0106952	0.0162162
76164	0.0375	0.0232558	0.0233463	0.0445344	0.0513699	0.027027	0.0191083	0.0134048	0.047619	0.0108696	0	0.0306905	0.0461957	0.0245232	0.00835655	0.00815217	0.0569106	0.0351906	0.013369	0.0341463	0.0456731	0.02849	0.0191781	0.0298913	0.0362117	0.0480226	0.019337	0.0125945	0.0366492	0.00826446	0.015873	0.0173697
76012	0.0604938	0.0718085	0.0356037	0.0513834	0.0708075	0.0368349	0.0284653	0.0528302	0.0653846	0.0597561	0.0351873	0.053719	0.0663507	0.0438596	0.034153	0.0580475	0.0760563	0.0370828	0.0351124	0.033241	0.045273	0.0363128	0.0304956	0.0395408	0.0735695	0.0601023	0.0495186	0.0354331	0.0479042	0.0225	0.0159151	0.0205392
76179	0.0482315	0.0392354	0.0252366	0.0303665	0.0593561	0.0271967	0.0293225	0.0260618	0.0501319	0.0332458	0.0290237	0.0262681	0.054755	0.0343671	0.0237417	0.0400334	0.0439158	0.0356164	0.0217588	0.0313059	0.0564011	0.0332435	0.03379	0.0293863	0.0551601	0.0502165	0.0372208	0.0119237	0.026512	0.0127551	0.0113636	0.0114855
75234	0.0446533	0.0221704	0.0239295	0.0463734	0.0616175	0.0391459	0.0279126	0.03663	0.07109	0.0275344	0.03517	0.0593312	0.0521212	0.0479042	0.0294118	0.0355677	0.056	0.0404412	0.0326945	0.040107	0.0640704	0.0483425	0.0314861	0.0612717	0.052381	0.0440816	0.0310403	0.017284	0.0224066	0.0185759	0.0144928	0.0233333
75203	0.0647182	0.0321782	0.0198413	0.0436433	0.0514541	0.0246407	0.0183299	0.0334728	0.0388128	0.0252101	0.0197628	0.0334928	0.055794	0.0299252	0.0117925	0.030445	0.0641593	0.0216216	0.0266344	0.026253	0.0427553	0.0205128	0.0222222	0.0298851	0.0317919	0.0299728	0.027027	0.00856531	0.0257611	0.0212264	0.0126316	0.0215827
76205	0.0699301	0.0506608	0.03386	0.0806452	0.0618557	0.0362319	0.0283224	0.0670103	0.0532407	0.0422886	0.0566893	0.0657277	0.056338	0.0497738	0.0408163	0.0619835	0.0875274	0.0360169	0.0350877	0.0515695	0.068323	0.0395604	0.0638298	0.0401691	0.0882353	0.0532151	0.0536131	0.0199557	0.0526316	0.0201207	0.00684932	0.0233645
75067	0.0507916	0.0277228	0.0308759	0.0458953	0.0561798	0.0437912	0.0271808	0.0397181	0.0541719	0.0355987	0.0196203	0.0387123	0.0674967	0.0316623	0.0261313	0.0458204	0.0557295	0.0301954	0.0357143	0.0408408	0.0603077	0.039375	0.0343398	0.0397351	0.0647748	0.0451941	0.0265823	0.0244648	0.0234528	0.0237203	0.0116208	0.0138431
75228	0.0428427	0.0271206	0.030943	0.0395944	0.0477612	0.0390969	0.0228515	0.0468432	0.0511559	0.0303541	0.0303738	0.0524345	0.0742448	0.046334	0.0393617	0.0470763	0.0625	0.0447681	0.0270961	0.0456785	0.0586466	0.0324032	0.031015	0.0535291	0.0681939	0.0458853	0.0327701	0.0235973	0.0336179	0.0237581	0.0154162	0.0249221
76120	0.0351438	0.0248619	0.0280899	0.0401235	0.0591549	0.013587	0.0194647	0.05	0.028169	0.0245902	0.0339806	0.0387409	0.0441558	0.0280374	0.0238095	0.0248756	0.0477327	0.026506	0.0268949	0.0303688	0.0533981	0.0327511	0.0420354	0.0364583	0.0702948	0.0389294	0.0228216	0.0184426	0.0218818	0.0144231	0.00886918	0.0205224
75479	0.102804	0.0138889	0.121951	0.0958904	0.164179	0.107692	0.045977	0.078125	0.116883	0.0625	0.0144928	0.05	0.0980392	0.0217391	0.06	0.0769231	0.127273	0.0212766	0.0377358	0.0819672	0.125	0.111111	0.0535714	0.0882353	0.180556	0.0925926	0.111111	0.037037	0.0169492	0.0535714	0.0298507	0.03125
75220	0.028128	0.0128968	0.00738689	0.0391978	0.0375783	0.0246305	0.00771456	0.0367578	0.0367505	0.0218254	0.016441	0.0338028	0.0465909	0.0210177	0.00816327	0.0229885	0.0375147	0.0119617	0.00881057	0.0202622	0.0311721	0.0222497	0.0151188	0.036961	0.0555556	0.0296912	0.0121359	0.0328253	0.0267131	0.0150637	0.0149413	0.0238871
75104	0.0321608	0.0369198	0.0336538	0.0340467	0.0638723	0.0410678	0.0222898	0.0389105	0.0303922	0.0262329	0.0212336	0.0302475	0.0497462	0.0327869	0.0287984	0.0354746	0.0470588	0.0313448	0.0173833	0.0231696	0.0483516	0.0338266	0.0204651	0.0398148	0.0382679	0.0491642	0.0198953	0.0189394	0.0261307	0.0170394	0.00587659	0.0136612
75048	0.0371287	0.0260664	0.0159817	0.0263789	0.0273632	0.0170316	0.0122549	0.0322581	0.0390625	0.0439815	0.0217865	0.0318907	0.0432432	0.0317848	0.0150376	0.0225564	0.0486726	0.0117647	0.0171674	0.0283019	0.0482955	0.0175879	0.0445434	0.0347395	0.0428212	0.034642	0.013544	0.0154185	0.0318907	0.00634249	0.00202429	0.0205339
76233	0.0729167	0.0168067	0.0701754	0.0650407	0.132743	0.174312	0.0296296	0.103448	0.132075	0.0909091	0.0757576	0.0727273	0.134021	0.0217391	0.0366972	0.109091	0.0982143	0.0434783	0.0344828	0.123596	0.118421	0.0609756	0.0674157	0.13	0.0990099	0.118644	0.0673077	0.0449438	0.0294118	0.015873	0.0275229	0.019802
76239	0.0238095	0.047619		0				0.114286		0.0714286	0.1	0.047619	0.0857143	0.0625		0.103448	0.111111	0	0	0		0.030303			0.0434783		0	0.0277778		0.037037		0
76259	0.0683761	0.07	0.019802	0.0654206	0.0555556	0.0762712	0.0333333	0.0367647	0.0629921	0.0480769	0.0660377	0.141935	0.0666667	0.0434783	0.0495868	0.0582524	0.107692	0.079646	0.149533	0.142857	0.178571	0.0839695	0.0869565	0.108844	0.0827068	0.0588235	0.078125	0.0133333	0.008	0.00869565	0	0.0275862
76252	0.0294118	0.0470588	0.027027	0.0447761	0	0.0461538	0.0555556	0.0526316	0.0952381	0.0576923	0.0344828	0.0138889	0.0740741	0.0655738	0.0338983	0.0625	0.046875	0.0188679	0.0625	0.103448	0.08	0.0204082	0.104478	0.0862069	0.102041	0.0530973	0	0.0375	0.0266667	0.0136986	0	0.0149254
75214	0.0503067	0.0209251	0.018847	0.0398633	0.0456621	0.0315152	0.018018	0.0429733	0.04	0.026764	0.0225564	0.0298673	0.0387016	0.0159902	0.017341	0.0325301	0.0472637	0.0221607	0.0192061	0.00969697	0.0398551	0.0268199	0.0153649	0.0488082	0.0383693	0.0385126	0.0254854	0.0167264	0.0214541	0.0166453	0.0100883	0.017321
75215	0.0456432	0.035809	0.0380673	0.0478395	0.0567867	0.041411	0.0282318	0.0424528	0.0550314	0.0453752	0.0400616	0.0467446	0.0572391	0.0285261	0.0277325	0.0638655	0.0603908	0.0273224	0.0416667	0.0500894	0.0675676	0.0453782	0.0429553	0.0621849	0.065	0.0518135	0.0432612	0.0230769	0.0200308	0.0109546	0.0114192	0.0239316
76248	0.0353172	0.0130641	0.0125149	0.0190751	0.0431396	0.0200364	0.0195838	0.0223741	0.0388952	0.0208216	0.0139165	0.0208955	0.0389105	0.0386266	0.0257235	0.0342075	0.0567537	0.0272189	0.0244845	0.0233129	0.0409836	0.0418354	0.0339674	0.0394737	0.0556369	0.0333797	0.0372493	0.0164159	0.0128205	0.00810811	0.0120643	0.0143979
76065	0.0328467	0.0367647	0.0252525	0.0393162	0.0577281	0.0397237	0.0203443	0.0412371	0.0494012	0.0408163	0.0157729	0.0258752	0.0417288	0.0491803	0.0334855	0.0523256	0.0659026	0.0401189	0.0161812	0.0537975	0.0677362	0.0413355	0.0362776	0.047619	0.0435414	0.042836	0.0232558	0.0110345	0.0309556	0.00865801	0.0143266	0.0171731
76052	0.05	0.00732601	0.0163265	0.00796813	0.0285714	0.0462633	0.039604	0.037037	0.0404984	0.0263158	0.015873	0.0243902	0.0285714	0.0232558	0.00696864	0.0360656	0.0539568	0.0242215	0.024024	0.0222222	0.0408805	0.0103093	0.0177515	0.0355191	0.0198864	0.0325815	0.0188172	0.011236	0.020202	0.0108992	0.00228311	0.00956938
76017	0.0518732	0.0278311	0.0346232	0.0460094	0.0571429	0.0520833	0.0215356	0.0416667	0.0550373	0.0449761	0.0288641	0.0609555	0.057508	0.0311284	0.0159176	0.0479452	0.04995	0.0327706	0.0338645	0.0436019	0.069255	0.0448343	0.0272727	0.0486594	0.0513595	0.0537634	0.0237113	0.0153015	0.024558	0.0144665	0.0180095	0.0189394
76645	0.0979284	0.0532151	0.0308642	0.063197	0.0926641	0.0772443	0.0327103	0.0530786	0.0742358	0.0656455	0.0578512	0.0884211	0.105495	0.0393873	0.0641822	0.0748899	0.115207	0.0683544	0.0317125	0.0765766	0.105	0.0761155	0.0746269	0.0625	0.0531915	0.0623145	0.0309859	0.0184615	0.0325733	0.0117647	0	0.0176471
75252	0.0318725	0.04	0.00806452	0.0143737	0.027451	0.0194932	0.0125261	0.0233546	0.026975	0.0240481	0.00542495	0.0274194	0.0445344	0.0123675	0.0235081	0.0429907	0.0523139	0.011811	0.0201835	0.0213675	0.0366599	0.0182927	0.0185874	0.0378151	0.0474453	0.027451	0.0198198	0.0145985	0.0233813	0.0136286	0.00500835	0.0141093
76109	0.0604167	0.0289855	0.0217822	0.0406852	0.0621242	0.038	0.0433839	0.0384615	0.0604752	0.0257937	0.0419287	0.0395683	0.0556701	0.0251451	0.0217822	0.0252918	0.0569106	0.0466102	0.025522	0.033195	0.051756	0.0388769	0.0373444	0.0465587	0.0831354	0.0602679	0.0409091	0.0102459	0.03	0.0248307	0.00627615	0.0193548
76691	0.0855263	0.0280899	0.0126582	0.0467836	0.0621762	0.0310559	0.0337079	0.0421053	0.0457143	0.0277778	0.025641	0.0434783	0.0632184	0.0204082	0.00632911	0.0463918	0.0564103	0.0696203	0.0372671	0.0459184	0.068323	0.0331126	0.0566038	0.0567376	0.0914634	0.0649351	0.0285714	0.0408163	0.0578512	0.0137931	0.0178571	0.0444444
76051	0.0453039	0.0349345	0.0229508	0.0272109	0.0456389	0.04	0.0278087	0.0353075	0.0516529	0.0365985	0.0213244	0.0336591	0.0452586	0.0345572	0.0247934	0.0399579	0.0382883	0.0313225	0.0231425	0.034632	0.0494217	0.0396146	0.031746	0.031881	0.0431416	0.0300429	0.0400891	0.0164474	0.0347293	0.0191147	0.0126829	0.0165899
76626	0.0754717	0	0.05	0.0566038	0.04	0.0923077	0.0208333	0.0377358	0.107692	0.0454545	0.0196078	0.0434783	0.0943396	0.0689655	0.0212766	0.0384615	0.0847458	0.0166667	0.0508475	0.0227273	0.0212766	0	0.113208	0.08	0.133333	0.02	0.05	0.0263158	0	0	0	0.0322581
76058	0.0752896	0.0584677	0.0546875	0.071298	0.0925197	0.0710824	0.0466786	0.0683112	0.0762712	0.0613861	0.0471014	0.0788091	0.113597	0.0762987	0.0570866	0.0966011	0.122873	0.0576923	0.0651085	0.0675676	0.0842697	0.0596154	0.0582524	0.102041	0.11399	0.109948	0.0538721	0.0246711	0.0511247	0.0460922	0.0118044	0.0228873
76059	0.0522388	0.0236686	0.0734463	0.0446927	0.0424242	0.0545455	0.0299401	0.0437158	0.081761	0.0258065	0.00598802	0.0662252	0.0493827	0.0544218	0.0308642	0.0636943	0.044586	0.0514706	0.0212766	0.0727273	0.0791367	0.0523256	0.0151515	0.0479452	0.0674157	0.0614525	0.0378378	0.0194805	0.0558659	0.0503145	0.0117647	0.0487805
75238	0.0392157	0.0252525	0.0184275	0.0259128	0.0415184	0.0246114	0.016129	0.0495315	0.062422	0.0240385	0.0174564	0.0284414	0.0334528	0.0225653	0.0223325	0.0286055	0.0397727	0.0275	0.0207065	0.0399113	0.0565806	0.0274657	0.0143369	0.0420168	0.057243	0.0421941	0.0124575	0.0128056	0.032491	0.00823529	0.0116822	0.0186047
75125	0.103825	0.0738636	0.039801	0.0514019	0.0670391	0.0410256	0.0190476	0.076087	0.0940594	0.0342857	0.0347826	0.112745	0.0714286	0.0212766	0.0434783	0.0670732	0.108808	0.0391061	0.0643275	0.0722892	0.105882	0.0185185	0.0473373	0.0909091	0.0778443	0.0774194	0.0451977	0.0306748	0.0177515	0.0191083	0.0151515	0.029703
76064	0.0487805	0.0697674	0.0227273	0.0731707	0.0540541	0	0	0	0.0769231	0.0526316	0	0.0454545	0.0625	0.025	0	0.0754717	0.025641	0.0425532	0	0.04	0.0689655	0.0833333	0.0384615	0.0754717	0.0652174	0.0816327	0.0638298	0	0.0363636	0	0.0178571	0
76071	0.034188	0.049505	0.0823529	0.0722892	0.06	0.0485437	0.0594059	0.0695652	0.079646	0.0384615	0.0348837	0.0849057	0.0824742	0.0458716	0.0192308	0.114943	0.043956	0.0530973	0.0471698	0.0679612	0.141414	0.0666667	0.047619	0.027027	0.0875912	0.0672269	0.0387597	0.0186916	0.0169492	0.0152672	0	0.0183486
76073	0.0733333	0.0229008	0.0616438	0.0823529	0.108844	0.0176471	0.0145985	0.05	0.0696203	0.0558659	0.0198675	0.0705128	0.0930233	0.0344828	0.033557	0.0825688	0.0423729	0.0875912	0.0214286	0.0709677	0.0914634	0.0347222	0.0503597	0.0901639	0.0892857	0.0900901	0.0336134	0.0232558	0.0333333	0.00588235	0	0.00641026
76049	0.0543131	0.0484581	0.0294551	0.0645161	0.0648276	0.0235988	0.0319149	0.0498489	0.0640244	0.0425985	0.0164745	0.0401662	0.0585714	0.0487805	0.0473934	0.0335878	0.0769231	0.0417335	0.0356537	0.0407524	0.0651852	0.0486111	0.05547	0.0491329	0.0767263	0.0612813	0.0471939	0.0245796	0.0281879	0.0208845	0.0139082	0.0186916
75211	0.0300752	0.0261404	0.0149331	0.0410557	0.0491718	0.0333847	0.0166927	0.0386448	0.0442804	0.029106	0.0186819	0.0280127	0.0521456	0.0241217	0.0170987	0.0257649	0.0397894	0.0230723	0.0159817	0.0271363	0.0441264	0.0216147	0.0170843	0.0376616	0.0500343	0.0222222	0.0150788	0.0145386	0.028626	0.0121019	0.00588582	0.0216584
75208	0.0327684	0.0282609	0.0225225	0.0456961	0.0364109	0.0321046	0.0163728	0.04	0.0348139	0.0357583	0.0287081	0.0300926	0.0771176	0.0233702	0.0232019	0.0287081	0.051114	0.033046	0.020757	0.029987	0.0517241	0.0254597	0.0237781	0.0371353	0.0302572	0.0223547	0.0301587	0.00718391	0.0247093	0.00471698	0.00642055	0.0139969
76050	0.132353	0.0820513	0.0463918	0.0742574	0.121951	0.0851064	0.0769231	0.0821256	0.079096	0.0545455	0.0702703	0.0862944	0.0457143	0.0491803	0.0392157	0.0505051	0.0662651	0.0704225	0.052356	0.0463918	0.0698925	0.0666667	0.0388889	0.0635838	0.0897436	0.084507	0.0933333	0.0393013	0.0325581	0.0368098	0.0203046	0.0518135
76262	0.0439122	0.0281124	0.026975	0.0367347	0.0429185	0.0373281	0.027957	0.03125	0.0412186	0.0257827	0.0324427	0.0472028	0.0482375	0.0366972	0.0257732	0.0302521	0.0481928	0.0255102	0.0159744	0.0322034	0.0414594	0.0241796	0.027027	0.0323625	0.0453074	0.0223285	0.0170807	0.0121396	0.016035	0.0189504	0.0123288	0.0134228
76055	0.0684932	0.0967742	0.0518519	0.115044	0.155039	0.076087	0.0285714	0.0520833	0.0925926	0.0833333	0.0546875	0.0535714	0.09	0.102041	0.0224719	0.0659341	0.102273	0.0857143	0.0818182	0.0273973	0.0485437	0.0625	0.0204082	0.0520833	0.140351	0.0875	0.0246914	0	0.025974	0.0289855	0.00934579	0.0375
76270	0.091954	0.0379747	0.0434783	0.075	0.0895522	0.02	0.0425532	0.0612245	0.173913	0.0153846	0.0263158	0	0	0.0196078	0.0384615	0.0188679	0.030303	0.0169492	0	0.0243902	0.0821918	0.028169	0	0.0892857	0.134328	0.0769231	0.0851064	0.02	0.0377358	0	0.0175439	0.0512821
75231	0.0226876	0.017331	0.0101437	0.0381041	0.0341644	0.0153374	0.0140105	0.0317597	0.0363967	0.0148515	0.0119376	0.0275689	0.0478049	0.019981	0.00963391	0.0280561	0.0482897	0.0198537	0.00882029	0.0218839	0.0509305	0.031348	0.0242014	0.028436	0.0530973	0.0318408	0.023692	0.0148221	0.0244821	0.0130653	0.0105364	0.0191022
75452	0.113475	0.0567376	0.0846154	0.0416667	0.100719	0.0619469	0.0743802	0.135593	0.0662252	0.0420168	0.020202	0.0540541	0.153846	0.048	0.0423729	0.0952381	0.162162	0.0787402	0.114035	0.0930233	0.172932	0.116505	0.0438596	0.12782	0.0833333	0.0733333	0.0538462	0.027027	0.0431655	0.0272109	0.0214286	0.037594
75229	0.0377834	0.0274151	0.0154394	0.0405229	0.043628	0.0258065	0.0265823	0.0252207	0.0343558	0.0367454	0.026699	0.0260047	0.0526316	0.0259067	0.0196078	0.0230769	0.0421053	0.0393586	0.0101266	0.0159151	0.0404463	0.0217096	0.0275229	0.031211	0.0587393	0.0353107	0.027027	0.021164	0.0290076	0.0146199	0.0084507	0.0273159
75423	0.0714286	0.0843373	0.0652174	0.117647	0.130435	0.0412371	0.06	0.08	0.111111	0.14	0.0487805	0.116071	0.0625	0.03125	0.047619	0.0519481	0.0909091	0.0754717	0.0588235	0.0178571	0.047619	0.0412371	0.0289855	0.0704225	0.102041	0.0441176	0.0941176	0.0178571	0.0430108	0.0208333	0	0.0408163
75496	0.0692308	0.0181818	0.0465116	0.0442478	0.123894	0.114035	0.0384615	0.0451128	0.0695652	0.107438	0.0803571	0.0882353	0.106557	0.037037	0.0777778	0.0648148	0.040404	0.0652174	0.0123457	0.0571429	0.111111	0.0641026	0.0408163	0.0512821	0.091954	0.0947368	0.106796	0.0333333	0.0365854	0.038835	0	0.0416667
75225	0.0357782	0.0308285	0.0262664	0.0274223	0.0438596	0.0227704	0.0229446	0.0332103	0.0280374	0.0330097	0.0239521	0.0298507	0.0397727	0.0411255	0.0214133	0.040293	0.0567376	0.0386179	0.0272374	0.0184426	0.0420168	0.0184049	0.0267176	0.0448343	0.0645833	0.0232558	0.0342466	0.0222672	0.0191083	0.0165631	0.00909091	0.0125261
75227	0.0398649	0.0240104	0.0144073	0.0398918	0.0440882	0.0308601	0.0249822	0.0304672	0.0327755	0.0287958	0.0154799	0.0383387	0.0464052	0.0298507	0.0148348	0.0408432	0.0517845	0.0272206	0.0217096	0.0262971	0.0548043	0.0258526	0.026003	0.0295567	0.0501475	0.0313667	0.0261168	0.016632	0.0324859	0.0191354	0.0159893	0.0206986
76652				0	0.107143	0.0930233	0.0526316	0.047619	0.03125	0.0285714	0.0285714	0.0666667		0.03125	0.0555556	0.0487805	0.0625	0.0857143	0.09375		0.0638298	0.0487805	0.0285714			0.115385	0.0263158	0.0512821	0.0238095	0.0666667	0	0
76476	0.0365854	0.030303	0.0701754	0.046875	0.0978261	0.037037	0.0327869	0.0151515	0.0933333	0.0333333	0.0188679	0.0363636	0.22449	0.0377358	0.0147059	0.0487805	0.177419	0.0333333	0.0606061	0.0491803	0.0322581	0	0.0545455	0.163636	0.0535714	0.132075	0.0227273	0	0.0166667	0.0540541	0	0
76670	0.195652	0.0344828	0.157895	0	0.0930233	0.0454545	0.0606061		0.111111	0.0512821	0.0217391	0.0606061	0.111111	0.0333333	0.0294118	0	0.145833	0.0833333	0.0625	0.105263	0.0740741	0.117647	0.170732	0.12766	0.105263	0.0285714	0.0625	0.0454545	0.0434783	0	0	0.0185185
76462	0.0449438	0.0547945	0.0526316	0.04	0.1	0.0810811	0.078125	0.0657895	0.0740741	0.101266	0.0833333	0.0519481	0.0769231	0.0735294	0.0138889	0.0972222	0.0519481	0.0428571	0.0454545	0.0483871	0.101449	0.119403	0.0923077	0.046875	0.0909091	0.0869565	0.0153846	0.016129	0.0144928	0	0	0.056338
76639	0.122807	0.0746269	0.0188679	0.0175439	0.0727273	0.0363636	0.0666667	0.0677966	0.0576923	0.0689655	0.0338983	0.0882353	0.0677966	0.122807	0.0909091	0.0483871	0.0819672	0.08	0	0.0597015	0.0384615	0.0441176	0.0322581	0.0806452	0.0851064	0.09375	0.0588235	0.0909091	0.114286	0.0784314	0	0.0243902
76671	0.0645161	0.0571429	0.0615385	0.0952381	0.133333	0.0677966	0.0862069	0.128205	0.0535714	0.113636	0.0566038	0.125	0.129032	0.102564	0.1	0.0714286	0.1	0.0416667	0.0833333	0.164384	0.156863	0.0217391	0.037037	0.0172414	0.0454545	0.0666667	0.0689655	0	0.0217391	0.0185185	0.0588235	0.0185185
76679	0.106383	0.04	0.0625	0.0377358	0.0238095	0.0847458	0.0217391	0.0384615	0.0294118	0.0285714	0.047619	0.0425532	0.121212	0.0175439	0	0.108108	0.119048	0.031746	0.0350877	0.04	0.0588235	0.0285714	0.0185185	0.103448	0.121951	0.172414	0.0645161	0.0625	0.0555556	0.0434783	0	0
75232	0.0350109	0.027551	0.0175631	0.0352673	0.0663717	0.0474138	0.0372807	0.0429043	0.0555556	0.054359	0.0248262	0.0429142	0.0533175	0.0588235	0.0280172	0.0488082	0.0462863	0.0441176	0.0221484	0.05	0.0450734	0.0338645	0.0316384	0.0579111	0.0560748	0.0435308	0.0405728	0.0136698	0.0218341	0.0234192	0.0168729	0.0194076
75236	0.053125	0.010989	0.0217918	0.0382775	0.0534351	0.0415648	0.0217391	0.0502959	0.0284974	0.0353261	0.0167598	0.0364078	0.0446194	0.0345745	0.0275689	0.0308483	0.0325203	0.0252101	0.0273973	0.0351351	0.0503979	0.0377834	0.0189125	0.0620155	0.0561224	0.0405797	0.0297297	0.0257143	0.0368272	0.00789474	0.0104987	0.0192308
75038	0.0231405	0.0118443	0.0142405	0.0201863	0.0292599	0.014218	0.0113821	0.0114943	0.0201005	0.01473	0.0121581	0.0299479	0.0443262	0.0200364	0.0206349	0.0350365	0.0393443	0.0210697	0.0162075	0.0207006	0.0273504	0.0221169	0.0066778	0.031746	0.035313	0.0255639	0.0169231	0.00622084	0.0204724	0.00894188	0.0121951	0.0119403
75418	0.0830671	0.0490694	0.0713012	0.101045	0.15	0.105372	0.0682657	0.121569	0.102079	0.159919	0.0734967	0.118503	0.121005	0.111628	0.0763723	0.121348	0.167488	0.065534	0.103194	0.0994475	0.141388	0.13369	0.0642857	0.0989583	0.102161	0.0912621	0.0711207	0.0240481	0.0316456	0.0278884	0.0147874	0.0351648
75248	0.0485175	0.029932	0.0329218	0.0397022	0.0520548	0.0271669	0.0180556	0.0391909	0.0338983	0.0239234	0.0238994	0.0339394	0.0411311	0.0220493	0.0180556	0.0291005	0.0492611	0.0244499	0.0221402	0.0330969	0.0482846	0.0260771	0.035533	0.0449438	0.0736607	0.0241546	0.0360144	0.0115741	0.0276498	0.0128355	0.00817757	0.0112867
75407	0.0793651	0.044335	0.0375	0.0864198	0.084507	0.0729412	0.0700935	0.0638298	0.0739496	0.0649351	0.0458937	0.0404412	0.0871671	0.0887097	0.0454545	0.0616114	0.10307	0.0534521	0.0327456	0.0684932	0.0676856	0.0586957	0.0275424	0.10514	0.095941	0.0699153	0.0653846	0.0196078	0.0318949	0.0181452	0.0134228	0.0121951
75401	0.0769231	0.0757396	0.0578035	0.0752056	0.125144	0.0813679	0.0672478	0.0811189	0.103865	0.0694626	0.0691489	0.101587	0.102828	0.0782967	0.0504732	0.0898021	0.0859917	0.0514604	0.0295421	0.0513644	0.0804795	0.0723684	0.0369822	0.0884808	0.0769231	0.0934891	0.0449612	0.0377668	0.0495627	0.023622	0.021645	0.0345369
75253	0.0605469	0.0297619	0.0187617	0.0618102	0.0756144	0.0428305	0.0304114	0.0614407	0.0680934	0.0360721	0.030303	0.0669935	0.0769231	0.0698603	0.04	0.0528376	0.0735294	0.0602151	0.0461847	0.0526316	0.0918803	0.0512164	0.0482456	0.0614035	0.0594714	0.0502092	0.0241935	0.0224719	0.0348837	0.026643	0.0377734	0.0333333
75247	0.119658	0.0105263	0.0178571	0.06	0.047619	0.0431034	0.0652174	0.0555556	0.0684932	0.0410959	0.0229885	0.0123457	0.047619	0.0103093	0.0229885	0.02	0.0253165	0.05	0	0.0120482	0.0105263	0.03	0.0136986	0.0194175	0.171429	0.0857143	0.0377358	0.0916667	0.0689655	0.0545455	0.032967	0.109244
75070	0.0333333	0.0217105	0.0239793	0.0296392	0.0443383	0.0263514	0.0150033	0.0392157	0.0346791	0.0316537	0.0172018	0.034632	0.0408027	0.0231092	0.0148548	0.026862	0.0421575	0.0302843	0.0155409	0.0236724	0.0425667	0.0295567	0.0263158	0.0389058	0.0472934	0.0263309	0.0235497	0.0122563	0.0241167	0.0101171	0.00629261	0.0163761
75056	0.0471597	0.0296703	0.0181044	0.0506912	0.0536398	0.0329437	0.0167189	0.0362035	0.0655556	0.0275229	0.0223881	0.0412621	0.0536398	0.0441989	0.0226105	0.0471414	0.0463243	0.0401174	0.0196078	0.0257511	0.055102	0.0269461	0.0220307	0.0384272	0.0635838	0.0358491	0.0296084	0.0162455	0.0330189	0.0157262	0.00763359	0.0157343
75057	0.0483384	0.0483384	0.047619	0.0288462	0.0769231	0.0422078	0.0373563	0.0766871	0.0811688	0.0462963	0.0666667	0.0295749	0.0580645	0.0359712	0.0420712	0.04	0.0810811	0.0349854	0.0583554	0.0520833	0.0737463	0.0442478	0.0471698	0.0465839	0.0649718	0.0458453	0.0215633	0.0171429	0.0295699	0.00539084	0.00854701	0.0140056
75154	0.0646992	0.039759	0.0304878	0.05	0.0664994	0.0263473	0.0196078	0.0308057	0.0383275	0.0424242	0.0261905	0.0427553	0.0619883	0.0412486	0.0283126	0.0516878	0.0678571	0.0487239	0.026253	0.0470297	0.0740741	0.0351759	0.0258621	0.0441527	0.0552885	0.0665845	0.0346756	0.0204082	0.022805	0.0154015	0.00317125	0.0167785
75068	0.0363372	0.0122616	0.0188934	0.0383189	0.0324675	0.0271003	0.0206327	0.045679	0.0366162	0.0204604	0.0141151	0.0333025	0.0554245	0.0216346	0.0303398	0.0406977	0.0557377	0.0436782	0.031941	0.0297483	0.0567901	0.0289389	0.026694	0.0376611	0.04371	0.0303894	0.0157993	0.0127389	0.0291363	0.00860421	0.00949668	0.0145322
75459	0.05	0.0152672	0.0285714	0.0366972	0.102362	0.0483871	0.0254237	0.0350877	0.0901639	0.0854701	0.0162602	0.0396825	0.104478	0.0472973	0.00877193	0.0714286	0.123894	0.0412371	0.0483871	0.0697674	0.132075	0.0695652	0.0263158	0.0839695	0.157895	0.0614035	0.111111	0.030303	0.0588235	0.023622	0.00719424	0.0462963
76209	0.0779412	0.0802377	0.053701	0.0577778	0.0869565	0.0564399	0.056314	0.0685358	0.0809659	0.0591806	0.0496124	0.0552147	0.0676329	0.0301109	0.0509259	0.0455975	0.0830861	0.0436817	0.0558912	0.0520674	0.064275	0.0634218	0.0427729	0.0639456	0.0764526	0.0563758	0.0409207	0.026178	0.0487106	0.0167939	0.0125	0.0272315
76018	0.0390335	0.0175747	0.025878	0.0445545	0.0571429	0.0278746	0.0140351	0.0373002	0.0544465	0.0402098	0.0182648	0.0305132	0.0426288	0.0288809	0.00767754	0.0426288	0.0344168	0.0214844	0.0169779	0.0251346	0.029361	0.03125	0.0331492	0.0314136	0.0310219	0.0214008	0.0243902	0.02	0.0268817	0.0282187	0.0148699	0.0220994
76226	0.0433526	0.0487805	0.0353982	0.0517711	0.0433437	0.0276243	0.0153374	0.0480769	0.0395137	0.0298507	0.0279188	0.04814	0.0436137	0.0549133	0.0233333	0.041543	0.0766871	0.017094	0.0151515	0.026738	0.0731707	0.0373563	0.0235602	0.0516796	0.0507246	0.0315534	0.0267261	0.035461	0.0238095	0.0112108	0.00235849	0.00860215
75206	0.0532623	0.0238095	0.00753012	0.0373134	0.0438066	0.020155	0.0139319	0.0315956	0.0225443	0.0124031	0.0227964	0.0305981	0.0378289	0.015896	0.015083	0.0246914	0.0510836	0.0202492	0.0172414	0.0339463	0.0209003	0.0278638	0.0200573	0.0283784	0.0466989	0.0289608	0.020073	0.00505902	0.0246711	0.0196721	0.00617284	0.0194611
75093	0.0283126	0.0193402	0.0284738	0.0297974	0.0411765	0.0352113	0.0224467	0.0272926	0.0319635	0.0269637	0.0262557	0.0325048	0.0366972	0.0380368	0.0217391	0.0371622	0.0356704	0.0289532	0.0175258	0.0322581	0.0391134	0.0243902	0.0184971	0.0297824	0.0454545	0.0321337	0.0152403	0.00691244	0.0211516	0.0126728	0.00533618	0.0130719
75180	0.0568032	0.0542328	0.0337553	0.0632571	0.0743155	0.0435393	0.0275362	0.0832178	0.0555556	0.0872011	0.0446304	0.0406386	0.0802721	0.0466472	0.0456376	0.058642	0.0761773	0.0384615	0.0384047	0.0352564	0.0949464	0.034965	0.0323102	0.0701468	0.087395	0.0603589	0.0358974	0.0251572	0.0364501	0.0252226	0.0258993	0.0307263
76108	0.0570305	0.044878	0.0401961	0.0510106	0.0902655	0.0610105	0.0468004	0.0559242	0.0786219	0.0579981	0.0439158	0.0489796	0.0720887	0.0442708	0.0389972	0.0558016	0.0789981	0.0657143	0.039778	0.0438024	0.0707339	0.0533454	0.0562852	0.0593779	0.0929241	0.0795455	0.0660377	0.0245347	0.0299838	0.0251467	0.00882825	0.0183121
76110	0.0676692	0.0330579	0.0308261	0.0258065	0.0515222	0.0333333	0.0237203	0.0382716	0.0539933	0.0218447	0.0212528	0.0445783	0.0448143	0.038874	0.0209205	0.0316857	0.0614379	0.020592	0.02574	0.0393185	0.0578406	0.0366972	0.0191083	0.0449141	0.0366569	0.0431755	0.0201072	0.0206986	0.0315789	0.0139665	0.00722892	0.0284553
76228		0.0196078	0		0.147059	0	0.0731707	0.0571429	0		0	0	0	0.0277778						0.0645161	0		0		0	0		0.0285714		0.0212766		0
75181	0.0364683	0.027668	0.0214844	0.0281124	0.0481928	0.019685	0.0220183	0.0446927	0.0323276	0.0313808	0.012939	0.0290909	0.055336	0.0266667	0.0335968	0.0260521	0.0324675	0.0378619	0.0227704	0.0346821	0.0618102	0.0301205	0.0209205	0.0227273	0.055	0.0520231	0.0286885	0.0193322	0.0249042	0.0242424	0.0307443	0.0178571
75182	0.0322581	0.0306122	0.0326087	0.0428571	0.0632911	0.025	0.0247934	0.0438596	0.0135135	0.029703	0.0280374	0.0666667	0.0353982	0.0377358	0	0.0172414	0.0377358	0.034188	0.0224719	0.0681818	0.0943396	0.031746	0.0405405	0.0330579	0.0512821	0.0305344	0.00862069	0.00900901	0.06	0	0.0162602	0.00952381
76021	0.0575843	0.0319574	0.0201884	0.0457064	0.04426	0.0313676	0.0246305	0.0423841	0.0369048	0.039072	0.0222222	0.0316742	0.053653	0.0518257	0.039555	0.0287081	0.0550122	0.0391909	0.0431328	0.0354523	0.0399516	0.0327314	0.0404551	0.0542373	0.0498753	0.041049	0.0537143	0.016568	0.0283019	0.00948992	0.00803674	0.0180072
76140	0.0539474	0.0440341	0.0488127	0.0458839	0.0611183	0.0413972	0.0283286	0.0460526	0.0807062	0.0425532	0.0291777	0.0541935	0.0620491	0.0528905	0.0368957	0.0538173	0.0864865	0.0415094	0.0473752	0.0613333	0.0755177	0.0600522	0.0447368	0.0693717	0.0823212	0.0547074	0.042394	0.0228898	0.0283251	0.0208589	0.0202381	0.0321384
76155	0.0212766	0.0227273	0	0.0185185	0.0526316	0.016129	0.06	0.0192308	0.0535714	0	0	0.0461538	0.016129	0.0322581	0	0.0185185	0	0.02	0.0149254	0.0322581	0.0405405	0	0.0307692	0.05	0.0285714	0	0.0151515	0	0.0153846	0	0.0108696	0
76117	0.0681818	0.0413136	0.0421941	0.0470852	0.0765199	0.0527919	0.033954	0.0532276	0.0655067	0.0662177	0.0502793	0.0828139	0.0735751	0.0500596	0.0345912	0.0521542	0.0829646	0.0487515	0.0492881	0.0747452	0.0779082	0.048218	0.0315152	0.0586081	0.0723164	0.0560859	0.0337209	0.0223267	0.0234467	0.0103211	0.0107411	0.0184332
76177		0	0.0208333	0.0714286	0.0491803	0.0166667	0.0126582	0.0240964	0	0.0674157	0.02	0	0.015748	0.00757576	0.00684932	0.015625	0.0272109	0	0.00588235	0.0229008	0.0179641	0.0150376	0.0160428	0.0231214	0.0361446	0.0349345	0.0196078	0.0096463	0.0166667	0.00727273	0.011194	0.0278746
76180	0.0492424	0.0324427	0.0316256	0.0318949	0.0620104	0.0399476	0.0314342	0.0493421	0.06917	0.0415891	0.02849	0.0474621	0.0661578	0.0409091	0.0442087	0.0558848	0.0605536	0.0423423	0.0340807	0.0506108	0.0606571	0.0427112	0.0376648	0.0671141	0.0728291	0.0589971	0.038961	0.0212373	0.0235183	0.0113142	0.00765306	0.0202532
76112	0.0532544	0.0358814	0.0401211	0.0500439	0.0641975	0.0507534	0.0401544	0.0525078	0.0570633	0.0578577	0.0365399	0.0496124	0.0668239	0.0527903	0.026534	0.0438668	0.0498774	0.0411311	0.0326895	0.0430023	0.0556863	0.0472	0.0387469	0.0549717	0.0653304	0.045045	0.041841	0.0311369	0.0333333	0.0141791	0.00900901	0.0212454
76034	0.032419	0.0234375	0.012285	0.0363636	0.0510753	0.030303	0.0268657	0.015625	0.0214477	0.0386364	0.0115274	0.0485934	0.0492754	0.0290698	0.0220994	0.0459184	0.057377	0.0181269	0.0140056	0.0320856	0.0402145	0.0292135	0.0318627	0.0185615	0.0589623	0.0318907	0.0153173	0.0289855	0.0223881	0.00757576	0.00505051	0.01566
76210	0.0494253	0.0480888	0.0254989	0.0576184	0.0651214	0.0415335	0.0304807	0.0535077	0.0519337	0.0545455	0.0439078	0.0515378	0.0637544	0.0480192	0.0411899	0.0418502	0.0704698	0.0353774	0.0233918	0.041206	0.090604	0.0458613	0.0388769	0.0486039	0.0590631	0.0471597	0.0303371	0.0202128	0.0239693	0.0131148	0.0140845	0.0205279
76035	0.0555556	0	0.0789474	0.0681818	0.1	0	0.0243902	0.0888889	0.025641	0.0833333	0.0555556	0.025641	0.02		0.0857143	0.1	0.0810811	0.025641	0	0.0425532	0.0232558	0.0277778	0.0163934	0.113636	0.14	0.025641	0.05	0.0277778	0.0555556	0	0	0
76207	0.102941	0.0647482	0.0625	0.0397112	0.0824742	0.077193	0.0380228	0.0664336	0.0608365	0.0391459	0.0327273	0.0722222	0.0830325	0.0658683	0.0572391	0.0243902	0.0578035	0.0423729	0.0647249	0.0345912	0.0483384	0.0463215	0.0372493	0.0321543	0.0578947	0.0526316	0.0353261	0.0104167	0.0318907	0.0127551	0.00810811	0.025641
76116	0.0627154	0.0592538	0.0465976	0.0596125	0.0783444	0.0517613	0.0397533	0.0608021	0.0718644	0.0591398	0.0298834	0.0610831	0.085452	0.0408027	0.042069	0.0674548	0.0699615	0.048218	0.0320681	0.0611581	0.0849968	0.0486019	0.0420168	0.0566419	0.0770244	0.0512821	0.0472654	0.0241187	0.0293542	0.0169607	0.0153355	0.019595
76208	0.0520362	0.0498008	0.0518868	0.0433839	0.0568421	0.0583501	0.0465116	0.0484496	0.0699301	0.0529301	0.0461538	0.0463847	0.0731225	0.0688337	0.0336134	0.0377698	0.0738739	0.0492958	0.0454545	0.0491803	0.0738255	0.0296296	0.0448718	0.0580205	0.0645695	0.0531561	0.0449438	0.0168776	0.0251852	0.0131579	0.00680272	0.0207407
75060	0.0460251	0.0400348	0.0284553	0.038835	0.0717822	0.0378601	0.030859	0.0497051	0.0563607	0.0563973	0.0419907	0.0537334	0.0667237	0.0534539	0.0292683	0.0558419	0.0733864	0.058296	0.038817	0.0510638	0.0575107	0.0465337	0.0423805	0.0572183	0.0725875	0.0629047	0.035524	0.0266667	0.0455764	0.023569	0.0112631	0.0272436
75062	0.039932	0.0376862	0.0255319	0.0301255	0.0499537	0.0417854	0.0224138	0.0341207	0.0463636	0.0389972	0.0228519	0.0493344	0.0625592	0.0480082	0.032882	0.0408526	0.0576419	0.0352832	0.0316206	0.0417053	0.0617871	0.0288184	0.0329068	0.0485714	0.0612423	0.045539	0.0268398	0.019573	0.0276786	0.0195349	0.011466	0.015873
75240	0.0591716	0.0236686	0.00990099	0.0396476	0.0430267	0.0169731	0.0143678	0.044837	0.0465839	0.0272597	0.010596	0.0333731	0.0431433	0.00833333	0.0209424	0.0314465	0.0626822	0.0276498	0.0202492	0.036566	0.0539629	0.0308989	0.0259366	0.0256046	0.0388514	0.0388007	0.0187207	0.0104895	0.0271186	0.0245184	0.00525394	0.0126382
75243	0.0218228	0.0200627	0.0114796	0.036802	0.0447578	0.0208717	0.0137741	0.0372063	0.0458435	0.0267247	0.0180685	0.0422133	0.0416667	0.0260521	0.0225464	0.0360636	0.0337922	0.0214564	0.0201183	0.024952	0.0431091	0.0205562	0.0242747	0.0422287	0.04375	0.0302267	0.0237946	0.0195627	0.029842	0.0120773	0.00980392	0.0218015
75034	0.0394127	0.0155229	0.013544	0.0288675	0.0377062	0.0192154	0.0118782	0.0225455	0.0255474	0.0272537	0.0167598	0.00687679	0.0370931	0.0242756	0.0132774	0.0237449	0.0393754	0.0156028	0.020558	0.0220228	0.0307828	0.0248756	0.0158598	0.0359168	0.0342707	0.0331126	0.0220901	0.0150555	0.0239077	0.012605	0.0132013	0.0139969
75453	0.123457	0.1	0.0555556	0.145985	0.112069	0.0927835	0.0515464	0.0964912	0.0792079	0.0241935	0.037037	0.154545	0.0888889	0.11215	0.0714286	0.120879	0.0851064	0.0454545	0.0366972	0.059322	0.105769	0.06	0.06	0.09375	0.125	0.134615	0.107843	0.0285714	0.0813008	0.0454545	0.0175439	0.0645161
76690	0.03125		0		0	0.0277778			0.0344828	0.138889	0.0769231	0.1		0.114286						0.0344828			0.1	0		0.125	0.0263158	0	0	0	0	0.047619
75103	0.0629067	0.0382883	0.0336538	0.0433071	0.0688889	0.0518868	0.0485437	0.0771144	0.0606742	0.0696056	0.0503432	0.0703883	0.0887446	0.0647482	0.0520362	0.0547619	0.0839002	0.0822943	0.0196629	0.0544041	0.0701299	0.0588235	0.0453461	0.039312	0.108696	0.0732861	0.0425056	0.00977995	0.0314607	0.00641026	0.00735294	0.0141844
75156	0.101545	0.0793651	0.0726872	0.108696	0.131631	0.0640177	0.0875486	0.12	0.109533	0.0960699	0.076087	0.112523	0.129094	0.0878661	0.0685484	0.0869565	0.109434	0.0861723	0.0853175	0.107724	0.130705	0.0812854	0.07173	0.105263	0.137996	0.124736	0.0933063	0.0215686	0.0282828	0.0199275	0.0152505	0.0179641
75082	0.0393258	0.0146699	0.00828729	0.0282776	0.045977	0.0192837	0	0.0222222	0.0188172	0.0180723	0.0149254	0.00863931	0.04	0.00617284	0.0159236	0.0107239	0.0289855	0.0533708	0.037037	0.0362319	0.0496894	0.00906344	0.019337	0.0199005	0.0433673	0.0438871	0.0216216	0.0169082	0.0268097	0.00961538	0.0169014	0.01983
76103	0.0708333	0.0420168	0.0557769	0.0506567	0.0614035	0.0524017	0.0419162	0.0484496	0.0773931	0.0604396	0.0457143	0.0479574	0.0724907	0.040404	0.035865	0.0629067	0.0643154	0.0665188	0.0384615	0.0521739	0.0590551	0.0625	0.0272727	0.0606742	0.0522876	0.0560345	0.0479303	0.0305677	0.0276596	0.0171149	0.0136986	0.0193966
76006	0.0222222	0.01766	0.0117417	0.0381356	0.029724	0.0247619	0.0123203	0.0278293	0.0244898	0.0214133	0.0211132	0.0267686	0.0540541	0.02	0.00984252	0.0291262	0.0336842	0.0240481	0.0215517	0.0262582	0.0334029	0.0292969	0.0224719	0.0377358	0.0402194	0.0429907	0.0146252	0.0222222	0.0205607	0.0244399	0.0177936	0.00740741
76084	0.054878	0.0301205	0.0797546	0.0718563	0.065	0.032967	0.0638298	0.0497738	0.0737705	0.0863636	0.0409357	0.0651163	0.0652174	0.0630631	0.042654	0.0403587	0.111111	0.0410256	0.0461538	0.0679612	0.0550847	0.05	0.0802139	0.0960452	0.0880829	0.0481283	0.0424528	0.00943396	0.0154639	0.0185185	0.0165746	0.0294118
75172	0.0733945	0.0241935	0.0425532	0.0804598	0.0421053	0.102362	0.0406504	0.0642202	0.059322	0.0347826	0.0588235	0.0254237	0.0487805	0.0733945	0.037037	0.0827068	0.0769231	0.0581395	0.0727273	0.048	0.0540541	0.0526316	0.0280374	0.046729	0.0714286	0.0392157	0.0603448	0.00980392	0	0.016	0.034188	0.0131579
75173	0.0652174	0.0416667	0.0246914	0.0729167	0.0291262	0.0454545	0.0291262	0.027027	0.0549451	0.0737705	0	0.1	0.0888889	0.038835	0.03	0.0462963	0.0512821	0.0283019	0.0357143	0.0531915	0.0394737	0.016	0	0.0412371	0.12963	0.0727273	0.0215827	0.0409836	0.0247934	0.0508475	0.00684932	0.00694444
76013	0.0702576	0.0368098	0.0301974	0.051497	0.0643402	0.0528736	0.0424581	0.0580504	0.0630342	0.0505376	0.0363269	0.0582609	0.0822511	0.0686391	0.049697	0.0385039	0.0663717	0.0495868	0.0426309	0.0501931	0.0518135	0.0434243	0.029656	0.0540541	0.0618785	0.0550162	0.0420561	0.0179574	0.0264106	0.0202703	0.0242718	0.0272512
76082	0.117761	0.0511464	0.0673953	0.0726577	0.0609982	0.0791506	0.05	0.0645161	0.102518	0.0700525	0.0669078	0.0695187	0.108499	0.0636215	0.0619308	0.0944056	0.09319	0.0603448	0.0470779	0.0642857	0.0824561	0.0486111	0.0323129	0.0921739	0.102377	0.0770642	0.0283019	0.0241187	0.0334448	0.0229682	0.00802568	0.0163132
75078	0.0634921	0.0201342	0.00763359	0.011976	0.0632911	0.0397351	0.017341	0.068323	0.047619	0.0473684	0.0236967	0.0367893	0.0459184	0.00568182	0.0138249	0.0272727	0.0199005	0.0228311	0.012987	0.0337553	0.0501931	0.0277778	0.0188679	0.0121457	0.0385965	0.0409556	0.0108303	0.0123457	0.0252366	0.0126183	0.00524934	0.0205128
75098	0.0472362	0.025355	0.0306931	0.0438433	0.0612613	0.0390698	0.0261927	0.0494959	0.0506787	0.0232558	0.0159681	0.03125	0.0642202	0.031746	0.0195503	0.0279476	0.0707721	0.0401119	0.027027	0.0353488	0.0651769	0.0341207	0.0363128	0.0434783	0.0605214	0.0387097	0.0324977	0.0146252	0.0161725	0.0161978	0.0056872	0.0214408
75089	0.0478632	0.0230496	0.0174419	0.0284757	0.0483005	0.0428816	0.0241158	0.0321489	0.0281457	0.0367554	0.0117647	0.0286807	0.0643478	0.0182724	0.0192926	0.0462963	0.0715564	0.0361446	0.0291411	0.042879	0.0468432	0.0306122	0.0218069	0.047619	0.041806	0.0507246	0.0195122	0.0188383	0.0401284	0.0108359	0.00594354	0.0174603
76123	0.0469667	0.0116279	0.012844	0.0196721	0.0272727	0.0246711	0.0122137	0.0210526	0.0303951	0.0265781	0.0153061	0.0326264	0.0223642	0.0258359	0.0135542	0.0232945	0.0379747	0.0323575	0.0253566	0.027027	0.0492846	0.0260417	0.030303	0.0411585	0.0536723	0.0347432	0.022567	0.0171958	0.0307076	0.0160858	0.0111266	0.020558
76126	0.0635838	0.0246914	0.0455408	0.0246914	0.0791075	0.0481928	0.0209924	0.036	0.0654362	0.0670498	0.0515267	0.0524476	0.0650096	0.0570902	0.0363289	0.0584551	0.066087	0.0565657	0.0386179	0.0481172	0.0550098	0.035865	0.0416667	0.0611111	0.0568182	0.0622776	0.0540541	0.024735	0.0421793	0.00897666	0.00653595	0.0218487
76085	0.083004	0.0396476	0.0788382	0.0719697	0.101266	0.0659341	0.0517928	0.0643939	0.080292	0.0508475	0.0209205	0.0617761	0.114537	0.0468085	0.0372093	0.0446735	0.0881226	0.0442177	0.0466926	0.0643939	0.0708661	0.0666667	0.0368421	0.094697	0.0972763	0.0655172	0.0385965	0.0178571	0.0541516	0.0190476	0.011236	0.0231788
76102	0.120482	0.0610465	0.0254237	0.0516796	0.0842391	0.0397727	0.0328358	0.0510753	0.102757	0.0349462	0.0288462	0.0644258	0.0648148	0.0657895	0.0491329	0.0608696	0.102151	0.0288462	0.028125	0.0229508	0.0393443	0.0379404	0.0334347	0.037037	0.0925267	0.04	0.0286624	0.0196078	0.0285714	0.0136054	0.0294985	0.0255591
76008	0.0735931	0.0120482	0.0205761	0.0381679	0.0669145	0.027027	0.0459364	0.0352113	0.0517241	0.030581	0.0176056	0.0472973	0.0501792	0.037594	0.0137457	0.0351438	0.0807018	0.0498084	0.0284553	0.0555556	0.0600858	0.0335821	0.0224719	0.0718563	0.0586319	0.0414013	0.0168919	0.0192308	0.02	0.0277778	0.00250627	0.0310559
75202	0.0120482	0.0125	0.0487805	0.015625	0.0246914	0.037037	0.0380952	0.0277778	0	0.0224719	0	0	0	0	0	0.0322581	0	0	0	0.027027	0.0769231	0	0	0.0227273	0	0.0238095	0.0689655	0	0	0	0	0
76131	0.0364807	0.0291971	0.0304762	0.0189394	0.0565724	0.0168856	0.0252708	0.0260417	0.0226904	0.0252252	0.0156522	0.0274809	0.0331754	0.0283186	0.0212072	0.0234742	0.0407855	0.0189573	0.0187207	0.0315315	0.043771	0.0208	0.012987	0.0247813	0.0490798	0.0286123	0.0283582	0.00651042	0.0284302	0.00995025	0.0106257	0.00845411
76133	0.055788	0.0348189	0.030479	0.0455202	0.0732233	0.0426275	0.0290179	0.0458453	0.0602911	0.0362319	0.0319293	0.0389105	0.0692194	0.0467354	0.0315347	0.0383615	0.0726027	0.0416951	0.0285919	0.0393419	0.0569878	0.0408022	0.0388489	0.0500343	0.0606061	0.0561404	0.0473164	0.0269914	0.0314802	0.0184426	0.0142469	0.0172745
76134	0.0608828	0.041876	0.0180723	0.0392157	0.0680851	0.0369844	0.0272727	0.041979	0.0417288	0.0494753	0.0299145	0.0395095	0.0555556	0.0465793	0.0294118	0.0379213	0.0520694	0.0407895	0.0224274	0.0391645	0.0792208	0.0392954	0.0307263	0.0445063	0.0645161	0.0458115	0.0480094	0.0263505	0.032992	0.029909	0.0125714	0.0390836
76092	0.0310559	0.0108696	0.0060423	0.0216802	0.0166667	0.0180723	0.0112676	0.01983	0.0310881	0.0121951	0.00946372	0.013089	0.0242424	0.0229226	0.0208955	0.0175	0.0254958	0.0383481	0.0117994	0.0303951	0.026455	0.00882353	0.0328767	0.0182648	0.0433673	0.0345821	0.0178571	0.00503778	0.0193237	0.0165094	0.00542005	0.00681818
76093	0.140845	0.0684932	0.0892857	0.1125	0.130435	0.0930233	0.0655738	0.149254	0.195402	0.189873	0.0813953	0.217391	0.17	0.126316	0.0869565	0.13	0.136364	0.0875	0.078125	0.178082	0.0686275	0.113924	0.0823529	0.129412	0.111111	0.119048	0.091954	0.0105263	0.0769231	0.0394737	0.021978	0.0428571
76009	0.104918	0.0790774	0.0716418	0.0901899	0.117647	0.0812883	0.0500715	0.0826709	0.112462	0.0705036	0.0470219	0.0933148	0.100551	0.0560472	0.065449	0.0747967	0.117557	0.103896	0.0380349	0.0773994	0.1008	0.0838926	0.0771605	0.106416	0.118211	0.0865533	0.0688576	0.0289855	0.0562914	0.0378378	0.0193861	0.0311987
76244											0.0140056	0.0277045	0.0427807	0.0232288	0.0170394	0.0182556	0.0377937	0.0147929	0.0131048	0.0188324	0.0383895	0.0247027	0.0179462	0.0233161	0.0397176	0.020145	0.0179739	0.0147173	0.0155738	0.0126183	0.00552486	0.0154083
76271	0.0754717	0.0833333	0.136364	0.0576923	0.2	0.130435	0	0.025641	0.0681818	0.131579		0.117647	0.05	0.122449	0.0526316	0.0612245	0.136364	0.105263	0.0634921	0.0677966	0.140351	0.0454545	0.0425532	0.0588235	0.151515	0	0.0196078	0.0243902	0.0408163	0	0	0
76621	0.111111			0.025				0.0222222				0.09375		0.103448		0.102564		0.114286	0.0606061		0.277778			0.0571429		0	0.0909091	0			0	0.0357143
75135	0.0827586	0.038961	0.0839161	0.0754717	0.0816327	0.0816327	0.0271739	0.0662983	0.0904255	0.0909091	0.0128205	0.140097	0.0722892	0.0240964	0.0326797	0.0516129	0.125749	0.0581395	0.0275862	0.0924855	0.0785714	0.0359712	0.035461	0.10241	0.0753425	0.0387097	0.0253807	0.0127389	0.0549451	0.0257732	0.0153061	0.00617284
75491	0.0992908	0.0692308	0.0495868	0.0529801	0.136986	0.115108	0.0307692	0.0597015	0.08	0.114286	0.047619	0.0657895	0.11811	0.0992366	0.056338	0.079646	0.124224	0.07	0.0442478	0.0647482	0.0789474	0.0612245	0.03125	0.0846154	0.141935	0.0979021	0.101911	0.023622	0.0305344	0.0206897	0.0133333	0.0142857
76020	0.125	0.0705726	0.0590604	0.0763158	0.105985	0.0780234	0.056391	0.0690909	0.112559	0.0850801	0.0700483	0.0746269	0.0952986	0.0531674	0.0467532	0.0803383	0.0921348	0.0763359	0.0672854	0.0655172	0.103972	0.0625724	0.0537634	0.0826245	0.101655	0.0670588	0.0531178	0.0121547	0.0278422	0.0151188	0.0229258	0.0193757
75043	0.0463198	0.0311634	0.0246238	0.0408719	0.0548387	0.0365385	0.0192053	0.0499653	0.0576789	0.0522788	0.0313112	0.0407627	0.0513001	0.045134	0.0437853	0.0435078	0.0726916	0.0454223	0.039429	0.0478689	0.0733618	0.0399781	0.0406562	0.0584096	0.0727273	0.0517473	0.0345304	0.0201765	0.033377	0.0208877	0.01287	0.0206897
76247	0.0727848	0.0333333	0.0419162	0.0557276	0.0517799	0.0436047	0.0350404	0.0453172	0.0497076	0.0186916	0.0303951	0.0277136	0.0553846	0.0493421	0.0332326	0.0336391	0.0628931	0.0571429	0.0185759	0.039039	0.0771704	0.0454545	0.0180723	0.0521739	0.0873786	0.0508982	0.0340909	0.0201149	0.0418848	0.00296736	0.0113636	0.00854701
76015	0.0599572	0.0492505	0.0441501	0.0399061	0.0510441	0.0505747	0.0349127	0.0554324	0.0555556	0.0539957	0.0378486	0.0451713	0.0609481	0.0437376	0.0242718	0.0566449	0.0776256	0.044186	0.0492813	0.08159	0.0519751	0.040856	0.0447761	0.0654397	0.0632411	0.0649087	0.0337553	0.0285714	0.0384615	0.0151803	0.0177165	0.0232558
76016	0.0414993	0.0440587	0.0299728	0.0463918	0.0550206	0.0519663	0.0172911	0.0387183	0.0605263	0.0375162	0.0437018	0.0479303	0.0512821	0.039759	0.0212202	0.0410053	0.0632022	0.045977	0.0274348	0.0439698	0.0460772	0.0260078	0.0397163	0.0454545	0.0678175	0.0664994	0.0332889	0.0378049	0.0482077	0.024	0.0144928	0.0325694
75114	0.042735	0.028169	0.0280374	0.0923077	0.117117	0.0550459	0.0254237	0.0492958	0.0657895	0.0393701	0.0245902	0.04375	0.0542636	0.0141844	0.0251572	0.0458716	0.0472441	0.0275862	0.00892857	0.0267857	0.0373832	0.0326797	0.0373134	0.0583333	0.0578512	0.0521739	0.0232558	0.00819672	0.0285714	0.0124224	0.00813008	0.0133333
75075	0.0376749	0.0347305	0.0380499	0.0373533	0.0638517	0.0283126	0.0201661	0.036215	0.0420561	0.0292208	0.0170068	0.0263356	0.0390625	0.0303831	0.0311005	0.0272452	0.0546392	0.0370774	0.039627	0.0391924	0.0485116	0.0307062	0.0284035	0.0405827	0.0398551	0.0390476	0.0214425	0.013766	0.0237154	0.0146199	0.0116167	0.0141557
75161	0.045045	0.0409836	0.0578035	0.0457516	0.149068	0.0320513	0.0753425	0.0709677	0.0935673	0.0663265	0.045977	0.0728477	0.0718954	0.0784314	0.030303	0.0559006	0.0705128	0.0679012	0.05	0.0497238	0.0666667	0.0429448	0.0314961	0.0882353	0.143713	0.130682	0.0738636	0.0274725	0.021164	0.0273224	0.021164	0.010929
75152	0.0797101	0.0444444	0.0191083	0.0594059	0.0393701	0.032	0.0592593	0.05625	0.068323	0.0367647	0.0153846	0.0530973	0.0740741	0.0827068	0.0234375	0.0416667	0.0948276	0.0384615	0.0413223	0.0619469	0.102564	0.0288462	0.0777778	0.0486111	0.0714286	0.04	0.0472441	0.0238095	0.05	0.0243902	0.0171429	0.0510949
75051	0.0685714	0.0376838	0.0295567	0.065661	0.0565371	0.0498504	0.0364444	0.0452128	0.0764499	0.0447257	0.0439469	0.0436477	0.0641399	0.0387097	0.0406002	0.0557522	0.0603372	0.0367347	0.0293839	0.0488323	0.0556079	0.0440123	0.038835	0.0437811	0.0575049	0.0626836	0.0354251	0.0307549	0.0389972	0.02761	0.0133571	0.0290237
75065	0.0681818	0.03367	0.0415094	0.0520446	0.0894309	0.0408163	0.0424837	0.0792079	0.0381944	0.0433071	0.0323741	0.0457666	0.102837	0.101626	0.0557621	0.121212	0.0664452	0.0494297	0.0819672	0.0711744	0.153061	0.0731707	0.0546624	0.099359	0.116923	0.0682594	0.0383387	0.0131148	0.0434783	0.0058651	0.0151976	0.0352113
75117	0.0188679	0.0446429	0.00813008	0.0526316	0.0816327	0.116505	0.0344828	0.100917	0.0615385	0.0555556	0.0310078	0.0794702	0.0935673	0.0833333	0.037037	0.0863309	0.106061	0.0935252	0.0660377	0.0510204	0.147059	0.100775	0.0973451	0.0512821	0.0873016	0.120567	0.0566038	0.0107527	0.0183486	0.0252101	0.0175439	0.0305344
75092	0.0685315	0.0435435	0.055313	0.0499244	0.0785256	0.0476923	0.0388979	0.0500782	0.0615165	0.0464396	0.0470016	0.0507545	0.0882353	0.0984081	0.048855	0.0681115	0.0814286	0.0874074	0.044335	0.0603015	0.103286	0.0705329	0.0449775	0.0514372	0.0991379	0.0695187	0.0365359	0.03	0.0348331	0.0376344	0.0167526	0.0236531
75216	0.0625	0.0317375	0.0255885	0.0500263	0.0458207	0.0347368	0.0329897	0.0486459	0.0491886	0.0404814	0.0239308	0.0471014	0.0628245	0.0425306	0.0256	0.0450644	0.0517711	0.0400464	0.0315046	0.0390539	0.0561858	0.0389041	0.0356774	0.0578093	0.0615749	0.0515152	0.0399746	0.0154915	0.0261752	0.0176991	0.00890869	0.0165422
75006	0.0409699	0.0236635	0.0337079	0.0365369	0.0436508	0.0251177	0.01657	0.0391015	0.0481928	0.0367208	0.0222046	0.0421206	0.0545145	0.0342034	0.0307692	0.0344531	0.0732303	0.0434397	0.023176	0.0426111	0.0514641	0.0277778	0.0374376	0.0520231	0.0643057	0.0519358	0.0311641	0.0220096	0.0351668	0.0212202	0.0110733	0.02
75217	0.0512048	0.0209699	0.0235889	0.0347251	0.0512153	0.0314298	0.0213211	0.0385744	0.0475367	0.038055	0.0202492	0.0463918	0.0517165	0.0351351	0.0224138	0.0370714	0.0609234	0.0348282	0.0219828	0.032419	0.0543222	0.0363571	0.023245	0.0474273	0.055855	0.0337019	0.0302254	0.0203791	0.0298013	0.0197842	0.0162382	0.0158371
75110	0.0612669	0.0480094	0.0234114	0.0513834	0.0634328	0.0419385	0.0375494	0.0528201	0.0706107	0.0490857	0.0282075	0.0634615	0.0890995	0.0559701	0.0417881	0.0553435	0.0834971	0.0341797	0.0348944	0.062201	0.0745968	0.0525714	0.0309392	0.0560652	0.0733728	0.063306	0.0328358	0.0172626	0.0340659	0.0187135	0.0130486	0.010181
76105	0.0693182	0.0446429	0.0318907	0.0516605	0.0462085	0.0527578	0.0343137	0.0496084	0.065389	0.0292326	0.0381062	0.0671463	0.06	0.0371795	0.0394904	0.0534884	0.0716846	0.0455154	0.029909	0.0380577	0.0598086	0.0329381	0.0335196	0.0554765	0.0602241	0.042471	0.0338983	0.0207523	0.0321782	0.0122951	0.0144928	0.0175659
76648	0.0769231	0.0326087	0.0104167	0.0561798	0.0803571	0.0735294	0.00990099	0.0714286	0.15534	0.0117647	0.0675676	0.0740741	0.0970874	0.0721649	0.0229885	0.0645161	0.0740741	0.0909091	0.0309278	0.0631579	0.103448	0.0294118	0.08	0.0454545	0.102804	0.101266	0.0108696	0.0294118	0.0970874	0.047619	0.011236	0.0352941
76249	0.102857	0.0891089	0.0643564	0.0580357	0.130208	0.0865385	0.0845771	0.0598802	0.0661157	0.0645161	0.0493274	0.110345	0.0645161	0.0679612	0.0628272	0.117347	0.0754717	0.0585586	0.0309735	0.0444444	0.107296	0.0585774	0.0189573	0.0752212	0.0691057	0.0361991	0.0292683	0.0128755	0.0438247	0.0121457	0	0.0305677
75040	0.0515075	0.0349206	0.0257426	0.037377	0.0648723	0.0408027	0.0288591	0.045063	0.0673401	0.0542245	0.0296479	0.0531148	0.0896987	0.0478375	0.0310278	0.0660377	0.0834502	0.0498915	0.037193	0.0533911	0.0784024	0.0421941	0.0439486	0.065956	0.0575881	0.0478998	0.0275168	0.0241611	0.0341997	0.0231716	0.0130634	0.0283375
76129
75475
75164					0.0645161		0.037037	0.0333333				0	0.0357143
75390
75270
75132									0.0588235	0.0769231		0.0322581
76263
76061				0	0.0833333							0.2														0.0714286	0.266667
75413
76253
76650
76041
76676
75105
76077
76251																									0.142857	0.0740741
76268
76486		0.0465116	0.0217391	0	0.108108	0.0487805	0.0238095	0.0294118			0.0487805	0.025641	0.0909091	0.1	0.09375	0.0243902	0.0857143	0.0243902	0.025641	0.025	0.15625	0.0571429	0	0.111111	0.0882353	0.0769231			0.0769231	0	0.03125
76238
76250	0.157895	0.030303		0.0645161	0.0909091	0.0238095	0.0357143	0.0857143	0.238095	0.105263		0.047619	0.153846	0.0666667	0.0333333	0.0952381	0.08	0.0714286	0.0666667	0									0	0
76628
76623
76472	0.0285714	0.0294118	0.0322581	0.111111	0.047619	0.0487805	0	0.0714286	0.0294118	0.108108	0.0232558	0	0.0540541	0.0727273	0.03125	0.0833333	0.12	0.0212766	0.0769231	0.142857	0.0731707	0.146341	0.0967742	0.0416667	0.0344828	0.0512821			0.025641			0.03125
76660															0	0			0												0.0357143
75439	0.09375	0	0.131579		0.0789474		0.1	0.128205	0.0967742			0	0.151515	0.117647		0.0666667		0.2		0.133333	0.272727					0.0714286	0			0.0285714	0
75153								0.0277778						0					0
76631
76666
75101	0.129032	0.027027		0.025			0	0.027027	0.0333333			0.0285714	0.115385	0.0625		0.1	0.0357143	0.0322581							0.0294118	0						0.0285714
76070
76490
75157
76127
