# Supplementary material for: Evaluating spatial patterns of seasonal ozone exposure and incidence of respiratory emergency room visits in Dallas-Fort Worth
Source: PeerJ. 2021 Apr 13;9:e11066. doi: 10.7717/peerj.11066 (PMC8051349; doi:10.7717/peerj.11066)
Supplement: Supplemental Information 5 — This is the processed ERV datasets approved for release by the contractual owner of the data, the Texas DSHS. This data set has been adequately suppressed per the DSHS and processed through the second level of incidence as shown in Figure 4. [file peerj-09-11066-s005.zip › Diag_COPD(other)_summary_2007-2016.xlsx]

## Sheet: Sheet1
PAT_ZIP	2007Q1	2007Q2	2007Q3	2007Q4	2008Q1	2008Q2	2008Q3	2008Q4	2009Q1	2009Q2	2009Q3	2009Q4	2010Q1	2010Q2	2010Q3	2010Q4	2011Q1	2011Q2	2011Q3	2011Q4	2012Q1	2012Q2	2012Q3	2012Q4	2015Q1	2015Q2	2015Q3	2015Q4	2016Q1	2016Q2	2016Q3	2016Q4
75013	0.0340909	0.020595	0.0147059	0.0188679	0.0391705	0.0114416	0.0234043	0.0275591	0.0117647	0.0240175	0.0161616	0.010574	0.0121951	0.029724	0.0178571	0.021611	0.0150659	0.02	0.0176817	0.0229885	0.0373832	0.0328185	0.0238971	0.0350584	0.0262697	0.0295139	0.0237691	0.0469484	0.0305603	0.06	0.0261137	0.0420032
75119	0.047191	0.0484765	0.0572852	0.059322	0.0533499	0.0487805	0.0433255	0.039261	0.0590962	0.0414053	0.0464839	0.0487528	0.0555556	0.0377358	0.05	0.0391363	0.0469974	0.0597964	0.0449294	0.0367847	0.0541272	0.0662824	0.0479361	0.039726	0.0613409	0.065407	0.0529248	0.0862069	0.111963	0.0942335	0.0751366	0.100719
75246	0.107692	0.107692	0.0708661	0.0785714	0.0431034	0.0888889	0.0107527	0.0377358	0.0428571	0.0458716	0.036036	0.0708661	0.047619	0.0583333	0.0707071	0.0630631	0.0186916	0.0648148	0.05	0.182609	0.106383	0.0636364	0.0719424	0.0547945	0.0396825	0.0438596	0.0852713	0.115385	0.125	0.174242	0.103175	0.18543
76014	0.0354331	0.0418118	0.0412698	0.0376749	0.0394737	0.0531646	0.0327485	0.0402612	0.0406977	0.0502451	0.056701	0.0511551	0.0387985	0.0521327	0.0661765	0.052755	0.0472895	0.0511983	0.041816	0.0433815	0.0422374	0.0419501	0.0367734	0.0368664	0.0407725	0.0438596	0.0430839	0.0951396	0.0914221	0.0868597	0.0807128	0.0881104
75143	0.137931	0.182482	0.156757	0.110497	0.133212	0.126706	0.11336	0.149446	0.167619	0.155378	0.176591	0.138434	0.167002	0.157233	0.141805	0.155925	0.118397	0.107066	0.112299	0.169421	0.127778	0.14795	0.151515	0.15102	0.129921	0.138947	0.142	0.187373	0.260377	0.221505	0.23299	0.237991
76001	0.0315236	0.0241935	0.0317965	0.0292096	0.0362069	0.0325901	0.0408163	0.0334347	0.0340357	0.0251256	0.029703	0.0229226	0.0389381	0.0366242	0.0324675	0.0327613	0.050571	0.0469256	0.0386997	0.0355487	0.0484653	0.0489642	0.0265211	0.0467836	0.0389408	0.029316	0.0367751	0.0621387	0.0847458	0.0427215	0.056962	0.0828025
76031	0.0628571	0.073913	0.0645695	0.0794224	0.0536585	0.0652174	0.0518868	0.0506329	0.0497512	0.0598291	0.059727	0.0391517	0.062724	0.0633562	0.0477876	0.0434057	0.063197	0.0554593	0.0887681	0.0536398	0.08	0.0658784	0.0662983	0.0774775	0.0647359	0.0749543	0.0744681	0.19263	0.16844	0.172161	0.149826	0.139048
75071	0.0239163	0.0249633	0.0379747	0.0235641	0.033241	0.0427099	0.0208333	0.0265211	0.0272537	0.0460894	0.0314961	0.0495156	0.0328571	0.0175695	0.029453	0.0408922	0.0476773	0.0227531	0.0272418	0.0242656	0.0288945	0.0389769	0.0286885	0.0351942	0.038961	0.0478128	0.0471513	0.0674847	0.0738462	0.074187	0.0635081	0.0695297
75144	0.0438596	0.09	0.0754717	0.0555556	0.0731707	0.0909091	0.0894309	0.0930233	0.0703125	0.0970149	0.124183	0.0243902	0.180328	0.0967742	0.133333	0.136364	0.0909091	0.0948276	0.115702	0.130841	0.12844	0.148148	0.092437	0.0763359	0.135802	0.128205	0.111111	0.21875	0.190476	0.176991	0.141667	0.239669
75189	0.0702128	0.049505	0.0249433	0.0511628	0.0397727	0.0437956	0.0516252	0.0480962	0.0455373	0.0436137	0.0571992	0.0407801	0.0555556	0.0384615	0.0396552	0.040367	0.0506823	0.0543478	0.0618182	0.0310078	0.0428016	0.0458716	0.0457143	0.0556622	0.0338346	0.0458015	0.0325901	0.0881864	0.113475	0.123478	0.0747967	0.0965825
76067	0.0817121	0.109827	0.0899855	0.105181	0.0815138	0.113997	0.06639	0.0711176	0.0907781	0.0911854	0.0761636	0.088	0.0946328	0.111588	0.100291	0.112861	0.116379	0.0940299	0.0875706	0.0714286	0.0746706	0.122324	0.0832158	0.107143	0.131469	0.110949	0.0951743	0.217544	0.225266	0.208333	0.174267	0.195965
76433	0		0.0857143					0.0555556		0.0571429	0.075	0.0322581	0.0277778	0.03125	0.0384615	0.0909091	0.0277778			0	0		0.171429		0.0645161	0		0.0588235		0.0909091	0.116279	0.0857143
75224	0.04	0.0344456	0.0395328	0.0217177	0.0401648	0.0322256	0.0333333	0.0287846	0.0276302	0.0485036	0.0309073	0.0385417	0.0382096	0.0266241	0.0308642	0.0474614	0.0387685	0.0370828	0.0245041	0.0255556	0.0309893	0.0348964	0.0307203	0.0289532	0.0292887	0.0412371	0.0326087	0.0861865	0.072619	0.0637191	0.0736961	0.0874848
75146	0.0472674	0.0677686	0.0489731	0.0434028	0.0446247	0.0488722	0.0308748	0.0295276	0.0420475	0.0444915	0.0614828	0.0252765	0.0409683	0.0586265	0.0373002	0.0578358	0.0379747	0.0457875	0.0428082	0.0372549	0.0395189	0.0591398	0.0311355	0.0389381	0.0496324	0.0470163	0.0477137	0.060166	0.120614	0.11583	0.0943396	0.0941781
76087	0.0957447	0.0863787	0.0996678	0.0778342	0.118584	0.0984127	0.0846645	0.084048	0.0736677	0.0723781	0.0810398	0.0947368	0.0722892	0.0706052	0.0969697	0.0695793	0.083815	0.0851064	0.0817308	0.071535	0.0861486	0.101974	0.110592	0.0766962	0.0852713	0.0759124	0.0833333	0.120055	0.161206	0.157143	0.144737	0.146233
75160	0.0628466	0.0722477	0.0840237	0.0625752	0.0684932	0.0782509	0.0821566	0.0542823	0.0612691	0.053553	0.0465839	0.0349576	0.057652	0.0392562	0.0268418	0.0413625	0.0550562	0.0504926	0.0527578	0.045679	0.0384615	0.0404281	0.0367534	0.0440729	0.0588235	0.0558069	0.0473282	0.138255	0.12037	0.14507	0.109188	0.127143
75752	0.140271	0.101604	0.148515	0.112299	0.113043	0.102679	0.109091	0.0736842	0.16087	0.143564	0.144105	0.111111	0.12766	0.148718	0.104478	0.145349	0.171271	0.126374	0.160494	0.132275	0.199005	0.17734	0.176471	0.114583	0.136364	0.0735294	0.0769231	0.186528	0.20202	0.225	0.216374	0.210256
76453	0.0588235	0.0967742	0.03125	0.0645161		0.0526316			0.075	0.0689655					0.0645161	0.09375	0.027027	0.146341	0.0322581		0	0.027027	0.030303					0.222222	0.1	0.0645161	0.125	0.0625
76665	0.102041	0.116667	0.0909091	0.0545455	0.0877193	0.0350877	0.0392157	0.0338983	0.015625	0.016129	0.0392157	0.0344828	0.113636	0.0192308	0	0.0892857	0.0681818	0.08	0.0434783	0.0566038	0.0428571	0.0566038	0.109091	0.0416667	0.12987	0.0869565	0.0689655	0.0888889	0.164706	0.202899	0.1625	0.228571
75142	0.0720339	0.0672414	0.0606061	0.0634921	0.0816667	0.0694184	0.0641711	0.0858896	0.0990291	0.055666	0.0578231	0.0729367	0.0798548	0.0944056	0.0518395	0.0780399	0.0575816	0.0704225	0.0659134	0.0683919	0.054878	0.0567376	0.0562852	0.0669216	0.0429688	0.0777096	0.0727969	0.115094	0.148218	0.120724	0.11413	0.145455
75254	0.0222672	0.0220751	0.0193966	0.0241758	0.0151515	0.020316	0.0147368	0.0264901	0.021097	0.0167015	0.0360169	0.0184564	0.0326797	0.0144033	0.0230126	0.0216346	0.0230415	0.0311891	0.0154143	0.0136187	0.0167015	0.0203666	0.0127119	0.0240741	0.0228833	0.0194805	0.0211416	0.0337553	0.0501089	0.048	0.0473118	0.0475162
75116	0.0558464	0.0368217	0.0444874	0.0698113	0.0686869	0.0448343	0.0446247	0.0492424	0.060241	0.0697168	0.0533049	0.0682261	0.0667976	0.0628803	0.0503145	0.0477137	0.0553435	0.0560928	0.0451128	0.040404	0.0618102	0.0358491	0.0306748	0.0545809	0.045045	0.0371901	0.0516129	0.0752427	0.101911	0.113537	0.124454	0.103239
76484		0.24			0.0322581	0.175	0.135135		0.257143		0.181818	0.0909091	0.0333333	0.0666667	0.0909091	0.0322581					0.1875		0.0833333		0.125			0.285714		0.266667	0.333333	0.333333
75233	0.0348837	0.0407125	0.0388128	0.0619048	0.0401003	0.0299252	0.0214286	0.0397022	0.0445026	0.0346535	0.0345679	0.0451128	0.0473934	0.029484	0.0410628	0.0485437	0.04038	0.0491329	0.0268097	0.0431034	0.0377907	0.0501475	0.0432277	0.040107	0.0397727	0.0791139	0.0236686	0.087766	0.0752089	0.0758017	0.11054	0.080292
75440	0.0642202	0.0979381	0.123377	0.138686	0.0581395	0.0849673	0.0576923	0.0615385	0.1	0.0823529	0.0404624	0.0463576	0.09375	0.10596	0.0915033	0.0869565	0.0897436	0.0915493	0.125	0.101351	0.0465116	0.109677	0.117284	0.109677	0.0909091	0.0707547	0.0985915	0.164319	0.225806	0.177143	0.152284	0.241071
75080	0.0458081	0.050598	0.0348728	0.0428189	0.0263852	0.0250929	0.0523364	0.0451306	0.0425209	0.0314465	0.0448307	0.0400641	0.0415879	0.0354536	0.0454097	0.0546737	0.0434381	0.0450704	0.0450997	0.047619	0.0521739	0.0461384	0.0461538	0.0540541	0.0356083	0.0501931	0.0471254	0.0935513	0.0831643	0.0760346	0.0666667	0.0847145
76258	0.0883978	0.133663	0.110619	0.114428	0.0892019	0.104265	0.07	0.117318	0.0777202	0.0837004	0.0952381	0.120833	0.115385	0.104396	0.0755814	0.0805687	0.0441989	0.0625	0.0952381	0.0758294	0.142857	0.117647	0.118812	0.08	0.0777778	0.0927835	0.0956938	0.0971429	0.128342	0.120219	0.130682	0.103627
75212	0.028136	0.0348558	0.0280146	0.0262172	0.0239596	0.0282021	0.0180995	0.02457	0.02442	0.0282051	0.0193237	0.0272277	0.0351474	0.029304	0.0240674	0.0293478	0.0259434	0.0284238	0.0247642	0.030445	0.0559701	0.0373945	0.0294464	0.0436681	0.0471429	0.0415473	0.025572	0.0620438	0.100125	0.0923913	0.0617433	0.0736994
75474	0.0990826	0.104377	0.144068	0.112478	0.108475	0.0923913	0.0775047	0.105785	0.0882852	0.111296	0.0771993	0.0800493	0.0977702	0.0665499	0.0766823	0.0948276	0.0864662	0.105566	0.106667	0.0871143	0.1	0.0785047	0.0948767	0.0817121	0.112871	0.0911017	0.112167	0.223529	0.266667	0.26454	0.224033	0.224453
75094	0.0196078	0.0178117	0.00793651	0.013089	0.00771208	0.0255682	0.00952381	0.0146199	0.0254958	0.0149254	0.0137363	0.0123203	0.0151057	0.017094	0.0124611	0.0167131	0.0234604	0.0200573	0.0385852	0.0174927	0.0213523	0.0440771	0.03125	0.0347594	0.0414365	0.0253968	0.021875	0.0219178	0.0704607	0.0607735	0.0607029	0.045045
75489	0.170732	0.12766	0.133333	0.205128	0.0285714	0.0909091	0.137931	0.193548	0.0535714	0.159091	0.0888889	0.142857	0.138889	0.322581	0.21875	0.153846	0.0333333	0.151515	0.0857143		0.266667			0.111111		0.0833333	0	0.175	0.102564	0.125	0.2	0.166667
76401	0.0720131	0.0979133	0.0442177	0.0544	0.0501672	0.0614035	0.0631579	0.0619335	0.064915	0.0674487	0.0543131	0.0596546	0.0509868	0.0386643	0.0584416	0.0536913	0.0499168	0.0658579	0.0604027	0.0478548	0.0478011	0.0586081	0.0541012	0.0528053	0.0567613	0.0628272	0.0447284	0.0980392	0.119597	0.105845	0.135747	0.0998532
76431	0.123967	0.0615385	0.148515	0.0824742	0.0583333	0.0612245	0.0948276	0.0493827	0.0666667	0.122642	0.0967742	0.0480769	0.0181818	0.0510204	0.091954	0.0898876	0.0808081	0.0833333	0.0588235	0.0666667	0.047619	0.0777778	0.10989	0.104651	0.0990099	0.111111	0.0530973	0.127273	0.175	0.165414	0.20202	0.166667
75137	0.083691	0.0475059	0.0366972	0.0326923	0.0547945	0.0546697	0.0553506	0.0333333	0.0497925	0.0550239	0.0437637	0.0424628	0.058427	0.0325581	0.0587002	0.0406852	0.0453564	0.0524017	0.0443038	0.0520362	0.0407725	0.0511727	0.0625	0.0417457	0.0541761	0.0467091	0.0546697	0.101205	0.125	0.0831296	0.0835214	0.0751073
75226	0.043956	0.0178571	0.0273973	0.0196078	0.025974	0.025974	0.0338983	0.0392157	0	0.0340909	0.0298507	0.0138889	0	0	0.0266667	0.0361446	0	0.0289855	0.027027	0.0232558	0.0943396	0.0540541	0.0392157	0.0277778	0.0166667	0	0	0.0147059	0.037037	0.0392157	0.0519481	0.0365854
76230	0.105469	0.0860927	0.0316742	0.034632	0.0590278	0.0819672	0.0711297	0.0596491	0.0643087	0.070632	0.0454545	0.0555556	0.0695971	0.0786517	0.0633333	0.0708661	0.0913043	0.109434	0.0571429	0.0938776	0.0714286	0.0991379	0.0819672	0.0794979	0.117333	0.0866142	0.100796	0.139394	0.167785	0.132716	0.124675	0.130159
76234	0.0406852	0.0722101	0.0704846	0.0753564	0.076779	0.0767591	0.047191	0.0707635	0.0480591	0.0682819	0.056962	0.0530452	0.0663616	0.0443459	0.0444965	0.0581395	0.0669546	0.0491159	0.0651163	0.0562347	0.114416	0.0831296	0.0763723	0.0801105	0.0539216	0.0962441	0.0562061	0.11809	0.145161	0.135628	0.145068	0.127517
76240	0.10501	0.0986066	0.071134	0.0582915	0.0628627	0.0778128	0.0819048	0.0713578	0.0574257	0.059448	0.0527473	0.0503018	0.05131	0.0535714	0.0638298	0.0911215	0.0872818	0.0925481	0.0985915	0.115152	0.115079	0.0897436	0.0790378	0.105839	0.0781441	0.0988593	0.0920502	0.145065	0.148681	0.150824	0.158084	0.128555
76449	0.0921053	0.0933333	0.0909091	0.0731707	0.107692	0.0493827	0.0735294	0.106667	0.0933333	0.125	0.106061	0.115385	0.152778	0.0641026	0.0886076	0.097561	0.120879	0.204082	0.128205	0.0133333	0.137931	0.153846	0.0740741	0.0869565	0.103448	0.0895522	0.131148	0.339286	0.114286	0.3	0.214286	0.234375
76458	0.109589	0.130137	0.0992908	0.153846	0.133803	0.102362	0.09375	0.041958	0.0939597	0.0676692	0.0704225	0.0472973	0.0902778	0.0616438	0.0608108	0.0839161	0.0846154	0.0506329	0.106061	0.112	0.0839695	0.115385	0.0972222	0.0465116	0.0921053	0.078125	0.0806452	0.125683	0.107143	0.181818	0.147929	0.141935
76255	0.111111	0.12987	0.0827068	0.103448	0.0606061	0.05	0.0892857	0.0357143	0.0666667	0.0155039	0.0458716	0.0564516	0.0840336	0.0854701	0.0740741	0.057377	0.108333	0.0671642	0.0701754	0.0948276	0.126316	0.137931	0.0825688	0.0744681	0.0615385	0.0837438	0.0866667	0.173913	0.102857	0.23494	0.0517241	0.124088
76272	0.139394	0.0986842	0.103226	0.124138	0.1	0.0844156	0.0896552	0.081761	0.0671642	0.0588235	0.116788	0.111111	0.0680272	0.108844	0.0878378	0.0909091	0.101449	0.0671141	0.0650407	0.0654206	0.075	0.0917431	0.0851064	0.0944882	0.102564	0.0634921	0.0283688	0.132743	0.145038	0.166667	0.109589	0.175573
76273	0.16035	0.172911	0.0986842	0.125364	0.0825397	0.135417	0.0982143	0.119266	0.117825	0.144068	0.121495	0.154605	0.148	0.124514	0.108772	0.118056	0.161049	0.123288	0.13242	0.0881226	0.112245	0.100877	0.0833333	0.0627615	0.120112	0.127869	0.146617	0.213793	0.157895	0.216606	0.141892	0.18125
75210	0.0955631	0.0543478	0.037037	0.0392157	0.021978	0.0218978	0.0150943	0.037415	0.0384615	0.0598592	0.0272727	0.0461538	0.0179211	0.0622568	0.0323741	0.0263158	0.047619	0.0316742	0.04947	0.033195	0.0655172	0.0387324	0.0145985	0.0331126	0.0253623	0.0618182	0.0504202	0.115942	0.0935484	0.11583	0.0862069	0.0918367
76148	0.0308943	0.0602782	0.0597015	0.0465465	0.0480929	0.0526316	0.0462963	0.0584518	0.0357751	0.0528053	0.0501672	0.0701299	0.0429553	0.0607083	0.0482625	0.0559441	0.0551839	0.0605096	0.0516432	0.0548885	0.0500894	0.0580431	0.0379965	0.0583333	0.0398671	0.046225	0.0646259	0.153716	0.155518	0.145929	0.107143	0.134259
76634	0.0610687	0.0787402	0.0442478	0.0538462	0.0625	0.0714286	0.0517241	0.105263	0.0849673	0.102564	0.0390625	0.0880503	0.0647482	0.0571429	0.0315789	0.0612245	0.048951	0.0467836	0.0598802	0.0731707	0.0813008	0.0657895	0.0692308	0.0423729	0.0878049	0.14554	0.125	0.151351	0.153846	0.170404	0.178218	0.204651
76010	0.0353982	0.0354098	0.0344599	0.0240385	0.0351967	0.0393046	0.0300802	0.0289953	0.0351692	0.0433604	0.0373599	0.0362521	0.048011	0.0390071	0.0431145	0.0360303	0.0358127	0.0402685	0.0327402	0.0376539	0.042568	0.0364865	0.045584	0.0347376	0.0289747	0.0295082	0.0369254	0.0751445	0.102525	0.0809084	0.0755988	0.076259
76039	0.0262794	0.0320334	0.0277778	0.0371471	0.0345781	0.0185714	0.0327869	0.0381679	0.0322581	0.0215208	0.0383562	0.033877	0.0424929	0.0331126	0.0223152	0.0359116	0.0239163	0.0381679	0.0240642	0.0295775	0.0359712	0.0313351	0.03177	0.0215385	0.0362845	0.0275103	0.0413223	0.07173	0.0425532	0.0737589	0.0526316	0.0512821
75169	0.0974478	0.12	0.0889749	0.126177	0.110902	0.0761317	0.0968379	0.11875	0.0862385	0.0852713	0.0927273	0.0663176	0.0854093	0.0745455	0.0504414	0.120654	0.0857143	0.0924855	0.0893971	0.110629	0.101124	0.0878505	0.105012	0.0876289	0.116034	0.10828	0.121514	0.164241	0.178715	0.152361	0.216327	0.187123
76088	0.0352941	0.0879121	0.0682731	0.0756972	0.089404	0.0957096	0.0515464	0.0436242	0.0553633	0.0830565	0.078125	0.0625	0.0833333	0.0869565	0.0822785	0.0869565	0.0622951	0.08	0.0613027	0.0716846	0.0757576	0.0745763	0.0574324	0.115512	0.0896552	0.0943396	0.0460993	0.131274	0.166113	0.214286	0.178248	0.192192
76104	0.0850643	0.0817356	0.0913416	0.084375	0.0655391	0.0778509	0.0867179	0.0837589	0.0675818	0.0938166	0.0751323	0.0753425	0.0541401	0.0720812	0.061792	0.0708995	0.0870902	0.065896	0.0804851	0.0818386	0.0819304	0.0769231	0.0614806	0.0692213	0.0615764	0.0671736	0.0616967	0.131773	0.154131	0.157629	0.158654	0.135934
76111	0.0488656	0.0600649	0.0474074	0.045858	0.057725	0.0457746	0.0338409	0.0266223	0.0495575	0.0615641	0.0466667	0.0629575	0.0584307	0.0401235	0.0274725	0.048474	0.0436893	0.0427632	0.0582011	0.0537262	0.0776014	0.0619902	0.0478632	0.0464646	0.0518234	0.0412371	0.054326	0.0948767	0.102669	0.112875	0.109228	0.0992509
76033	0.058264	0.0836551	0.0724138	0.0581395	0.056	0.0662791	0.0724299	0.0359086	0.089192	0.0557452	0.0592179	0.0522307	0.0469945	0.056713	0.0651214	0.0575621	0.0713489	0.06	0.0542725	0.0620068	0.0672601	0.0825893	0.0543131	0.0669501	0.0633333	0.0613944	0.0786517	0.189569	0.19027	0.178458	0.17462	0.146532
75472	0.0656934	0.0892857	0.136364	0.126214	0.0692308	0.0725806	0.114035	0.131579	0.149533	0.0892857	0.0695652	0.136986	0.125	0.1125	0.0775862	0.126437	0.101124	0.11	0.0970874	0.126316	0.0875	0.0697674	0.0686275	0.140351	0.100775	0.152174	0.135593	0.235849	0.246269	0.311927	0.256637	0.295455
76137	0.0200765	0.0265907	0.0296651	0.0297505	0.0379278	0.0295238	0.0323194	0.0259624	0.0408922	0.031865	0.0197044	0.0263566	0.0302144	0.0314524	0.032	0.0225564	0.027907	0.0306807	0.0307018	0.0391621	0.0383929	0.0385289	0.0299807	0.0295964	0.0351562	0.0309179	0.0338836	0.0701299	0.07298	0.0596252	0.0663793	0.0765588
76182											0.0704225	0.0389294	0.0405063	0.0437637	0.0383632	0.0423529	0.0545024	0.0324675	0.0247619	0.0509434	0.0432099	0.0615672	0.0638298	0.0464716	0.0503597	0.0507519	0.0383387	0.0891841	0.083779	0.0722689	0.0823723	0.0960366
75751	0.150943	0.14902	0.150115	0.109434	0.146067	0.162162	0.136954	0.146667	0.147023	0.163592	0.151798	0.12749	0.142151	0.165997	0.146214	0.157419	0.152542	0.161499	0.140541	0.122053	0.140374	0.125749	0.144597	0.141732	0.0994236	0.116129	0.11976	0.161458	0.244262	0.200647	0.19244	0.204509
75205	0.0424242	0.0282486	0.0174419	0.0356083	0.0586319	0.035503	0.0291971	0.0474684	0.0276243	0.0192926	0.0264706	0.0196629	0.0235294	0.0265487	0.0265781	0.0302198	0.0369393	0.041791	0.0221519	0.020979	0.027248	0.0154799	0.0298507	0.0164384	0.0177936	0.0186567	0.0219436	0.0365854	0.056962	0.0594901	0.03125	0.0675676
75109	0.0493827	0.0823529	0.136364	0.126582	0.0307692	0.0151515	0.0449438	0.0119048	0.075	0.0909091	0.0722892	0.0277778	0.113402	0.0857143	0.113636	0.0925926	0.03	0.0744681	0.11215	0.0769231	0.0537634	0.0980392	0.105263	0.0638298	0.0754717	0.0740741	0.0461538	0.19	0.144578	0.149533	0.172727	0.0909091
75158	0.0707965	0.128205	0.0725806	0.137255	0.0472441	0.0642202	0.0707965	0.0970149	0.0647482	0.125926	0.0719424	0.04	0.0762712	0.0769231	0.0671642	0.0588235	0.0438596	0.0983607	0.12782	0.0578512	0.0693069	0.125	0.0916031	0.0909091	0.0561798	0.0677966	0.0916031	0.238095	0.15942	0.144	0.172414	0.192982
76265	0.157895	0.0508475	0.0615385	0.0735294	0.0363636	0.0967742	0.0408163	0.025641	0.025641	0.0175439	0.0408163	0.0731707	0.139535	0.0571429	0	0.115385	0.047619	0.0727273	0.142857		0.0487805	0.0857143	0.0227273		0.015873	0.116667	0.0615385	0.1	0.202899	0.131148	0.178082	0.113208
76002	0.0160428	0.0245499	0.0218121	0.0267857	0.0177419	0.0176565	0.011254	0.00789889	0.0186625	0.0165913	0.0168539	0.0126103	0.0197487	0.0196078	0.0253165	0.0356564	0.0402098	0.0159574	0.0176565	0.0144404	0.0162749	0.0258176	0.028777	0.0192926	0.0214876	0.0392749	0.0290792	0.0432612	0.0674956	0.0624049	0.0487013	0.0537975
75402	0.0531561	0.105169	0.066055	0.052356	0.0658106	0.0631579	0.0331492	0.0636704	0.0413081	0.0625	0.0552381	0.0838184	0.0660377	0.0552381	0.0641283	0.0485981	0.0393375	0.0661323	0.0780952	0.0367133	0.0630631	0.044316	0.0487805	0.0544465	0.0953307	0.0762887	0.0610236	0.16441	0.154135	0.14959	0.138889	0.190713
75244	0.048048	0.0426829	0.040678	0.0591549	0.0485175	0.0508982	0.038835	0.0422961	0.0396341	0.0501792	0.0349206	0.0240964	0.0458716	0.0286738	0.0479233	0.0393701	0.0309278	0.0443686	0.0223464	0.040678	0.0173611	0.0252101	0.0380952	0.0422961	0.0436508	0.0508475	0.0654545	0.0965517	0.095082	0.0689655	0.0774411	0.056338
75249	0.0169492	0.0282686	0.00680272	0.0392749	0.0460526	0.029703	0.0212121	0.0159236	0.0385965	0.0179211	0.0122324	0.0215385	0.0127796	0.0273973	0.0140351	0.0260116	0.0174825	0.0346021	0.0271084	0.0204082	0.0217391	0.0153846	0.0328358	0.0235988	0.0267559	0.0367347	0.019802	0.0782609	0.04947	0.0666667	0.0738255	0.0438871
75251	0.0512821	0.038961	0.0619469	0.00980392	0.025641	0.0568182	0.036036	0.0581395	0.0714286	0.042735	0.0925926	0.0939597	0.0648148	0.0625	0.0654206	0.0314961	0.072	0.0656934	0.0604027	0.0880503	0.0658683	0.0365854	0.0641026	0.0434783	0.0567686	0.0273973	0.056701	0.126829	0.114286	0.122271	0.0913043	0.0701107
76054	0.0528169	0.0533808	0.0375	0.0183824	0.0519878	0.0535117	0.0365854	0.0466667	0.05	0.0679612	0.0515464	0.0530973	0.0427632	0.0253623	0.0406977	0.0441176	0.0405797	0.0543131	0.0685358	0.0749186	0.0430464	0.0594059	0.0529595	0.0440252	0.0361446	0.0228758	0.0529801	0.103448	0.0843373	0.089701	0.103774	0.103943
76201	0.0826667	0.0833333	0.0981595	0.0746269	0.0720588	0.0735931	0.0791738	0.0801187	0.0714286	0.0882825	0.0840979	0.0890736	0.110108	0.0655738	0.0912281	0.0706605	0.0747384	0.0922099	0.0952381	0.0670391	0.0686767	0.0804795	0.0724638	0.0721063	0.0757576	0.0614525	0.0518018	0.108871	0.116232	0.119835	0.11691	0.121032
75041	0.0622877	0.0548571	0.0543601	0.0462428	0.0369967	0.0360465	0.0368239	0.0632319	0.0499419	0.0394737	0.060794	0.0395809	0.0491607	0.0681004	0.0477419	0.0690506	0.0457355	0.03125	0.0456674	0.045292	0.0501253	0.0504587	0.0476804	0.0473613	0.0374194	0.0463576	0.0561798	0.0801577	0.0978261	0.0970246	0.0749149	0.0717029
76426	0.0653951	0.0752688	0.0601719	0.0612245	0.0634921	0.0674847	0.0714286	0.0775862	0.0691489	0.0861619	0.052506	0.0675	0.0798722	0.0773994	0.0723684	0.0730159	0.0521978	0.0626781	0.0723684	0.0616246	0.0874317	0.0694864	0.10596	0.0781759	0.114804	0.108883	0.104377	0.157051	0.180556	0.184783	0.191176	0.18239
76078	0.0569948	0.0854271	0.0393013	0.0591398	0.021645	0.0462963	0.0339806	0.0505618	0.0339806	0.0630631	0.0569948	0.0481283	0.0483871	0.0283019	0.0358974	0.0379147	0.0555556	0.0352423	0.0540541	0.0728155	0.0452489	0.0505051	0.0546875	0.0355556	0.0555556	0.0707547	0.0588235	0.111554	0.154206	0.143426	0.102362	0.140625
75147	0.158192	0.151316	0.123867	0.102837	0.144118	0.183486	0.15331	0.113712	0.179739	0.17608	0.182353	0.151515	0.141026	0.147059	0.151515	0.176667	0.149254	0.191882	0.134276	0.125	0.118081	0.141343	0.125926	0.138577	0.118321	0.154812	0.124498	0.234513	0.271493	0.206731	0.235521	0.150442
76048	0.0893997	0.0769231	0.0762829	0.101078	0.0628655	0.0781711	0.076259	0.0785824	0.0660248	0.0651261	0.0925926	0.09375	0.0958904	0.0726783	0.0558912	0.0795796	0.0660661	0.0798722	0.0811639	0.0848485	0.064275	0.102564	0.0886076	0.0687135	0.0868984	0.0893561	0.115979	0.158035	0.201511	0.164384	0.16624	0.182285
75237	0.0221328	0.016129	0.0289256	0.0284091	0.0213904	0.02	0.0175781	0.0222635	0.0178253	0.0200803	0.023622	0.0248227	0.0457875	0.0613861	0.0338346	0.0333952	0.0247423	0.020284	0.0153257	0.036961	0.0350195	0.0281955	0.0330097	0.0204082	0.0273973	0.0448718	0.0397351	0.0815109	0.0947776	0.0862069	0.115974	0.0734127
75058	0.09375	0.0735294	0.134021	0.0761905	0.115385	0.0945946	0.0842105	0.0821918	0.1	0.101695	0.105263	0.102804	0.153846	0.0952381	0.012987	0.0941176	0.0843373	0.0416667	0.125	0.0641026	0.0555556	0.0307692	0.0526316	0.0322581	0.111111	0.0243902	0.0588235	0.0925926	0.08	0.1	0.0519481	0.0322581
75061	0.0441576	0.0541096	0.0373891	0.0390144	0.0412655	0.0419202	0.0359116	0.0394366	0.045925	0.0408739	0.047749	0.0447181	0.0516173	0.0479256	0.0431706	0.0495186	0.038695	0.0582011	0.0440627	0.0440957	0.038674	0.0441558	0.0416013	0.0538793	0.0525239	0.0468637	0.0396341	0.0830325	0.0817656	0.0883445	0.0766017	0.0901468
76022	0.0591398	0.0643432	0.0472222	0.0574713	0.0297619	0.0761155	0.0545906	0.0586592	0.0824468	0.0569106	0.0725389	0.05	0.0588235	0.0629723	0.0666667	0.0537897	0.0502513	0.0752089	0.0600962	0.0723514	0.0541237	0.0725389	0.0387097	0.0522388	0.0647482	0.0609481	0.076555	0.0692841	0.141553	0.135371	0.107728	0.12766
75414	0.116505	0.158537	0.163462	0.119565	0.103774	0.0987654	0.0825688	0.0714286	0.12	0.131579	0.100917	0.0833333	0.0882353	0.0617284	0.0744681	0.0512821	0.0873786	0.117021	0.0909091	0.0823529	0.0875	0.160494	0.0744681	0.0568182	0.122642	0.1	0.117647	0.166667	0.164706	0.170213	0.238095	0.11828
76225	0.116505	0.0666667	0.123711	0.12	0.106195	0.0947368	0.0545455	0.0425532	0.0625	0.0612245	0.0674157	0.0681818	0.0408163	0.126316	0.09	0.0821918	0.127273	0.0860215	0.0373832	0.0825688	0.0754717	0.0704225	0.173913	0.0769231	0.217391	0.0934579	0.0714286	0.152174	0.202703	0.213592	0.166667	0.207792
75102	0.0238095	0.05	0.09375	0.0434783	0.0263158	0.0212766	0.0408163	0.0232558	0.0833333	0.0689655	0.097561	0.105263	0.0961538	0.142857	0.0857143	0.0571429	0	0.0227273	0.1		0.1	0.0555556	0.142857	0.0555556	0.104167	0.0285714		0.2		0.125	0.357143	0.307692
76627	0.0933333	0.136986	0.233333	0.101695	0.112676	0.119403	0.0701754	0.133333	0.091954	0.0666667	0.0379747	0.0943396	0.027027	0.047619	0.0530973	0.0333333	0.1	0.09375	0.112676	0.0597015	0.0877193	0.103448	0.0217391	0.159091	0.0571429	0.0238095	0.0909091	0.230769	0.321429	0.225806	0.15625	0.142857
76114	0.0774818	0.0742574	0.0625	0.0822622	0.0702427	0.0566038	0.0792839	0.0649351	0.0746269	0.0770235	0.0871671	0.0688124	0.0669241	0.0572139	0.0581242	0.0804878	0.0786127	0.0669192	0.0660848	0.0572792	0.0756193	0.0801527	0.0919689	0.0907928	0.0600522	0.0784314	0.0666667	0.140957	0.144645	0.150815	0.132732	0.163342
75069	0.0503656	0.0568679	0.055993	0.0574899	0.0455357	0.0418118	0.0468343	0.0408357	0.0481844	0.0496255	0.0535714	0.0474215	0.0731939	0.0505051	0.0422222	0.0649718	0.0539535	0.0670498	0.0595556	0.0649746	0.0711679	0.083174	0.0606061	0.0766423	0.0722022	0.0608229	0.0636364	0.114723	0.144105	0.132861	0.110155	0.107869
75010	0.0615034	0.0558252	0.0539216	0.0536585	0.0434783	0.0483092	0.0338164	0.0342298	0.0330969	0.0379147	0.0340136	0.0276134	0.0298103	0.0350877	0.0318302	0.0475113	0.0361991	0.029148	0.0356295	0.0309524	0.0451745	0.0361446	0.0327869	0.0381356	0.0266393	0.0340681	0.0187891	0.0605428	0.0661157	0.0609756	0.0572451	0.0352113
75230	0.0462351	0.0434193	0.0471939	0.0354796	0.0432503	0.0380435	0.0510949	0.0606061	0.0543175	0.0412088	0.0536723	0.0564417	0.0581395	0.0446781	0.0347323	0.0334728	0.0346205	0.0472335	0.0425824	0.0491573	0.0367347	0.0545877	0.0424658	0.0407407	0.0372149	0.0479193	0.0390117	0.0854922	0.0871795	0.0768246	0.0871261	0.0858896
76692	0.150877	0.116	0.176651	0.146293	0.08	0.14	0.110577	0.112385	0.0907258	0.11804	0.0995575	0.100823	0.0964361	0.103594	0.0654206	0.0778947	0.100952	0.0845666	0.120087	0.083151	0.126582	0.102725	0.132	0.0608365	0.0884354	0.122257	0.0955224	0.215947	0.221264	0.22884	0.170029	0.173469
75090	0.129301	0.131857	0.142418	0.128655	0.120318	0.126643	0.0961995	0.0909091	0.105626	0.118081	0.119951	0.0963415	0.119403	0.0970874	0.118598	0.095057	0.119403	0.11336	0.111582	0.0885341	0.104668	0.0832117	0.0776197	0.0686406	0.0956522	0.105651	0.103275	0.166038	0.210396	0.171129	0.180101	0.182568
76106	0.041841	0.0440457	0.0405509	0.0542453	0.0479798	0.0324675	0.0448133	0.047619	0.0368421	0.0369291	0.0382942	0.0548986	0.0345794	0.0376782	0.0442978	0.0453686	0.0454545	0.034413	0.0406583	0.0259481	0.0523256	0.0518962	0.042957	0.0443756	0.0446809	0.0561555	0.0622914	0.0891648	0.0872274	0.111232	0.0918972	0.107338
75442	0.0693431	0.0868056	0.0633803	0.0532319	0.0620915	0.0411523	0.0603448	0.0570175	0.0479042	0.0876494	0.0896861	0.0558376	0.0542986	0.0511811	0.0542636	0.0524345	0.0613718	0.0530973	0.0677966	0.0860215	0.103704	0.073913	0.101974	0.0697674	0.0983607	0.0898438	0.0839416	0.163333	0.186047	0.173633	0.178571	0.14
76036	0.0719178	0.046281	0.0802792	0.0472028	0.0564663	0.0517751	0.049922	0.0488215	0.047976	0.0541728	0.0540123	0.0670017	0.0640625	0.0625	0.0487013	0.0484375	0.0621118	0.0814941	0.0648567	0.0967239	0.0646688	0.0503049	0.0540541	0.0633484	0.0816327	0.0545977	0.046729	0.148359	0.168067	0.136024	0.122108	0.144986
76086	0.0807229	0.0915842	0.108935	0.109489	0.103929	0.10687	0.100275	0.0769231	0.108753	0.124231	0.0863214	0.103448	0.0993865	0.115108	0.103079	0.0963705	0.108	0.0997375	0.092219	0.106796	0.11049	0.108911	0.131298	0.0909091	0.119128	0.119163	0.114286	0.181126	0.216012	0.192073	0.176718	0.173653
76107	0.059453	0.0691004	0.0591398	0.0472335	0.0573664	0.0745098	0.0623441	0.0617608	0.0604468	0.0541311	0.0447958	0.0676507	0.0542005	0.0678617	0.0614035	0.0484928	0.0603338	0.0576923	0.0468085	0.0505464	0.0646831	0.0678426	0.0607407	0.0636856	0.060472	0.0566802	0.0352645	0.0775401	0.109722	0.119948	0.129555	0.106195
75039	0.00900901	0.0151515	0	0	0	0.00862069	0.0134228	0.0123457	0.0117647	0.0060241	0.0164835	0.00452489	0.0294118	0.0201342	0.0114286	0.0132743	0	0.00452489	0.0180995	0.00909091	0.0041841	0.0120968	0.008	0.00796813	0.0214286	0.00706714	0.0131148	0.0243902	0.0120846	0.00940439	0.0294118	0.014881
75077	0.0553306	0.055794	0.0421769	0.0430686	0.0457433	0.0393795	0.0477419	0.0637681	0.054917	0.0391134	0.0455137	0.0430403	0.0389222	0.0540915	0.0636238	0.0385144	0.0462963	0.0450205	0.04375	0.0550796	0.0746269	0.0529412	0.0561529	0.0482846	0.0551378	0.055336	0.0647131	0.109114	0.0943878	0.0917942	0.090535	0.12031
75219	0.0192771	0.0361757	0.057554	0.0162037	0.0429864	0.0368764	0.0426966	0.0412844	0.0342612	0.0251142	0.0348028	0.0336842	0.0119332	0.0382775	0.0215827	0.0222772	0.0276498	0.0378788	0.039312	0.0273632	0.0572139	0.0454545	0.030445	0.030837	0.0470297	0.0364583	0.0249377	0.0641026	0.0992556	0.0753769	0.0589623	0.0658436
76641	0.0545455	0.09375	0.222222	0	0.0322581	0.119403	0.137931	0.1125	0.0181818	0.113208	0.102941	0.107143	0.0555556	0.0909091	0.0793651	0.142857	0.125	0.171429	0.102041	0.0222222	0.160494	0	0.0588235	0.0638298	0.0625	0.0217391	0.0645161	0.207547	0.277778	0.185185	0.0689655	0.114754
75287	0.0282132	0.0238342	0.0214724	0.00818833	0.0225179	0.0324948	0.0209945	0.0144479	0.0168067	0.0167015	0.0188867	0.0195382	0.0255363	0.0241206	0.0213358	0.0111008	0.0133843	0.0210632	0.0228571	0.0223084	0.0195072	0.022549	0.0239852	0.0335893	0.0208729	0.0205033	0.0268519	0.0560748	0.0651751	0.0505451	0.0597572	0.0465337
75063	0.0116279	0.0162075	0.00704225	0.0132548	0.0227273	0.0168196	0.0115321	0.00822368	0.0115321	0.00825083	0.0188679	0.0118203	0.0115132	0.0187713	0.0179739	0.0140056	0.0205279	0.0230415	0.0246914	0.0236967	0.0266223	0.0268987	0.0180556	0.0110803	0.0138675	0.0104012	0.0134328	0.0324963	0.0248447	0.0428135	0.0225352	0.0263158
75023	0.0508806	0.0517766	0.0391174	0.031	0.029722	0.0410822	0.0289555	0.023301	0.0335689	0.0393474	0.0357798	0.0512465	0.0609137	0.0505676	0.0410095	0.0358527	0.0388266	0.0333952	0.0418522	0.0387755	0.040305	0.0440487	0.040636	0.0454921	0.0378578	0.0325983	0.042885	0.0736138	0.0579297	0.0736138	0.060207	0.0741734
76636	0.134615	0.122807	0.0677966	0.125	0	0.153846	0.142857	0.133333	0.0545455	0.14	0.0625	0.117647	0.140845	0.107692	0.0232558	0.0217391	0.173077	0.0816327	0.0980392	0.153846	0.142857	0.111111	0.0547945	0.0392157	0.0793651	0.107143	0.166667	0.212121	0.321429	0.236364	0.0731707	0.0612245
75495	0.123077	0.126214	0.107438	0.113208	0.121495	0.0958084	0.13587	0.0847458	0.0763052	0.133005	0.142857	0.0871212	0.0914286	0.0946746	0.108247	0.0631579	0.065	0.103093	0.0833333	0.132597	0.110553	0.103825	0.0859729	0.0891089	0.0632184	0.0723982	0.0878049	0.141509	0.158416	0.15566	0.113122	0.122172
76044	0.0462963	0.0576923	0.0510204	0.0606061	0.0737705	0.0648148	0.0655738	0.0540541	0.0763889	0.104	0.102804	0.0166667	0.0583333	0.0854701	0.107843	0.0416667	0.109244	0.0291971	0.0645161	0.032	0.0254237	0.0852713	0.0581395	0.06	0.0775862	0.0462963	0.0441176	0.0733945	0.181818	0.0934579	0.0769231	0.213115
75081	0.0460772	0.036802	0.0287425	0.0386473	0.0353228	0.0400972	0.0346964	0.0309677	0.0431034	0.0423412	0.0309893	0.0341515	0.0341207	0.044686	0.0469136	0.0377358	0.0321337	0.0441527	0.0404494	0.0329114	0.0355731	0.0538556	0.0345679	0.0432173	0.0496224	0.0397422	0.0267753	0.0877005	0.083524	0.0762712	0.0716934	0.0684492
75032	0.04	0.0224719	0.0410367	0.0379507	0.0505051	0.0357143	0.0491803	0.0471014	0.043152	0.0328407	0.0280374	0.0216535	0.0367893	0.0344828	0.0197133	0.0438449	0.0474517	0.0434109	0.0425532	0.0324149	0.0422265	0.0382166	0.0511464	0.0545145	0.0421245	0.0142857	0.0393701	0.0745614	0.0880597	0.0614618	0.07	0.10687
76266	0.0848806	0.118765	0.080429	0.105392	0.074813	0.0737101	0.0808081	0.0645161	0.0816832	0.0808081	0.0763359	0.110883	0.0565553	0.0913242	0.0921053	0.0879397	0.0668524	0.0565111	0.0964187	0.085213	0.10274	0.0844749	0.105769	0.0501193	0.0522876	0.0514139	0.0660377	0.144033	0.162562	0.143177	0.160633	0.135632
75025	0.0202532	0.0395683	0.0308057	0.0324519	0.0227015	0.0291508	0.0309406	0.0238908	0.0235426	0.0266821	0.0269321	0.0373913	0.025066	0.0245566	0.0362401	0.0195838	0.0336658	0.0213777	0.0289687	0.0238379	0.025641	0.0205714	0.0191441	0.0187793	0.0357569	0.0336226	0.0191327	0.0791962	0.0597015	0.0610212	0.05	0.0462085
75054	0	0.00970874	0	0.0201342	0.0137931	0.0289855	0.013986	0.0115607	0.010929	0.00613497	0.0137931	0.0228571	0.013986	0.0108696	0.0242424	0	0.0147059	0.00606061	0.0217391	0.0124224	0.0378378	0.0159574	0.0269058	0.0172414	0.046875	0.0382775	0.0436893	0.0666667	0.0653266	0.055794	0.0373444	0.0491803
76028	0.0557202	0.0700389	0.0689882	0.043849	0.0604961	0.0506716	0.0633592	0.0682927	0.0547009	0.0591463	0.0634175	0.0550109	0.0661593	0.0717514	0.0710128	0.0604982	0.0675756	0.0651135	0.082404	0.0788699	0.068287	0.0653207	0.0599251	0.0708333	0.0766325	0.0558292	0.0599029	0.171875	0.189468	0.168919	0.132782	0.136148
75167	0.04375	0.0535714	0.080292	0.030303	0.0316456	0.0333333	0.0268456	0.0296296	0.0413793	0.037037	0.0432099	0.0642857	0.0448718	0.0497238	0.0457143	0.0308642	0.0576923	0.0576923	0.027933	0.0272109	0.0492958	0.047619	0.0482759	0.0402685	0.083871	0.0441176	0.021978	0.0691489	0.0994764	0.126667	0.0473684	0.109524
75024	0.0190476	0.0165631	0.0215054	0.0143443	0.0105932	0.0146751	0.0172745	0.0179856	0.0246679	0.0323194	0.0260417	0.011378	0.0195759	0.0176471	0.0268336	0.0251256	0.0178862	0.00647249	0.0303514	0.0135593	0.0255102	0.0276498	0.0204082	0.0228311	0.0222222	0.0419255	0.0251572	0.0438185	0.0410959	0.0432836	0.04209	0.0297619
75002	0.0297907	0.034188	0.0277557	0.0290089	0.0235294	0.0380228	0.0184473	0.0342146	0.0316678	0.041828	0.0307564	0.0323565	0.0403361	0.0376124	0.0444271	0.0363937	0.0489396	0.0346774	0.0358891	0.039932	0.0353038	0.0392321	0.0307808	0.0384025	0.0297521	0.0363349	0.036805	0.0800604	0.0793269	0.0729483	0.0800616	0.0847712
75115	0.0353721	0.0461771	0.0514469	0.0510288	0.0542265	0.047504	0.0457227	0.0437788	0.0615502	0.0491037	0.0421053	0.0412675	0.046003	0.0576441	0.0523883	0.0379562	0.0402901	0.0509804	0.0478645	0.0433483	0.0479599	0.0444126	0.0434193	0.0494774	0.0598802	0.054849	0.0532407	0.0985373	0.104679	0.106729	0.0851064	0.0846485
76119	0.0470836	0.0560472	0.050519	0.0506912	0.04	0.0587413	0.0538625	0.0490262	0.0430315	0.0551905	0.0602258	0.0559354	0.0560748	0.0481696	0.0529066	0.0451411	0.051676	0.0642655	0.0596817	0.0446602	0.0433355	0.0569372	0.0580645	0.0437756	0.0545809	0.0480226	0.0602327	0.135929	0.124506	0.114787	0.11835	0.120445
75087	0.0412758	0.0584071	0.0428082	0.0641447	0.045584	0.0647249	0.0558214	0.0590062	0.0619718	0.0562572	0.0434783	0.0513274	0.0440061	0.0463679	0.0345369	0.0393939	0.0466761	0.042879	0.0540166	0.030581	0.0416025	0.0482955	0.0412371	0.0496988	0.0480641	0.0470219	0.0629096	0.0797546	0.0918499	0.0653951	0.0769231	0.09257
75044	0.0483871	0.0384615	0.0366748	0.0327103	0.0340522	0.0395928	0.025974	0.0396927	0.0307355	0.0487805	0.0345253	0.038961	0.0291375	0.0299252	0.0514354	0.0326087	0.0349398	0.0264817	0.0362416	0.0297974	0.0396635	0.0399543	0.0380499	0.0379147	0.0479532	0.0564226	0.0420673	0.0873309	0.0846868	0.0773606	0.083612	0.0702948
75088	0.0466926	0.044905	0.047138	0.0388514	0.0310966	0.0335463	0.0397924	0.0298013	0.0531401	0.0652742	0.0356394	0.0527344	0.0528109	0.0578231	0.0525328	0.0590278	0.0420875	0.029361	0.0463679	0.0643564	0.0572519	0.0611916	0.0527241	0.0394265	0.0527241	0.0397924	0.046595	0.0614887	0.10302	0.0665499	0.0831826	0.0901213
75052	0.0222349	0.0302539	0.0272525	0.0305216	0.0272071	0.0316742	0.0289855	0.0330162	0.0309664	0.0358974	0.0317874	0.0386117	0.0320095	0.0373051	0.0392045	0.031463	0.0365374	0.0415114	0.0290017	0.029148	0.0255665	0.0380466	0.0347299	0.0323591	0.0352035	0.0310796	0.0380313	0.0628357	0.070011	0.0765888	0.0613625	0.0592243
75424	0.0578512	0.0747664	0.05	0.0808081	0.0510204	0.046729	0.0754717	0.146789	0.0606061	0.0916667	0.0990099	0.0970874	0.0987654	0.107143	0.025641	0.0444444	0.0555556	0.0277778	0.0571429	0.0666667	0.06	0.0900901	0.116667	0.0630631	0.0612245	0.0425532	0.0990099	0.16129	0.152941	0.164948	0.1	0.110092
76063	0.0383959	0.0399348	0.0514056	0.0329861	0.0465667	0.0312012	0.040832	0.0487805	0.0485651	0.0505415	0.04	0.0340265	0.0319744	0.0307467	0.0363496	0.0379562	0.0469697	0.0466516	0.0400308	0.051997	0.0576512	0.0484454	0.055673	0.0519218	0.0538876	0.0394933	0.0487983	0.089717	0.112545	0.114449	0.0907216	0.0943932
76227	0.0484848	0.0638298	0.0429104	0.0409683	0.0363636	0.0322581	0.0623886	0.0330739	0.0386029	0.0603908	0.0730337	0.052	0.0617761	0.045045	0.0482625	0.0629496	0.0649351	0.049236	0.0447761	0.0478469	0.07	0.0526316	0.0393443	0.0369775	0.0360065	0.0324675	0.0427892	0.0595238	0.0559647	0.0688623	0.047482	0.0670241
75223	0.0399002	0.0199501	0.0325815	0.0191847	0.0429293	0.00898204	0.0276243	0.0246305	0.0306905	0.0298103	0.0277778	0.0214797	0.0265252	0.0411765	0.0169492	0.0200501	0.0233918	0.0218579	0.0247525	0.0184615	0.0209974	0.0120773	0.0274725	0.0294906	0.0416667	0.0357143	0.0185185	0.0457317	0.0843023	0.0848485	0.0625	0.0652174
76135	0.0938567	0.0998117	0.0869565	0.0675241	0.0779436	0.0600707	0.0769231	0.0680147	0.0821485	0.068038	0.05386	0.0913108	0.0809444	0.0876033	0.0790774	0.07743	0.0951586	0.0876369	0.0981308	0.0798122	0.0623145	0.0822581	0.0641711	0.0734767	0.050571	0.0685544	0.0778761	0.167939	0.189062	0.144838	0.123512	0.155825
75007	0.0388751	0.0384977	0.0328889	0.0268097	0.0445026	0.028922	0.035217	0.0246815	0.0340807	0.0395529	0.0332765	0.0323326	0.0452675	0.0238751	0.0257092	0.0482375	0.0347826	0.0368421	0.0558184	0.0511883	0.0447227	0.0535714	0.0395257	0.0300885	0.0430493	0.0415486	0.0314961	0.0728972	0.0992908	0.0865385	0.0906489	0.0902717
76673	0.121212			0.147059		0.0444444			0.0625	0.03125	0.0294118	0.0487805	0.105263	0.0425532			0.0882353			0.125	0.111111			0.0333333	0.025	0.1	0.03125	0.0967742			0.0526316
75035	0.0263473	0.0169875	0.0182025	0.0188261	0.0175234	0.0173267	0.0159119	0.0168729	0.0172043	0.0178926	0.0216606	0.00825309	0.0181818	0.0174482	0.0147835	0.0140845	0.0124717	0.0206746	0.0195865	0.0242024	0.0326877	0.0225564	0.0191919	0.0230461	0.024055	0.0196891	0.0252101	0.0451745	0.0318907	0.0389864	0.0371113	0.0386064
75163	0.216667	0.198529	0.209091	0.149123	0.0775862	0.214286	0.252252	0.196429	0.162338	0.236364	0.280374	0.153846	0.179487	0.18	0.148148	0.142857	0.247423	0.232558	0.166667	0.166667	0.188235	0.127273	0.157895	0.279661	0.254545	0.126214	0.154639	0.235294	0.256881	0.303922	0.305882	0.146341
75001	0.0247678	0.0324675	0.0415225	0.0175953	0.0204778	0.0260223	0.0405405	0.0350877	0.0232558	0.0493827	0.0217391	0.029703	0.0299145	0.0509804	0.012766	0.0367347	0.0411523	0.0125523	0.0211268	0.0207469	0.0180995	0.0307692	0.04329	0.0264317	0.0109091	0.0149813	0.0160643	0.0411985	0.0483271	0.0465116	0.0620438	0.0638298
75235	0.0235756	0.0194384	0.0247423	0.0161943	0.0412148	0.0180587	0.0304183	0.0301811	0.0331384	0.0488323	0.0376569	0.0382979	0.0245536	0.0322581	0.0157658	0.0252632	0.0296128	0.0391198	0.0276498	0.04038	0.0389294	0.0128535	0.0174672	0.0136986	0.0323383	0.0327103	0.0197044	0.0640177	0.0933333	0.0211864	0.0330579	0.0730088
75166	0.0227273	0.0181818	0.0833333	0.0576923	0.0666667	0.0882353	0.0481928	0.0597015	0.0666667	0.0731707	0.0606061	0.057971	0.0277778	0.0921053	0.0138889	0.0294118	0.0704225	0.0348837	0.0597015	0.043956	0.0243902	0.0294118	0.0340909	0.0240964	0.0714286	0.0119048	0.00990099	0.0722892	0.0833333	0.0842105	0.046729	0.0347826
75134	0.0376238	0.0479705	0.0293542	0.0260708	0.0327511	0.0242537	0.0327586	0.0220994	0.0379747	0.0394477	0.0256881	0.0276596	0.0177936	0.0198413	0.0207039	0.0513308	0.05625	0.0340426	0.0319149	0.0362976	0.0252427	0.0416667	0.0442478	0.0505618	0.0365112	0.0265306	0.0298507	0.0750988	0.104096	0.135436	0.0912621	0.0926916
75241	0.0380228	0.0376016	0.0474383	0.0376399	0.0334317	0.0522749	0.0483136	0.0495146	0.0421982	0.0583333	0.0451866	0.0543893	0.0497608	0.0504365	0.0513796	0.040797	0.048216	0.0506864	0.0535714	0.0391773	0.0502049	0.0461121	0.0573848	0.0608944	0.0504634	0.0544503	0.0511182	0.0931423	0.0990385	0.101508	0.108556	0.0869972
75141	0.0849057	0.0352941	0.0571429	0.0454545	0.0736842	0.0208333	0.0733945	0.018018	0.02	0.0288462	0.0288462	0.0430108	0.0430108	0.0674157	0.0462963	0.0520833	0.0416667	0.123288	0.0843373	0.0121951	0.0952381	0.0373832	0.0188679	0.0366972	0.108333	0.0458716	0.0365854	0.15	0.148515	0.0808081	0.105263	0.14
76132	0.0472779	0.0440252	0.0424929	0.045977	0.0328849	0.0326705	0.0405616	0.0463378	0.0499287	0.0337243	0.0566038	0.0470588	0.0414878	0.0479275	0.042796	0.0538244	0.0458453	0.0601852	0.0566038	0.0465753	0.0409836	0.0358621	0.0394366	0.0493653	0.0578735	0.0550459	0.0707851	0.128023	0.129213	0.113287	0.106592	0.13342
76011	0.0508982	0.0539773	0.0251177	0.0406015	0.0363881	0.0494652	0.0297806	0.0332805	0.0382353	0.0459259	0.0591549	0.0366492	0.0511696	0.0346457	0.0536232	0.0439394	0.0316265	0.0251108	0.0365079	0.0452962	0.0229299	0.0350877	0.0357569	0.0402685	0.0298273	0.025	0.0360231	0.0916905	0.0868263	0.108382	0.0870279	0.0760234
75155	0.106061	0.0172414	0.0434783	0.109375	0.0357143	0.0408163	0.0113636	0.0327869	0.0757576	0.0945946	0.0833333	0.0757576	0.125	0.0945946	0.0535714	0.0677966	0.0394737	0.06	0.0428571	0.015873	0.015625	0	0.012987	0.027027	0.0327869	0.02	0	0.037037	0.0666667	0.0714286	0.0547945	0.102273
75148	0.158621	0.218121	0.158621	0.149813	0.189474	0.184211	0.176471	0.12585	0.131206	0.18315	0.192857	0.187234	0.174658	0.16835	0.170909	0.156463	0.164384	0.212121	0.218391	0.181818	0.155477	0.141818	0.206349	0.157534	0.137255	0.139013	0.196429	0.238532	0.273224	0.253807	0.222749	0.218341
76053	0.0705882	0.0539216	0.0613426	0.0685714	0.0599201	0.0445247	0.0546318	0.0722433	0.0497685	0.0545906	0.0596491	0.0446623	0.0649652	0.0753086	0.0564042	0.0612009	0.0639053	0.0540865	0.0539326	0.0614035	0.0617433	0.0572391	0.057211	0.057485	0.0721649	0.0682415	0.0557452	0.0980603	0.156098	0.12382	0.112245	0.113501
75149	0.0649425	0.0587577	0.0582583	0.0536993	0.063376	0.0444154	0.0394822	0.0447761	0.0521528	0.0501166	0.0555556	0.0397237	0.0496324	0.0522013	0.0482509	0.045853	0.0371951	0.0520566	0.0579524	0.0534202	0.057554	0.0312921	0.0497076	0.0493562	0.0558269	0.0631659	0.042796	0.0976454	0.131944	0.13204	0.0884901	0.115167
75204	0.0295455	0.0469799	0.0165631	0.007109	0.0220264	0.0134228	0.0124688	0.0183066	0.0155211	0.0338542	0.0251142	0.0197802	0.0192719	0.0131004	0.0133333	0.0295455	0.027972	0.0113379	0.00691244	0.0275862	0.037037	0.0366599	0.0301508	0.0168539	0.0344828	0.0399061	0.0341686	0.0629213	0.0750552	0.0672854	0.0586854	0.0640177
75218	0.0387722	0.05	0.0492611	0.0442748	0.0459941	0.0495868	0.0416667	0.0572391	0.051458	0.0596252	0.0409253	0.0328407	0.0292505	0.0461783	0.0375671	0.0477032	0.0466321	0.045208	0.034358	0.0295567	0.0472727	0.056042	0.0460993	0.0425532	0.048951	0.0507365	0.0273224	0.0679117	0.0923623	0.0912548	0.0694444	0.0757825
76651	0.0353982	0.0235294	0.0319149	0.0679612	0.09375	0.108434	0.0609756	0.0606061	0.0520833	0.0506329	0.0693069	0.0446429	0.0470588	0.060241	0.0353982	0.0416667	0.11215	0.0833333	0.115385	0.126214	0.142857	0.145455	0.103448	0.103896	0.0654206	0.0752688	0.104348	0.157895	0.170732	0.195122	0.119266	0.128205
76043	0.0820896	0.037594	0.0875912	0.0559441	0.0921053	0.0566038	0.0815217	0.0855263	0.0603448	0.0185185	0.0404624	0.0411765	0.0764331	0.0289855	0.112	0.0522876	0.0504202	0.105263	0.0921986	0.0534351	0.0324324	0.0324324	0.0598291	0.0378788	0.0884354	0.13587	0.0632184	0.198864	0.269461	0.146893	0.150685	0.237805
75409	0.0748299	0.0792079	0.0599369	0.0632411	0.0738255	0.0754717	0.0830861	0.0546075	0.0526316	0.0434783	0.0483871	0.0628931	0.0305085	0.0416667	0.0524345	0.0311526	0.0615385	0.0598592	0.0628743	0.0912052	0.0378007	0.0306748	0.090379	0.0428571	0.0549738	0.0543478	0.0477327	0.0898618	0.107798	0.0756098	0.10625	0.109312
76023	0.0776256	0.0994475	0.0913978	0.0776699	0.0806452	0.0591716	0.0696517	0.0603448	0.0818966	0.163366	0.1	0.0742358	0.0604396	0.111111	0.0904255	0.0873786	0.100917	0.112426	0.0864198	0.0614525	0.124294	0.11399	0.134831	0.0981595	0.115385	0.0757576	0.087156	0.160714	0.174603	0.196891	0.161458	0.131737
75042	0.0371134	0.0440075	0.0498534	0.0364742	0.0402299	0.0349854	0.0297741	0.0548654	0.0341151	0.0450539	0.0384236	0.0376448	0.0498938	0.0458911	0.047138	0.0463862	0.0472689	0.0369089	0.033543	0.0416667	0.0497354	0.0410367	0.0470085	0.0428725	0.053203	0.04811	0.0406032	0.0704376	0.0679287	0.075028	0.066459	0.0587659
75165	0.031881	0.0466149	0.0448384	0.0376749	0.0409924	0.0388946	0.0392927	0.0418795	0.0463576	0.0476684	0.0517766	0.0454545	0.0570866	0.0585774	0.0378274	0.0471311	0.0521654	0.0721103	0.0523666	0.0547264	0.0508108	0.0622711	0.0598555	0.060576	0.0723562	0.0577586	0.03125	0.109991	0.117092	0.0968343	0.107174	0.124116
76115	0.032567	0.0265018	0.0407166	0.0330275	0.0345964	0.0333952	0.0247117	0.0336879	0.0382696	0.0430108	0.0435511	0.0235507	0.0331492	0.0442623	0.0157233	0.0200334	0.0273752	0.034188	0.0262726	0.0316901	0.0270758	0.0301318	0.0391156	0.0432331	0.0301954	0.029304	0.0367347	0.0822669	0.0875912	0.0925197	0.0846847	0.0836013
76060	0.0641711	0.0555556	0.0648649	0.0879121	0.0633484	0.109524	0.0552764	0.0738916	0.0813397	0.0577778	0.103627	0.0836653	0.0718232	0.0917874	0.0588235	0.0867052	0.071066	0.0808511	0.0846561	0.0594595	0.0761905	0.0995025	0.0859729	0.0852273	0.0376344	0.084507	0.0780488	0.0786026	0.120773	0.118812	0.111607	0.134715
75074	0.0338983	0.0316623	0.0234869	0.0440487	0.0433962	0.0391773	0.0332031	0.0383142	0.046169	0.0372137	0.0398671	0.0456376	0.03	0.0354906	0.0402999	0.0308582	0.030622	0.0358875	0.0374564	0.0289555	0.0438328	0.0420248	0.0214408	0.0313093	0.0459662	0.0334288	0.0398406	0.060219	0.0772164	0.063447	0.0625	0.0636771
75126	0.0307443	0.0360656	0.0412371	0.0234375	0.0360231	0.0406886	0.0283286	0.0317003	0.042796	0.0433121	0.0327422	0.0367089	0.037037	0.0297158	0.0387779	0.0280374	0.0321716	0.0480226	0.0340136	0.0517241	0.0345324	0.0224467	0.0286944	0.0271817	0.0248447	0.0339806	0.0347534	0.0732807	0.08742	0.0692308	0.0605327	0.0757421
75050	0.0424901	0.0562948	0.0444444	0.047384	0.0433109	0.0242014	0.0330948	0.0325866	0.0396518	0.047047	0.037843	0.031115	0.0459402	0.0516252	0.045584	0.0551978	0.0450902	0.0462535	0.0408719	0.0442913	0.0544747	0.0337423	0.0412111	0.0456238	0.0446429	0.0354809	0.0438684	0.105458	0.106244	0.108293	0.0907457	0.0816876
76487	0.126984	0.0344828	0.0487805	0.0740741	0.05	0.121951	0.123457	0.0547945	0.05	0.0833333	0.149254	0.0263158	0.0307692	0.154762	0.128205	0.04	0.084507	0.0675676	0.0615385	0.112903	0.0862069	0.0727273	0.0816327	0.0886076	0.109091	0.0606061	0.149254	0.15	0.212766	0.135802	0.119403	0.285714
76040	0.0271565	0.0297177	0.0333333	0.0367232	0.041868	0.0360902	0.039823	0.0363372	0.0483425	0.046252	0.0331412	0.0530612	0.0472441	0.0372024	0.0440061	0.0373134	0.0389408	0.0602782	0.0594901	0.0444104	0.0485714	0.0575221	0.031746	0.0309735	0.0486111	0.031339	0.052459	0.0612813	0.0774194	0.0851371	0.0657895	0.0792507
75124	0.122093	0.144444	0.142857	0.127168	0.113636	0.109453	0.142857	0.0925926	0.0925926	0.161677	0.169591	0.0703518	0.112994	0.101266	0.118644	0.151079	0.153846	0.167832	0.153846	0.164634	0.192308	0.141935	0.152047	0.138889	0.117021	0.155556	0.174699	0.240223	0.165775	0.184971	0.18543	0.213793
76066	0.0722892	0.150538	0.0733945	0.0487805	0.101266	0.106195	0.139535	0.0941176	0.0631579	0.0921053	0.0594059	0.0546875	0.137255	0.105263	0.0864198	0.0782609	0.168317	0.126582	0.0901639	0.091954	0.117647	0.0394737	0.0428571	0.106383	0.136364	0.11	0.0722892	0.206186	0.126316	0.177083	0.132653	0.102041
75454	0.102041	0.0666667	0.0952381	0.0518519	0.0461538	0.0243902	0.0695652	0.0461538	0.030303	0.0612245	0.027972	0.0546448	0.0294118	0.0338983	0.0522388	0.0402685	0.06	0.00934579	0.0797546	0.034965	0.037037	0.0246914	0.010989	0.0397727	0.0564972	0.045977	0.0597015	0.0639269	0.0769231	0.0833333	0.0536398	0.0961538
75150	0.0524798	0.0550743	0.0593607	0.0412979	0.0472771	0.0419453	0.049968	0.039375	0.0399516	0.0340176	0.04759	0.0386445	0.0410791	0.0417178	0.0452229	0.0447368	0.0448878	0.0446965	0.0423833	0.0544041	0.0494397	0.0315021	0.0341637	0.0507197	0.0593792	0.0631206	0.0491699	0.0950166	0.111959	0.11039	0.088585	0.0969661
75201	0.04375	0.0239521	0.0511364	0.0194805	0.00657895	0.0227273	0.0246305	0.0481283	0.0409357	0.0162162	0.0299145	0.025	0.0280374	0.0497238	0.0306122	0.0212766	0.0265957	0.0225225	0.030303	0	0.0116959	0.0331754	0.0353535	0.0342857	0.0139535	0.0327869	0.0245902	0.0445545	0.0304569	0.0533981	0.0295359	0.0754717
75022	0.0323625	0.0231788	0.0255591	0.0162866	0.0211268	0.0144092	0.0191083	0.0322581	0.0347003	0.0518293	0.0348101	0.0553097	0.0373832	0.0217391	0.013986	0.0469799	0.0466472	0.0334448	0.0486111	0.0493827	0.0296296	0.041958	0.0239726	0.0422961	0.0362319	0.0465839	0.0431894	0.0411765	0.0568562	0.0577508	0.029703	0.0694444
75009	0.100503	0.0818182	0.101961	0.0670391	0.0287356	0.0518135	0.0380435	0.0195122	0.040724	0.042735	0.0429185	0.0688406	0.0144928	0.0216216	0.0452261	0.0406504	0.0526316	0.0677083	0.048913	0.0603015	0.0698925	0.049505	0.0327869	0.0522088	0.0470085	0.0429185	0.0358744	0.0704846	0.0681818	0.0610687	0.0652174	0.0592334
75019	0.038961	0.0341463	0.0307942	0.0178571	0.0197487	0.0218121	0.0206795	0.0193548	0.0162455	0.0377358	0.0168971	0.0241135	0.0346535	0.0366057	0.0290792	0.0418535	0.0176282	0.0246914	0.0207668	0.0227642	0.039604	0.0316742	0.0228385	0.0188953	0.024961	0.0245499	0.0165062	0.0422323	0.0538827	0.0646688	0.0537459	0.0416667
75207	0	0.0454545	0.0350877	0.0333333	0	0.047619	0	0.0322581	0	0	0	0.0192308	0	0.0740741	0	0	0	0	0	0.0909091	0	0.027027	0.047619	0.037037	0.0212766	0.05	0	0.0227273	0.0277778	0	0.025	0
75490	0.0714286	0.113402	0.111111	0.123288	0.157143	0.0821918	0.0377358	0.0740741	0.0714286	0.0533333	0.084507	0.0491803	0.0363636	0.123077	0.0847458	0.0757576	0.12766	0.0980392	0.0508475	0.1	0.0576923	0.0833333	0.12069	0.0535714	0.0512821	0.0930233	0.125	0.25	0.213115	0.126761	0.164179	0.177215
76118	0.0698925	0.077748	0.0710784	0.0723861	0.0884718	0.0843373	0.0739857	0.0897756	0.0752212	0.0701754	0.0403226	0.064	0.0440415	0.0601719	0.0685279	0.0972973	0.0779817	0.0921409	0.070615	0.0688776	0.0703883	0.0627907	0.0507246	0.0460358	0.0681818	0.0447761	0.0780142	0.126582	0.130542	0.136792	0.107306	0.116
75028	0.04474	0.0452781	0.0430686	0.0353982	0.0381773	0.0379267	0.0329114	0.0426667	0.0414439	0.0265957	0.0359801	0.0378788	0.0346908	0.0232558	0.0228717	0.0347395	0.0430556	0.0414993	0.0302632	0.0490066	0.0376135	0.0381194	0.0419486	0.028	0.0421196	0.0458115	0.0427807	0.0635492	0.0753425	0.0638821	0.081864	0.0655738
75159	0.0769231	0.0784672	0.0694444	0.0764925	0.0590406	0.0665434	0.0561224	0.038835	0.0505618	0.0733788	0.0632911	0.0517857	0.0491228	0.0902896	0.058319	0.0744467	0.0766284	0.0914894	0.0850277	0.0542797	0.0536044	0.0466926	0.0764706	0.0601202	0.0677618	0.0798226	0.0795229	0.141129	0.163265	0.109312	0.131399	0.148221
75209	0.0378378	0.0351351	0.0284238	0.028133	0.0359116	0.0560976	0.0255754	0.0365535	0.0506329	0.0465116	0.0357143	0.0479616	0.0217391	0.0320856	0.0371429	0.021148	0.034384	0.0230263	0.015873	0.0268817	0.0303867	0.010989	0.0214067	0.0273973	0.0292553	0.0432277	0.0121951	0.0786802	0.0848329	0.066474	0.0748663	0.0783784
76164	0.0875	0.0290698	0.0311284	0.00809717	0.0273973	0.0202703	0.022293	0.0214477	0.0132275	0.013587	0.0255682	0.0153453	0.0190217	0.0245232	0.0222841	0.0163043	0.0243902	0.026393	0.013369	0.0268293	0.03125	0.025641	0.0356164	0.0217391	0.0389972	0.0169492	0.0276243	0.0453401	0.0706806	0.0688705	0.0634921	0.057072
76012	0.045679	0.0864362	0.0557276	0.055336	0.0608696	0.0818554	0.0606436	0.0603774	0.0538462	0.0609756	0.0510783	0.0671488	0.0699052	0.0739348	0.068306	0.0488127	0.0647887	0.0494438	0.0449438	0.0360111	0.0612517	0.0684358	0.064803	0.0586735	0.0422343	0.0421995	0.0371389	0.107612	0.152096	0.1025	0.116711	0.125802
76179	0.034298	0.0513078	0.0462671	0.0429319	0.0442656	0.0376569	0.041456	0.0453668	0.0343008	0.0428696	0.0316623	0.0525362	0.0240154	0.0419111	0.0351377	0.0442035	0.0402562	0.0447489	0.0290118	0.0456172	0.0429722	0.0503145	0.0392694	0.0466724	0.0524911	0.038961	0.0289495	0.0866455	0.096106	0.0909864	0.0649351	0.0727412
75234	0.0634548	0.0653442	0.0465995	0.0570749	0.0513479	0.0628707	0.0558252	0.047619	0.063981	0.0513141	0.0504103	0.0701187	0.0593939	0.0598802	0.0434783	0.0766074	0.0573333	0.064951	0.0845547	0.078877	0.071608	0.0524862	0.070529	0.0404624	0.0515873	0.044898	0.0528523	0.101235	0.0829876	0.101393	0.0877617	0.11
75203	0.0313152	0.0371287	0.0218254	0.0246679	0.0313199	0.026694	0.0285132	0.041841	0.0410959	0.0378151	0.0316206	0.0263158	0.0472103	0.0399002	0.0212264	0.0374707	0.0464602	0.0567568	0.0290557	0.026253	0.0285036	0.0589744	0.0424242	0.0229885	0.0289017	0.027248	0.03003	0.100642	0.0913349	0.0825472	0.0821053	0.0743405
76205	0.0769231	0.0638767	0.0496614	0.0460829	0.0618557	0.0555556	0.0479303	0.0541237	0.0648148	0.0920398	0.0793651	0.0704225	0.0704225	0.061086	0.0566893	0.0847107	0.059081	0.0677966	0.0986842	0.0515695	0.0724638	0.0505495	0.0638298	0.0697674	0.0637255	0.0709534	0.034965	0.104213	0.10307	0.1167	0.0981735	0.0957944
75067	0.0375989	0.0349835	0.0384373	0.0446025	0.0295683	0.0365927	0.0379267	0.0390775	0.0448319	0.0414239	0.0297468	0.0423798	0.0334207	0.0488127	0.0407903	0.050774	0.043206	0.0432208	0.0410714	0.0474474	0.0369231	0.048125	0.0402605	0.0433474	0.0462677	0.0381922	0.0449367	0.0672783	0.0938111	0.0886392	0.0746177	0.0830587
75228	0.0403226	0.0473168	0.0427308	0.041043	0.0427861	0.0412996	0.034774	0.049389	0.0388588	0.0347386	0.032243	0.0393258	0.0353303	0.0458248	0.0425532	0.0436075	0.0315126	0.0377562	0.0398773	0.0282132	0.0360902	0.0319532	0.0324248	0.0464235	0.0404901	0.0413965	0.0450589	0.0865233	0.0997866	0.0809935	0.0729702	0.0913811
76120	0.0447284	0.0248619	0.0196629	0.0185185	0.0338028	0.0244565	0.0413625	0.02	0.0197183	0.0245902	0.0242718	0.0435835	0.0363636	0.0257009	0.0238095	0.0422886	0.0405728	0.053012	0.0293399	0.0433839	0.0339806	0.0414847	0.0331858	0.0260417	0.0294785	0.0413625	0.0435685	0.0655738	0.0875274	0.0913462	0.0820399	0.0634328
75479	0.271028	0.152778	0.182927	0.246575	0.119403	0.123077	0.149425	0.234375	0.181818	0.171875	0.101449	0.0666667	0.176471	0.0869565	0.08	0.123077	0.145455	0.170213	0.150943	0.114754	0.0714286	0.133333	0.142857	0.117647	0.208333	0.185185	0.0740741	0.259259	0.288136	0.25	0.179104	0.125
75220	0.014549	0.0168651	0.0120037	0.0109389	0.0177453	0.0226601	0.0221794	0.0150801	0.0135397	0.014881	0.0116054	0.0169014	0.0170455	0.0210177	0.0132653	0.0167189	0.0257913	0.0179426	0.0121145	0.0238379	0.00997506	0.0197775	0.0215983	0.0164271	0.0200946	0.0273159	0.0194175	0.042204	0.0534262	0.0498262	0.0330843	0.0412595
75104	0.040201	0.0485232	0.0461538	0.0359922	0.0289421	0.0359343	0.0395137	0.0301556	0.0343137	0.0356768	0.0323559	0.0449129	0.0365482	0.0520733	0.0337637	0.0373921	0.0362745	0.0404449	0.0265325	0.02595	0.0395604	0.0422833	0.0409302	0.0342593	0.0463243	0.0344149	0.0450262	0.063447	0.0683417	0.0820021	0.0783546	0.0555556
75048	0.0272277	0.035545	0.0228311	0.0335731	0.0298507	0.0194647	0.0269608	0.0297767	0.0494792	0.0578704	0.0501089	0.0387244	0.0432432	0.0268949	0.0200501	0.0275689	0.0309735	0.0329412	0.0364807	0.0117925	0.0653409	0.0301508	0.0445434	0.0198511	0.0327456	0.0277136	0.0541761	0.0660793	0.0660592	0.0570825	0.0445344	0.0390144
76233	0.09375	0.117647	0.122807	0.113821	0.0973451	0.0642202	0.103704	0.12931	0.113208	0.115702	0.166667	0.181818	0.14433	0.108696	0.165138	0.109091	0.107143	0.130435	0.126437	0.0898876	0.131579	0.0731707	0.0561798	0.05	0.0594059	0.135593	0.0673077	0.235955	0.196078	0.18254	0.174312	0.19802
76239	0.0952381	0.119048		0.0322581				0.0285714		0.0714286	0.133333	0	0.0285714	0		0	0.0666667	0.0322581	0.0384615	0.133333		0.151515			0.0652174		0.027027	0.0833333		0		0.111111
76259	0.0769231	0.04	0.0693069	0.0654206	0.0277778	0.0847458	0.0333333	0.0514706	0.0472441	0.0480769	0.0566038	0.0967742	0.1	0.0362319	0.0743802	0.0485437	0.0461538	0.0353982	0.0280374	0.0504202	0.1	0.0992366	0.0434783	0.0816327	0.0977444	0.0392157	0.0390625	0.153333	0.128	0.0782609	0.0758621	0.151724
76252	0.0294118	0.0470588	0.0810811	0.0298507	0.1	0.123077	0.0277778	0.0350877	0.047619	0.0384615	0.0517241	0.0555556	0.0555556	0.0327869	0.0338983	0.109375	0.046875	0.0943396	0.0833333	0.0689655	0.06	0.0612245	0.0746269	0.0862069	0.0306122	0.0353982	0.0138889	0.075	0.12	0.0684932	0.0555556	0.0895522
75214	0.0331288	0.0462555	0.0343681	0.023918	0.0365297	0.0278788	0.0326577	0.0406504	0.0364706	0.0364964	0.0263158	0.0309735	0.0274657	0.0344403	0.0231214	0.0457831	0.0273632	0.0277008	0.0256082	0.0230303	0.0386473	0.0434227	0.0256082	0.0363224	0.0407674	0.0411687	0.0364078	0.0585424	0.0667461	0.0486556	0.0554855	0.0577367
75215	0.0525588	0.0689655	0.0439239	0.0725309	0.0595568	0.0552147	0.0475483	0.0566038	0.0487421	0.0558464	0.0431433	0.0567613	0.043771	0.0507132	0.0473083	0.0420168	0.0603908	0.0637523	0.0347222	0.0447227	0.0439189	0.0773109	0.056701	0.0605042	0.065	0.0518135	0.063228	0.146154	0.154083	0.125196	0.120718	0.14359
76248	0.030739	0.0267221	0.0220501	0.0248555	0.0323547	0.0224651	0.0214198	0.0186451	0.0270575	0.0287001	0.0231942	0.0455224	0.0340467	0.0396996	0.0332262	0.0444698	0.0431328	0.0426036	0.0360825	0.0392638	0.0421546	0.0526316	0.0434783	0.0394737	0.045388	0.0472879	0.0472779	0.0834473	0.0961538	0.0635135	0.075067	0.0719895
76065	0.0437956	0.0606618	0.0420875	0.0444444	0.0521415	0.0604491	0.0438185	0.0549828	0.0344311	0.0306122	0.0410095	0.0365297	0.0536513	0.042623	0.0380518	0.0552326	0.0544413	0.0341753	0.0501618	0.0537975	0.0695187	0.0429253	0.044164	0.0446429	0.0595065	0.042836	0.0436047	0.113103	0.121131	0.111111	0.0931232	0.0766182
76052	0.025	0.021978	0.0326531	0.0199203	0.0107143	0.024911	0.019802	0.0185185	0.0280374	0.0361842	0.031746	0.027439	0.0178571	0.0332226	0.0348432	0.0262295	0.0179856	0.0346021	0.027027	0.0349206	0.0314465	0.0446735	0.0207101	0.0519126	0.0284091	0.0250627	0.0188172	0.0224719	0.0530303	0.0517711	0.0616438	0.0526316
76017	0.0518732	0.0383877	0.0448065	0.0497653	0.0438776	0.034375	0.0355805	0.0510417	0.0307836	0.0449761	0.0493482	0.0420099	0.0511182	0.0603113	0.0468165	0.0479452	0.044955	0.0387289	0.0348606	0.0293839	0.0556139	0.0516569	0.0363636	0.0427011	0.0503525	0.0498534	0.0484536	0.080108	0.0913556	0.0714286	0.0815166	0.0719697
76645	0.086629	0.0864745	0.0864198	0.0594796	0.0772201	0.0793319	0.0747664	0.121019	0.0895197	0.0875274	0.0971074	0.0631579	0.0549451	0.0919037	0.0351967	0.0726872	0.0576037	0.0911392	0.0697674	0.0608108	0.0975	0.0761155	0.104478	0.0787037	0.0984043	0.103858	0.0732394	0.16	0.175896	0.152941	0.148338	0.141176
75252	0.0418327	0.034	0.0262097	0.0328542	0.0215686	0.0409357	0.0187891	0.0212314	0.0289017	0.0320641	0.0216998	0.0322581	0.0263158	0.0265018	0.0253165	0.0205607	0.028169	0.023622	0.0330275	0.0299145	0.0386965	0.0345528	0.0148699	0.0294118	0.0346715	0.0392157	0.0252252	0.0529197	0.0521583	0.0613288	0.0500835	0.047619
76109	0.0520833	0.057971	0.0653465	0.0342612	0.0721443	0.046	0.0759219	0.0497738	0.0388769	0.0535714	0.0377358	0.0521583	0.0597938	0.0483559	0.0435644	0.0680934	0.0487805	0.0783898	0.0487239	0.0580913	0.0628466	0.0561555	0.0809129	0.0445344	0.0213777	0.0290179	0.0295455	0.0696721	0.084	0.0993228	0.0690377	0.0946237
76691	0.0723684	0.0393258	0.0886076	0.105263	0.0362694	0.0621118	0.0168539	0.0368421	0.0285714	0.0722222	0.0448718	0.0434783	0.0804598	0.0816327	0.0696203	0.0309278	0.0205128	0.0886076	0.0745342	0.0867347	0.0186335	0.0529801	0.0754717	0.106383	0.097561	0.0779221	0.0428571	0.0680272	0.107438	0.0965517	0.119048	0.148148
76051	0.0375691	0.0393013	0.0448087	0.037415	0.0294118	0.03	0.0422692	0.0421412	0.0382231	0.050592	0.0359147	0.0390879	0.0538793	0.0399568	0.0413223	0.0399579	0.0405405	0.0394432	0.0377588	0.0367965	0.0368034	0.0428266	0.0444444	0.0456961	0.0475664	0.0300429	0.0256125	0.0932018	0.0919305	0.0814889	0.0702439	0.0958525
76626	0.0754717	0.0465116	0.025	0.0566038	0.04	0.0923077	0	0.113208	0.0153846	0.0454545	0.0196078	0.0869565	0.150943	0.0344828	0.0425532	0.0769231	0.0508475	0.0333333	0.0338983	0.113636	0.0851064	0.0769231	0.0754717	0.04	0.0222222	0.02	0.1	0.131579	0.166667	0.0754717	0.025	0.112903
76058	0.0791506	0.0907258	0.0566406	0.0530165	0.0570866	0.0936995	0.0754039	0.0777989	0.0627119	0.0633663	0.0615942	0.0455342	0.0619621	0.0600649	0.0688976	0.0572451	0.0982987	0.0734266	0.0734558	0.0694981	0.0805243	0.0615385	0.0640777	0.0760668	0.0639033	0.0645724	0.0858586	0.177632	0.220859	0.174349	0.141653	0.149648
76059	0.0373134	0.0473373	0.0451977	0.0949721	0.0848485	0.0484848	0.00598802	0.0710383	0.0188679	0.0322581	0.0718563	0.0596026	0.0432099	0.0340136	0.0185185	0.0573248	0.0191083	0.0441176	0.0425532	0.0606061	0.0359712	0.0465116	0.0681818	0.0273973	0.0730337	0.106145	0.0702703	0.149351	0.117318	0.18239	0.164706	0.152439
75238	0.0366013	0.0454545	0.0503686	0.0259128	0.0308422	0.0168394	0.0230415	0.0321285	0.0362047	0.0300481	0.0386534	0.0261661	0.0346476	0.0427553	0.0198511	0.0202622	0.0340909	0.0425	0.0267966	0.0199557	0.0356704	0.0324594	0.0382318	0.0384154	0.0408879	0.0537975	0.0305776	0.0768335	0.0517449	0.0647059	0.0619159	0.072093
75125	0.0491803	0.0397727	0.0447761	0.046729	0.0335196	0.0410256	0.1	0.0543478	0.0643564	0.0514286	0.0391304	0.0441176	0.047619	0.0425532	0.0628019	0.0853659	0.0621762	0.100559	0.0935673	0.060241	0.0411765	0.0617284	0.0414201	0.0481283	0.0419162	0.0258065	0.0621469	0.153374	0.153846	0.165605	0.111111	0.158416
76064	0.0243902	0.0465116	0.0909091	0.0731707	0	0.0384615	0.0789474	0.0363636	0.0384615	0.105263	0.0357143	0.0454545	0	0.05	0.0588235	0.0943396	0.0512821	0.0212766	0	0.1	0.0689655	0.0833333	0.0384615	0.0377358	0.0434783	0.0612245	0	0.126761	0.0909091	0.115385	0.125	0.0943396
76071	0.0769231	0.0792079	0.129412	0.060241	0.12	0.106796	0.0693069	0.0956522	0.0265487	0.0576923	0.0813953	0.0471698	0.0927835	0.0733945	0.0576923	0.0689655	0.10989	0.079646	0.0754717	0.0485437	0.0909091	0.133333	0.104762	0.0405405	0.0510949	0.10084	0.0930233	0.0841121	0.186441	0.137405	0.210938	0.0733945
76073	0.04	0.10687	0.0684932	0.0705882	0.0816327	0.0588235	0.0510949	0.0625	0.0379747	0.100559	0.0463576	0.102564	0.0852713	0.062069	0.0671141	0.0917431	0.135593	0.0510949	0.05	0.0774194	0.0853659	0.138889	0.0503597	0.0655738	0.0625	0.117117	0.0840336	0.147287	0.146667	0.158824	0.192308	0.121795
76049	0.0654952	0.0631424	0.0603829	0.0906298	0.0813793	0.0781711	0.0455927	0.060423	0.0564024	0.0660277	0.0461285	0.0761773	0.0614286	0.0631277	0.0679305	0.0748092	0.0603318	0.0690209	0.0747029	0.0705329	0.0844444	0.0729167	0.0616333	0.083815	0.0907928	0.110028	0.0867347	0.160414	0.167785	0.169533	0.132128	0.153538
75211	0.0285714	0.0292158	0.0185376	0.028348	0.0253623	0.0323575	0.0239958	0.033351	0.0311017	0.0322245	0.0207577	0.0301268	0.0271592	0.0235973	0.0248207	0.0246914	0.0327677	0.0279296	0.027968	0.0277136	0.025641	0.0216147	0.0341686	0.0365374	0.0191912	0.0229391	0.0328992	0.0619469	0.0648855	0.0611465	0.0476751	0.0556931
75208	0.0327684	0.0380435	0.0405405	0.0467588	0.0403121	0.0321046	0.0390428	0.0436364	0.032413	0.0320592	0.0406699	0.0324074	0.0404551	0.0602706	0.0406032	0.0430622	0.0432503	0.0316092	0.041514	0.0391134	0.0570292	0.0381895	0.0422721	0.030504	0.0363086	0.0298063	0.0253968	0.066092	0.0872093	0.0738994	0.0401284	0.0466563
76050	0.102941	0.0564103	0.056701	0.0742574	0.0926829	0.0851064	0.0721154	0.111111	0.0960452	0.0681818	0.0648649	0.0609137	0.0742857	0.0874317	0.0490196	0.116162	0.060241	0.0469484	0.026178	0.0824742	0.0483871	0.0619048	0.0944444	0.0693642	0.115385	0.0469484	0.0622222	0.187773	0.223256	0.165644	0.172589	0.170984
76262	0.0419162	0.060241	0.0539499	0.0326531	0.0300429	0.0333988	0.0365591	0.0404412	0.0286738	0.0257827	0.0362595	0.048951	0.0426716	0.0330275	0.0429553	0.0521008	0.0275387	0.0748299	0.0383387	0.0389831	0.0381426	0.0362694	0.0641892	0.0307443	0.038835	0.0430622	0.0434783	0.0652504	0.074344	0.0699708	0.0534247	0.0536913
76055	0.0958904	0.0752688	0.0962963	0.0973451	0.0542636	0.0652174	0.0285714	0.114583	0.12963	0.0740741	0.0859375	0.0892857	0.04	0.0408163	0.0674157	0.043956	0.102273	0.0857143	0.0545455	0.109589	0.0873786	0.09375	0.0816327	0.0833333	0.0350877	0.1	0.0987654	0.164835	0.181818	0.0869565	0.11215	0.1625
76270	0.045977	0.0632911	0.0217391	0.2	0.0895522	0.08	0.0638298	0.0204082	0.0434783	0.0153846	0.0789474	0.08	0.115385	0.0980392	0.0384615	0.0377358	0.0454545	0.169492	0.0983607	0.0487805	0.0958904	0.084507	0.19403	0.0714286	0.149254	0.134615	0	0.24	0.339623	0.162791	0.157895	0.282051
75231	0.026178	0.0355286	0.0169062	0.0223048	0.0313943	0.0194274	0.0140105	0.0257511	0.021838	0.0247525	0.0266299	0.0300752	0.0263415	0.0275928	0.022158	0.0250501	0.0181087	0.0208986	0.030871	0.0218839	0.0284035	0.0261233	0.0232333	0.0407583	0.0344149	0.041791	0.0276407	0.0662055	0.0753296	0.0723618	0.0641762	0.0630372
75452	0.0638298	0.0851064	0.107692	0.0416667	0.129496	0.0707965	0.0495868	0.0932203	0.0794702	0.142857	0.151515	0.0756757	0.0854701	0.072	0.110169	0.111111	0.0810811	0.15748	0.114035	0.131783	0.0526316	0.0776699	0.0964912	0.0451128	0.0681818	0.0933333	0.115385	0.195946	0.194245	0.170068	0.228571	0.195489
75229	0.0440806	0.0221932	0.0475059	0.0522876	0.0401837	0.0412903	0.0506329	0.0403531	0.0282209	0.0406824	0.0351942	0.0460993	0.0350877	0.0375648	0.0280112	0.0410256	0.0289474	0.0276968	0.0240506	0.0291777	0.013947	0.0284939	0.0314548	0.0237203	0.034384	0.0211864	0.0227596	0.0568783	0.0473282	0.0540936	0.0577465	0.0700713
75423	0.0833333	0.0722892	0.141304	0.0470588	0.076087	0.0412371	0.06	0.0666667	0.0493827	0.03	0.0365854	0.0803571	0.1125	0.03125	0.0793651	0.038961	0.0909091	0.0188679	0.0735294	0.0535714	0.0833333	0.123711	0.0434783	0.0704225	0.102041	0.0735294	0.0823529	0.0714286	0.182796	0.135417	0.158537	0.132653
75496	0.0615385	0.163636	0.0465116	0.0884956	0.0619469	0.0789474	0.115385	0.0902256	0.0347826	0.0413223	0.0982143	0.0882353	0.057377	0.148148	0.0666667	0.0833333	0.0909091	0.0434783	0.0246914	0.0428571	0.0909091	0.0384615	0.102041	0.025641	0.0689655	0.0947368	0.106796	0.188889	0.146341	0.15534	0.0833333	0.0833333
75225	0.0429338	0.0539499	0.0787992	0.0603291	0.0578947	0.0607211	0.042065	0.0332103	0.046729	0.0368932	0.0379242	0.0373134	0.0568182	0.0541126	0.0449679	0.032967	0.0443262	0.0528455	0.0564202	0.057377	0.0420168	0.0286299	0.0400763	0.0389864	0.0479167	0.0422833	0.0525114	0.0668016	0.0403397	0.0786749	0.0636364	0.0542797
75227	0.0351351	0.0356911	0.0366732	0.0277214	0.0320641	0.0354563	0.0378301	0.027759	0.0327755	0.0255236	0.0247678	0.0325879	0.0359477	0.0386703	0.0323668	0.0335968	0.0293912	0.0222063	0.0264586	0.0348259	0.0341637	0.0291529	0.0319465	0.0281492	0.0353982	0.0448096	0.0398625	0.0644491	0.0628531	0.0793763	0.0679547	0.076326
76652				0	0.107143	0.0697674	0.105263	0.047619	0.03125	0.257143	0.114286	0.0666667		0.03125	0	0.0731707	0	0	0.1875		0.0638298	0.0243902	0.0857143			0	0.105263	0.128205	0.214286	0.166667	0.3	0.268293
76476	0.0731707	0.0757576	0.0701754	0.078125	0.0652174	0.0555556	0.0655738	0.0606061	0.0266667	0.0833333	0.132075	0.0363636	0.102041	0.0754717	0.0588235	0.097561	0.112903	0.0166667	0.0151515	0.0491803	0.0645161	0.0294118	0.0727273	0.109091	0.0357143	0.0754717	0.147727	0.166667	0.116667	0.189189	0.0895522	0.123077
76670	0.130435	0	0.0263158	0.0571429	0.0697674	0	0.030303		0.0277778	0.0512821	0.195652	0.0606061	0.12963	0.0666667	0.0882353	0.0243902	0.0416667	0.0625	0.229167	0.157895	0.111111	0.0294118	0.0243902	0	0.105263	0.142857	0.09375	0.136364	0.0869565	0.0625	0.195122	0.222222
76462	0.11236	0.0821918	0.0657895	0.0666667	0.0285714	0.0945946	0.09375	0.0657895	0.148148	0.0759494	0.0972222	0.0909091	0.0615385	0.0441176	0.0555556	0.0416667	0.116883	0.0571429	0.0757576	0.112903	0.0869565	0.0895522	0.0769231	0.015625	0.0909091	0.0869565	0.123077	0.241935	0.217391	0.0784314	0.0634921	0.112676
76639	0.0526316	0.0895522	0.113208	0.105263	0.127273	0.109091	0.0833333	0.0169492	0.173077	0.155172	0.135593	0.0882353	0.118644	0.105263	0.127273	0.193548	0.131148	0.08	0.0816327	0.0746269	0.0641026	0.0882353	0.016129	0.0483871	0.0425532	0.09375	0.176471	0.204545	0.285714	0.254902	0.1	0.146341
76671	0.0967742	0.171429	0.0461538	0.190476	0.1	0.0677966	0.0689655	0.0769231	0.0535714	0.227273	0.113208	0.0416667	0.16129	0.025641	0.0375	0.0714286	0.12	0.166667	0.0208333	0.0547945	0.0784314	0.130435	0.111111	0.0689655	0.113636	0.0222222	0.103448	0.142857	0.152174	0.111111	0.196078	0.166667
76679	0.0851064	0.1	0	0.0188679	0.119048	0.0847458	0.0652174	0	0.117647	0.142857	0.0634921	0.0851064	0.0909091	0.140351	0.146341	0.0810811	0.0952381	0.126984	0.0877193	0.1	0.102941	0.114286	0.0185185	0.0517241	0.0731707	0.172414	0.0967742	0.1875	0.194444	0.195652	0.121212	0.179487
75232	0.0393873	0.0326531	0.039517	0.036405	0.050885	0.0452586	0.0361842	0.0440044	0.0324948	0.0297436	0.0486594	0.0409182	0.0402844	0.045505	0.0301724	0.0397276	0.0484392	0.0475113	0.0631229	0.0546512	0.048218	0.0488048	0.0497175	0.0444674	0.057243	0.0326481	0.048926	0.0799159	0.106987	0.101874	0.109111	0.092952
75236	0.034375	0.0357143	0.0411622	0.0382775	0.0356234	0.0268949	0.031401	0.0266272	0.0207254	0.0380435	0.0335196	0.0315534	0.0341207	0.0265957	0.0275689	0.0308483	0.0243902	0.047619	0.0219178	0.0324324	0.0530504	0.0327456	0.035461	0.0206718	0.0306122	0.026087	0.0297297	0.0657143	0.0651558	0.0605263	0.0603675	0.0714286
75038	0.00991736	0.0219966	0.0142405	0.0108696	0.00688468	0.014218	0.0146341	0.0114943	0.0150754	0.0130933	0.0151976	0.0130208	0.0106383	0.0127505	0.0174603	0.0160584	0.0196721	0.00810373	0.0162075	0.022293	0.0239316	0.0157978	0.0100167	0.015873	0.0208668	0.0195489	0.00615385	0.0279938	0.0503937	0.0417288	0.0411585	0.0492537
75418	0.154952	0.133672	0.146168	0.108014	0.110345	0.109504	0.125461	0.139216	0.109641	0.0951417	0.091314	0.112266	0.125571	0.1	0.107399	0.123596	0.0763547	0.126214	0.100737	0.11326	0.120823	0.125668	0.111905	0.0989583	0.0982318	0.118447	0.114224	0.206413	0.259494	0.26494	0.18854	0.254945
75248	0.0390836	0.044898	0.0397805	0.0421836	0.0547945	0.0556274	0.0430556	0.0303413	0.0508475	0.0406699	0.0377358	0.0484848	0.0616967	0.0479896	0.025	0.0462963	0.0369458	0.0452323	0.0430504	0.0449173	0.0317662	0.0442177	0.0418782	0.0202247	0.0334821	0.0422705	0.0408163	0.0763889	0.0656682	0.0735123	0.0829439	0.0677201
75407	0.0657596	0.0591133	0.06875	0.0790123	0.0774648	0.0658824	0.0443925	0.0558511	0.0420168	0.0415584	0.0483092	0.0349265	0.031477	0.0564516	0.0574163	0.0663507	0.0701754	0.0757238	0.0604534	0.0570776	0.080786	0.0913043	0.065678	0.0607477	0.0608856	0.0614407	0.0673077	0.121212	0.135084	0.153226	0.105705	0.139373
75401	0.0568562	0.0686391	0.0427746	0.0540541	0.0551091	0.057783	0.0647572	0.0461538	0.044686	0.0484928	0.0452128	0.0690476	0.0655527	0.0604396	0.044164	0.0684932	0.0721221	0.0639777	0.05613	0.046549	0.0445205	0.0493421	0.0636095	0.0684474	0.0727273	0.0801336	0.0790698	0.147783	0.145773	0.138583	0.157287	0.171115
75253	0.0605469	0.0436508	0.0600375	0.0551876	0.0548204	0.0484171	0.0554562	0.0529661	0.0486381	0.0440882	0.0463458	0.0343137	0.0445344	0.0499002	0.052	0.035225	0.0567227	0.0430108	0.0522088	0.0546559	0.0363248	0.0345711	0.0416667	0.0263158	0.061674	0.0502092	0.046371	0.082397	0.143411	0.134991	0.125249	0.114815
75247	0.042735	0.0631579	0.0625	0.04	0.0857143	0.0948276	0.0652174	0.0444444	0.0410959	0.0273973	0.0114943	0.0123457	0.0571429	0.0412371	0.0229885	0.06	0.0506329	0.0125	0.0588235	0.0481928	0.115789	0.13	0.0410959	0.106796	0.047619	0.0285714	0.0188679	0.0583333	0.0344828	0.0545455	0.021978	0.0588235
75070	0.0275641	0.0322368	0.0298121	0.0225515	0.0327422	0.027027	0.0260926	0.0246679	0.0263975	0.0335917	0.0212156	0.0294372	0.0327759	0.0210084	0.0182309	0.025641	0.0291383	0.0315204	0.0382546	0.0332694	0.0336722	0.0387931	0.0233918	0.0267477	0.0330484	0.0412135	0.0321654	0.0579387	0.0583287	0.056443	0.0555847	0.0554675
75056	0.0385852	0.0428571	0.0479233	0.0426267	0.0363985	0.0350691	0.0292581	0.0313112	0.0255556	0.0275229	0.0317164	0.0210356	0.0373563	0.038674	0.04111	0.0341023	0.041289	0.0528376	0.0431373	0.0504292	0.0336735	0.0369261	0.0421456	0.0384272	0.0385356	0.0443396	0.0334288	0.0722022	0.0716981	0.0915819	0.0678541	0.0681818
75057	0.060423	0.0422961	0.0666667	0.0352564	0.0621302	0.038961	0.0574713	0.0521472	0.0714286	0.058642	0.0608696	0.0794824	0.0419355	0.0611511	0.0614887	0.0542857	0.03003	0.03207	0.0477454	0.0555556	0.0442478	0.0589971	0.0314465	0.0652174	0.0508475	0.0372493	0.0485175	0.0914286	0.0860215	0.0619946	0.0940171	0.0672269
75154	0.0408627	0.0650602	0.0487805	0.0353659	0.0489335	0.0383234	0.0380623	0.049763	0.0418118	0.0472727	0.0321429	0.0486936	0.0432749	0.057971	0.0453001	0.0632911	0.0571429	0.049884	0.0513126	0.0457921	0.0395062	0.0653266	0.0566502	0.0548926	0.0588942	0.0456227	0.0536913	0.0837809	0.0980616	0.10451	0.0856237	0.108501
75068	0.0348837	0.0231608	0.0242915	0.025958	0.0285714	0.0230352	0.0233838	0.0308642	0.0290404	0.028133	0.0217155	0.012951	0.0318396	0.0348558	0.0339806	0.0360465	0.0284153	0.0344828	0.041769	0.0366133	0.0395062	0.034298	0.0297741	0.0277502	0.0319829	0.025641	0.0306691	0.0564149	0.0707596	0.0669216	0.0588794	0.075386
75459	0.075	0.122137	0.1	0.0733945	0.0787402	0.129032	0.0932203	0.149123	0.0819672	0.0940171	0.162602	0.0555556	0.0597015	0.162162	0.122807	0.133929	0.0707965	0.0824742	0.0887097	0.116279	0.0566038	0.113043	0.0438596	0.0229008	0.0631579	0.0614035	0.0512821	0.20202	0.235294	0.181102	0.136691	0.296296
76209	0.0764706	0.0520059	0.0725689	0.0785185	0.0574534	0.081042	0.0648464	0.0514019	0.0752841	0.0561457	0.0573643	0.0723926	0.0563607	0.0792393	0.058642	0.072327	0.0919881	0.0780031	0.0800604	0.0643185	0.0657698	0.0693215	0.0648968	0.0557823	0.058104	0.0604027	0.0549872	0.11911	0.127507	0.132824	0.1025	0.125567
76018	0.0260223	0.0210896	0.0351201	0.0346535	0.0392857	0.0418118	0.0280702	0.0408526	0.0181488	0.0384615	0.0228311	0.0416089	0.0213144	0.0216606	0.024952	0.035524	0.042065	0.03125	0.0271647	0.0305206	0.0362694	0.03125	0.0294659	0.026178	0.0237226	0.0272374	0.0300188	0.0436364	0.102151	0.0511464	0.063197	0.0441989
76226	0.017341	0.0365854	0.0353982	0.0490463	0.0402477	0.0441989	0.0306748	0.0480769	0.0395137	0.0447761	0.0329949	0.0371991	0.0404984	0.0491329	0.05	0.0326409	0.0674847	0.0512821	0.040404	0.0347594	0.0542005	0.0258621	0.0366492	0.0413437	0.0434783	0.0412621	0.0378619	0.0449173	0.0571429	0.0784753	0.0589623	0.0516129
75206	0.0359521	0.0378151	0.0286145	0.0432836	0.021148	0.0325581	0.0154799	0.0236967	0.0289855	0.027907	0.0303951	0.0222531	0.0427632	0.0346821	0.0392157	0.0164609	0.0340557	0.0233645	0.0329154	0.0212164	0.0257235	0.0325077	0.0315186	0.027027	0.0241546	0.0255537	0.0346715	0.0219224	0.0575658	0.0540984	0.0601852	0.0434132
75093	0.0419026	0.0477816	0.0318907	0.0369487	0.0364706	0.0434272	0.0359147	0.0393013	0.0399543	0.0410317	0.0388128	0.0296367	0.0252294	0.0490798	0.0434783	0.0326577	0.0393604	0.0478842	0.0360825	0.0334101	0.0247718	0.0209059	0.0404624	0.0400916	0.034965	0.0488432	0.031653	0.0506912	0.0611046	0.0725806	0.0490928	0.0588235
75180	0.0620872	0.0436508	0.0548523	0.0538358	0.0625815	0.0435393	0.0550725	0.0540915	0.0307018	0.0562588	0.0529986	0.0493469	0.0571429	0.058309	0.0402685	0.0679012	0.0457064	0.0553846	0.0472674	0.0480769	0.0474732	0.027972	0.0710824	0.08646	0.0521008	0.0538336	0.0410256	0.110063	0.0998415	0.124629	0.12518	0.120112
76108	0.0776794	0.084878	0.0617647	0.0683349	0.0637168	0.0543375	0.0649475	0.0606635	0.0600707	0.0645463	0.0439158	0.0677551	0.0452865	0.0503472	0.0584958	0.0531444	0.0626204	0.0733333	0.0619796	0.0698975	0.0636605	0.0596745	0.0600375	0.0593779	0.0716113	0.0673701	0.0651801	0.146362	0.156402	0.161777	0.146067	0.137739
76110	0.0313283	0.042503	0.0295931	0.0283871	0.0398126	0.0309524	0.051186	0.0382716	0.0247469	0.0497573	0.0324385	0.0493976	0.0358515	0.0281501	0.0334728	0.0329531	0.0366013	0.028314	0.030888	0.0249017	0.0257069	0.0301442	0.0203822	0.0435931	0.0366569	0.0598886	0.0509383	0.072445	0.0736842	0.0558659	0.0614458	0.0867209
76228		0.0784314	0.0731707		0.0294118	0.0882353	0	0.0571429	0.0322581		0.025	0.131579	0	0.111111						0	0.0384615		0.114286		0.171429	0.114286		0.228571		0.212766		0.205882
75181	0.0268714	0.0237154	0.0332031	0.0200803	0.0261044	0.023622	0.0220183	0.0167598	0.0258621	0.0125523	0.0110906	0.02	0.0217391	0.0304762	0.00988142	0.0220441	0.021645	0.0289532	0.0151803	0.0289017	0.0220751	0.0216867	0.0292887	0.0227273	0.03	0.0231214	0.0266393	0.0474517	0.0823755	0.0545455	0.0631068	0.0762987
75182	0.0645161	0.0510204	0.0543478	0.0714286	0.0632911	0.025	0.0330579	0.0526316	0.0810811	0.0693069	0.0560748	0.0833333	0.0176991	0.0660377	0.0120482	0.0431034	0.00943396	0.017094	0.011236	0.0227273	0.0660377	0.00793651	0.0135135	0.00826446	0.00854701	0.0305344	0.0258621	0.045045	0.1	0.0645161	0.0731707	0.0571429
76021	0.0519663	0.0466045	0.0444145	0.0581717	0.0470263	0.0363864	0.0394089	0.0476821	0.0369048	0.0659341	0.0444444	0.040724	0.053653	0.0482921	0.0556242	0.0562201	0.0525672	0.0594185	0.0419977	0.0513447	0.0472155	0.0507901	0.0632111	0.0463277	0.0386534	0.041049	0.0342857	0.0816568	0.0825472	0.0782918	0.087256	0.0828331
76140	0.0486842	0.0539773	0.0435356	0.0607287	0.0494148	0.0478655	0.0339943	0.0592105	0.0567465	0.0478723	0.0490716	0.0425806	0.038961	0.0688807	0.0407125	0.0400501	0.0391892	0.0540881	0.0358515	0.044	0.045067	0.0496084	0.0460526	0.0379581	0.0404858	0.0343511	0.0511222	0.103004	0.126847	0.125153	0.107143	0.114957
76155	0	0.0454545	0	0.0185185	0	0	0.02	0.0384615	0.0357143	0.030303	0.0192308	0.0307692	0.016129	0	0	0	0	0	0	0	0	0	0	0.0833333	0	0	0.0757576	0.0405405	0	0.0235294	0.0217391	0.0337079
76117	0.0681818	0.0773305	0.0727848	0.0672646	0.0639413	0.048731	0.0569551	0.0668177	0.0481064	0.0527497	0.0513966	0.0650045	0.0746114	0.0631704	0.0744235	0.0668934	0.0719027	0.0630202	0.0547645	0.0758777	0.0736393	0.0660377	0.0678788	0.0647131	0.059887	0.0704057	0.0639535	0.13396	0.139508	0.139908	0.108485	0.12212
76177		0	0	0.0714286	0	0.0666667	0.0253165	0.0240964	0	0.0337079	0.02	0.00746269	0.015748	0	0.00684932	0	0.0204082	0.0142857	0.00588235	0.0305344	0.0239521	0.0075188	0.0106952	0.0231214	0.00401606	0.00873362	0	0.0450161	0.0666667	0.0363636	0.0447761	0.0522648
76180	0.0580808	0.0585242	0.059456	0.0425266	0.0567885	0.0497708	0.0497708	0.0519737	0.0513834	0.0589696	0.0569801	0.0718523	0.0534351	0.0554545	0.0477454	0.061812	0.0544983	0.0621622	0.0636771	0.0671902	0.0758214	0.0622098	0.0508475	0.0584851	0.0690943	0.0747296	0.0667904	0.121884	0.129821	0.120975	0.118197	0.135021
76112	0.058432	0.0538222	0.0575322	0.0386304	0.0452675	0.0610626	0.0517375	0.0399687	0.0382742	0.0445661	0.0417599	0.0534884	0.0455975	0.0414781	0.0563847	0.0479285	0.0596893	0.0556984	0.0445765	0.0656763	0.0572549	0.0552	0.0428689	0.0638642	0.0534521	0.0593093	0.0577406	0.121651	0.13254	0.118657	0.102102	0.128938
76034	0.0349127	0.0494792	0.034398	0.0295455	0.0241935	0.030303	0.0268657	0.0625	0.0563003	0.0636364	0.0230548	0.056266	0.0666667	0.0406977	0.0497238	0.0433673	0.0245902	0.0241692	0.047619	0.0347594	0.0482574	0.0449438	0.0416667	0.0324826	0.0165094	0.0296128	0.0306346	0.0531401	0.0746269	0.0580808	0.0833333	0.0447427
76210	0.0505747	0.053021	0.0643016	0.0409731	0.0309051	0.056443	0.0515826	0.0439952	0.0585635	0.0670455	0.0428101	0.0565254	0.0791027	0.0516206	0.0480549	0.0484581	0.0604027	0.0448113	0.0573099	0.0603015	0.0447427	0.049217	0.0431965	0.0403309	0.0448065	0.0482315	0.0460674	0.0904255	0.0834132	0.0819672	0.0812568	0.0742913
76035	0.0555556	0.04	0.0789474	0.0227273	0.1	0.0294118	0.0243902	0.0222222	0.0512821	0	0	0.025641	0.08		0.0285714	0.04	0	0.0512821	0.0784314	0.0851064	0.0465116	0.138889	0.0327869	0.113636	0.06	0.0512821	0.025	0.111111	0.194444	0.138889	0.0350877	0.146341
76207	0.0477941	0.0359712	0.0296053	0.0794224	0.0687285	0.0385965	0.0722433	0.034965	0.0760456	0.0711744	0.0909091	0.102778	0.0577617	0.0508982	0.040404	0.0457317	0.0809249	0.0423729	0.0517799	0.0754717	0.0694864	0.0463215	0.0601719	0.0546624	0.0657895	0.0387812	0.0461957	0.106771	0.118451	0.127551	0.0837838	0.14245
76116	0.061337	0.0702268	0.0650888	0.076006	0.0687361	0.0611071	0.0678547	0.0640362	0.0555932	0.0611559	0.0517493	0.0554156	0.0586158	0.0615385	0.0517241	0.0570236	0.0789474	0.07058	0.0680628	0.0657124	0.0618158	0.063249	0.0560224	0.0606878	0.0592495	0.0608974	0.0641458	0.119357	0.129159	0.13772	0.135463	0.150229
76208	0.0520362	0.0577689	0.0542453	0.0433839	0.0505263	0.0744467	0.0658915	0.0717054	0.0472028	0.0642722	0.0703297	0.0682128	0.0849802	0.0783939	0.0693277	0.0701439	0.0504505	0.0669014	0.0757576	0.0564663	0.0805369	0.0651852	0.0625	0.0853242	0.0678808	0.0415282	0.0561798	0.133615	0.133333	0.130117	0.0965986	0.0948148
75060	0.0468619	0.0504787	0.0382114	0.0412621	0.0363036	0.0477366	0.0333611	0.0362258	0.0539452	0.0572391	0.0404355	0.038381	0.0538922	0.0592105	0.0439024	0.0455326	0.0335986	0.0538117	0.0332717	0.0510638	0.048927	0.0607787	0.0532011	0.0580986	0.0512383	0.0508788	0.0541741	0.0968889	0.105451	0.108586	0.0836685	0.11859
75062	0.0339847	0.0464505	0.0314894	0.0351464	0.0379278	0.039886	0.0448276	0.0446194	0.0509091	0.0445682	0.035649	0.0344558	0.0246445	0.0326864	0.0386847	0.0275311	0.0358079	0.0427112	0.0286561	0.0333642	0.0456274	0.0288184	0.0310786	0.0361905	0.0393701	0.0399628	0.0398268	0.0533808	0.0803571	0.067907	0.0606061	0.0668338
75240	0.0236686	0.0295858	0.0268741	0.0234949	0.0267062	0.0325318	0.0301724	0.0190217	0.0232919	0.0315638	0.0264901	0.022646	0.0385208	0.0208333	0.0331588	0.0330189	0.0306122	0.0261137	0.0233645	0.0286169	0.0252951	0.0365169	0.0317003	0.0256046	0.0371622	0.0282187	0.0358814	0.0681818	0.0711864	0.061296	0.0472855	0.0489731
75243	0.0237484	0.0282132	0.0267857	0.0291878	0.0263642	0.0233272	0.0247934	0.0365535	0.0262836	0.0261032	0.035514	0.0245294	0.0298507	0.0300601	0.0271883	0.0415648	0.0269086	0.0325098	0.0272189	0.028151	0.0306989	0.0296252	0.0284192	0.0340176	0.029375	0.0365239	0.0325611	0.0701956	0.0708016	0.0700483	0.0634371	0.0573723
75034	0.0193199	0.0269608	0.0195636	0.0207254	0.0219953	0.0320256	0.0244989	0.0210909	0.019708	0.0244584	0.0244413	0.0143266	0.0242241	0.0172279	0.0237596	0.0237449	0.0346232	0.0219858	0.0234949	0.0252855	0.0228672	0.0338308	0.0292154	0.0274102	0.0465729	0.0339404	0.0356839	0.0673534	0.0626546	0.0689076	0.0544554	0.0653188
75453	0.037037	0.1	0.047619	0.0875912	0.103448	0.0618557	0.0824742	0.0789474	0.0990099	0.0967742	0.101852	0.0909091	0.0222222	0.0560748	0.0634921	0.120879	0.117021	0.0818182	0.0642202	0.0677966	0.0865385	0.09	0.07	0.0520833	0.0961538	0.125	0.0980392	0.142857	0.211382	0.204545	0.236842	0.16129
76690	0.03125		0.030303		0	0.0277778			0.0344828	0.0277778	0.0769231	0.075		0.0857143						0.0344828			0.0666667	0		0.03125	0.0263158	0.0909091	0.15625	0.25	0.03125	0.0714286
75103	0.0889371	0.0675676	0.0889423	0.112205	0.0755556	0.101415	0.0873786	0.0870647	0.0898876	0.0858469	0.0778032	0.0873786	0.101732	0.129496	0.10181	0.0857143	0.0929705	0.114713	0.101124	0.147668	0.0857143	0.0906863	0.131265	0.100737	0.0797101	0.115839	0.129754	0.166259	0.188764	0.141026	0.142157	0.1513
75156	0.143488	0.156463	0.198238	0.164032	0.178782	0.183223	0.161479	0.133333	0.170385	0.159389	0.173913	0.15608	0.194605	0.213389	0.149194	0.146245	0.150943	0.136273	0.170635	0.176829	0.178423	0.15879	0.177215	0.154135	0.149338	0.198732	0.194726	0.260784	0.268687	0.275362	0.283224	0.269461
75082	0.0308989	0.0317848	0.0276243	0.0231362	0.0229885	0.0495868	0.0290237	0.0305556	0.0268817	0.060241	0.0298507	0.0367171	0.0171429	0.0401235	0.0127389	0.0214477	0.0231884	0.0168539	0.039886	0.00362319	0.0465839	0.0271903	0.0248619	0.0323383	0.0255102	0.0376176	0.027027	0.0555556	0.0509383	0.0504808	0.0422535	0.0509915
76103	0.0708333	0.0609244	0.0677291	0.0619137	0.0526316	0.0480349	0.0618762	0.0523256	0.0610998	0.0531136	0.0419048	0.0461812	0.0539033	0.0686869	0.0400844	0.0759219	0.0829876	0.0487805	0.0557692	0.0521739	0.0511811	0.0347222	0.05	0.0449438	0.0588235	0.0431034	0.0544662	0.150655	0.114894	0.117359	0.118721	0.178879
76006	0.02	0.0264901	0.0176125	0.00847458	0.0339703	0.0152381	0.026694	0.0222635	0.0204082	0.0428266	0.0268714	0.0363289	0.0405405	0.04	0.0393701	0.0349515	0.04	0.0340681	0.0107759	0.0175055	0.0271399	0.00976562	0.0224719	0.00943396	0.0365631	0.0261682	0.0164534	0.0611111	0.0392523	0.0468432	0.0658363	0.0611111
76084	0.0365854	0.0481928	0.0613497	0.0299401	0.04	0.0659341	0.0319149	0.040724	0.045082	0.0727273	0.0584795	0.0604651	0.0380435	0.0540541	0.0947867	0.0538117	0.0844444	0.112821	0.0871795	0.0436893	0.0720339	0.0944444	0.0534759	0.112994	0.0725389	0.0962567	0.0943396	0.141509	0.14433	0.115741	0.127072	0.151261
75172	0.0917431	0.0645161	0.0851064	0.0574713	0.0736842	0.0551181	0.0731707	0.0642202	0.0423729	0.0608696	0.0336134	0.059322	0.097561	0.0366972	0.0648148	0.105263	0.0769231	0.0232558	0.118182	0.056	0.0540541	0.0701754	0.046729	0.046729	0.0306122	0.0196078	0.0172414	0.0980392	0.113208	0.12	0.119658	0.118421
75173	0.0217391	0.0833333	0.0493827	0.0625	0.0970874	0.0909091	0.0679612	0.045045	0.0659341	0.106557	0.0555556	0.133333	0.0444444	0.0679612	0.04	0.0555556	0.0512821	0.00943396	0.0446429	0.0425532	0.0657895	0.072	0.0347826	0.0309278	0.0833333	0.0272727	0.0935252	0.139344	0.0991736	0.110169	0.109589	0.131944
76013	0.0632319	0.0527607	0.0569106	0.0526946	0.0501636	0.0551724	0.0581006	0.0492881	0.0608974	0.0645161	0.0554995	0.0695652	0.0703463	0.0591716	0.0545455	0.0693069	0.0785398	0.0602125	0.0669915	0.047619	0.0673575	0.0620347	0.0510083	0.0423032	0.041989	0.0658037	0.057243	0.116723	0.133253	0.112613	0.104369	0.100711
76082	0.0849421	0.0776014	0.0928962	0.10325	0.0739372	0.0617761	0.0923077	0.0910816	0.0971223	0.0735552	0.108499	0.0926916	0.110307	0.0848287	0.0910747	0.0891608	0.0645161	0.0827586	0.0941558	0.105357	0.0631579	0.0798611	0.12585	0.093913	0.0932358	0.108257	0.0924528	0.170686	0.19398	0.166078	0.176565	0.151713
75078	0.0396825	0.0469799	0.0458015	0.0419162	0.0189873	0.0596026	0.0289017	0.0186335	0.026455	0.0368421	0.014218	0.0200669	0	0.0568182	0.0368664	0.05	0.0199005	0.0136986	0.034632	0.0126582	0.027027	0.0277778	0.0264151	0.0161943	0.0350877	0.0273038	0.00722022	0.0339506	0.0567823	0.0536278	0.0472441	0.0435897
75098	0.0371859	0.0324544	0.0415842	0.0382463	0.0315315	0.0344186	0.03087	0.0284143	0.041629	0.0497193	0.0369261	0.0365854	0.0394495	0.0465608	0.0293255	0.0375546	0.0340074	0.0261194	0.043592	0.0334884	0.0372439	0.0367454	0.0512104	0.0582445	0.0418994	0.0479263	0.0334262	0.0685558	0.0844564	0.0818414	0.0701422	0.0651801
75089	0.0393162	0.035461	0.0445736	0.041876	0.0357782	0.0205832	0.0369775	0.0423012	0.0331126	0.035488	0.0352941	0.0325048	0.0452174	0.038206	0.0466238	0.0416667	0.0357782	0.0344234	0.0506135	0.0382848	0.0468432	0.042517	0.0389408	0.047619	0.041806	0.0344203	0.0243902	0.0580848	0.0882825	0.0758514	0.063893	0.0825397
76123	0.0117417	0.0213178	0.0165138	0.0229508	0.0218182	0.0197368	0.0198473	0.0192982	0.0182371	0.0149502	0.0238095	0.0440457	0.0207668	0.0197568	0.0180723	0.0266223	0.0268987	0.0231125	0.0332805	0.0254372	0.0238474	0.0399306	0.023569	0.0381098	0.0225989	0.0362538	0.0324401	0.0608466	0.0694259	0.0616622	0.0681502	0.0543319
76126	0.0712909	0.0781893	0.0398482	0.0843621	0.0507099	0.0803213	0.0553435	0.068	0.0671141	0.0555556	0.0744275	0.0384615	0.0745698	0.0699816	0.0879541	0.0605428	0.0695652	0.0444444	0.0609756	0.0481172	0.0491159	0.0675105	0.0575397	0.0703704	0.0719697	0.0729537	0.0733591	0.107774	0.13181	0.127469	0.129085	0.121008
76085	0.0711462	0.123348	0.06639	0.0909091	0.0843882	0.0805861	0.0876494	0.0871212	0.0948905	0.101695	0.0502092	0.11583	0.0792952	0.0851064	0.0465116	0.0927835	0.0536398	0.0952381	0.0894942	0.109848	0.0748031	0.106667	0.1	0.094697	0.0661479	0.124138	0.0912281	0.107143	0.180505	0.146032	0.11236	0.155629
76102	0.060241	0.0552326	0.0480226	0.0697674	0.0652174	0.0681818	0.0567164	0.0645161	0.0601504	0.0645161	0.0528846	0.0504202	0.0709877	0.0526316	0.0289017	0.0405797	0.061828	0.0512821	0.059375	0.042623	0.0295082	0.0650407	0.0699088	0.0648148	0.0355872	0.0436364	0.0350318	0.133333	0.1	0.122449	0.115044	0.105431
76008	0.017316	0.0441767	0.0617284	0.0267176	0.0594796	0.0371622	0.0848057	0.0457746	0.0482759	0.0611621	0.0492958	0.0472973	0.0394265	0.0488722	0.0549828	0.0607029	0.0596491	0.0574713	0.0365854	0.0520833	0.0472103	0.0783582	0.0337079	0.0449102	0.0488599	0.0477707	0.0608108	0.134615	0.0966667	0.111111	0.0902256	0.0869565
75202	0.0240964	0	0.0365854	0	0.0246914	0.0493827	0.0761905	0.0277778	0.0144928	0.0224719	0.0153846	0.037037	0	0	0.0952381	0	0.030303	0.0344828	0	0	0	0	0	0.0681818	0.02	0.047619	0	0	0.0322581	0.0606061	0	0
76131	0.0300429	0.020073	0.0342857	0.0265152	0.0183028	0.0150094	0.0216606	0.0225694	0.0307942	0.0288288	0.0278261	0.0320611	0.0157978	0.0247788	0.0342577	0.028169	0.0332326	0.0331754	0.0187207	0.0345345	0.020202	0.024	0.0227273	0.0233236	0.0260736	0.037196	0.0358209	0.0481771	0.0556242	0.0733831	0.05549	0.0531401
76133	0.0550907	0.0522284	0.0464441	0.0447977	0.0524049	0.048218	0.0550595	0.0537249	0.040194	0.055336	0.0380435	0.0577173	0.0493373	0.0666667	0.042747	0.0663199	0.0513699	0.0444293	0.0621873	0.0593705	0.0569878	0.0518672	0.042446	0.0486635	0.0512266	0.0477193	0.0473164	0.104016	0.127261	0.112022	0.0848033	0.108125
76134	0.0517504	0.0536013	0.0406627	0.0361991	0.048227	0.0412518	0.0545455	0.0434783	0.0566319	0.0464768	0.0498575	0.0435967	0.0541311	0.062591	0.0448916	0.0294944	0.034713	0.0473684	0.0593668	0.0600522	0.0454545	0.0501355	0.0391061	0.0445063	0.0469208	0.0471204	0.059719	0.101449	0.11149	0.119636	0.096	0.105121
76092	0.0341615	0.0380435	0.0241692	0.0243902	0.0222222	0.0210843	0.0112676	0.0226629	0.0129534	0.0335366	0.0315457	0.0157068	0.0484848	0.0372493	0.00895522	0.0375	0.0481586	0.0324484	0.0501475	0.0455927	0.0529101	0.0382353	0.0520548	0.043379	0.0433673	0.0432277	0.0255102	0.0780856	0.0652174	0.0400943	0.0460705	0.0568182
76093	0.0985915	0.0821918	0.0357143	0.125	0.057971	0.0465116	0.0655738	0.0298507	0.0344828	0.0632911	0.104651	0.076087	0.07	0.0631579	0.057971	0.07	0.0606061	0.125	0.140625	0.0958904	0.0588235	0.0632911	0.105882	0.117647	0.0555556	0.0595238	0.103448	0.231579	0.25641	0.197368	0.0879121	0.214286
76009	0.095082	0.0889621	0.0656716	0.056962	0.075	0.0889571	0.0915594	0.0747218	0.0592705	0.076259	0.0673981	0.0738162	0.0867769	0.079646	0.0745814	0.0747967	0.0610687	0.0779221	0.066561	0.0541796	0.0832	0.0855705	0.066358	0.0782473	0.0830671	0.0710974	0.0735524	0.164251	0.193709	0.163964	0.140549	0.134647
76244											0.0168067	0.0171504	0.0213904	0.0174216	0.0117146	0.0162272	0.020429	0.0197239	0.0272177	0.0225989	0.0308989	0.0192132	0.0239282	0.0215889	0.0247132	0.0257857	0.0187908	0.0464756	0.052459	0.0638801	0.0568272	0.0385208
76271	0.0754717	0.0625	0.0681818	0.0769231	0.0666667	0.0869565	0.1875	0.0512821	0.0681818	0.105263		0.0294118	0.1	0.0408163	0.131579	0.122449	0.113636	0.157895	0.253968	0.0508475	0.0701754	0.0454545	0.0638298	0.0784314	0.121212	0.156863	0.0196078	0.146341	0.204082	0.162162	0.222222	0.155556
76621	0.0555556			0.025				0.0888889				0.03125		0		0.0769231		0.0285714	0		0.0555556			0.0285714		0.0322581	0	0.121212			0.047619	0.214286
75135	0.062069	0.0779221	0.0629371	0.0188679	0.0561224	0.0510204	0.0597826	0.0165746	0.0638298	0.0213904	0.102564	0.0966184	0.0542169	0.10241	0.104575	0.083871	0.0538922	0.0639535	0.0482759	0.0693642	0.0642857	0.100719	0.035461	0.0783133	0.130137	0.0645161	0.0812183	0.152866	0.192308	0.201031	0.127551	0.117284
75491	0.177305	0.138462	0.181818	0.125828	0.0958904	0.0503597	0.115385	0.0895522	0.126667	0.114286	0.126984	0.131579	0.0708661	0.10687	0.0915493	0.0973451	0.10559	0.06	0.106195	0.0863309	0.0986842	0.102041	0.0859375	0.0692308	0.103226	0.104895	0.0828025	0.228346	0.21374	0.22069	0.213333	0.178571
76020	0.109848	0.0918775	0.0899329	0.1	0.117207	0.120936	0.093985	0.0775758	0.0971564	0.081381	0.0881643	0.10333	0.106734	0.11991	0.101299	0.0993658	0.0797753	0.103053	0.111369	0.091954	0.122664	0.106605	0.114695	0.104496	0.0874704	0.0776471	0.0681293	0.165746	0.228538	0.200864	0.186681	0.229279
75043	0.0456853	0.0450139	0.0362517	0.0395095	0.0483871	0.0307692	0.0490066	0.0430257	0.0444753	0.0422252	0.0437052	0.0486522	0.0484891	0.0472496	0.0430791	0.0448674	0.0471513	0.0496806	0.0414684	0.0531148	0.045584	0.0355969	0.0470756	0.0457424	0.0433566	0.0537634	0.0469613	0.0788146	0.108639	0.108355	0.103604	0.0890282
76247	0.0632911	0.07	0.0688623	0.0557276	0.0647249	0.0697674	0.0700809	0.108761	0.0760234	0.0654206	0.0455927	0.0669746	0.0461538	0.0592105	0.0392749	0.0825688	0.0691824	0.0542857	0.0650155	0.039039	0.0675241	0.0710227	0.0903614	0.0695652	0.0420712	0.0449102	0.0539773	0.091954	0.133508	0.0890208	0.0880682	0.0797721
76015	0.0642398	0.0685225	0.0529801	0.0586854	0.0417633	0.0574713	0.0673317	0.0665188	0.0491453	0.0367171	0.063745	0.0514019	0.0586907	0.0576541	0.0776699	0.0544662	0.06621	0.0627907	0.0554415	0.0648536	0.0644491	0.0447471	0.0554371	0.0511247	0.055336	0.0466531	0.0400844	0.106667	0.130342	0.0929791	0.0964567	0.108527
76016	0.0468541	0.046729	0.0544959	0.0489691	0.0508941	0.0463483	0.0403458	0.0534045	0.0565789	0.0569211	0.0539846	0.037037	0.0641026	0.0518072	0.0623342	0.0634921	0.0589888	0.0718391	0.0534979	0.0452261	0.0622665	0.0546164	0.0624113	0.0548128	0.0591862	0.0514429	0.0439414	0.097561	0.110012	0.088	0.0711462	0.0856454
75114	0.0683761	0.0140845	0.046729	0.0538462	0.036036	0.0733945	0.0169492	0.0352113	0.0789474	0.102362	0.0983607	0.04375	0.0387597	0.0425532	0.0251572	0.0275229	0.0551181	0.0275862	0.0625	0.0267857	0.046729	0.0522876	0.0597015	0.075	0.0826446	0.0173913	0.0232558	0.139344	0.0857143	0.124224	0.121951	0.126667
75075	0.0495156	0.0502994	0.0499405	0.0469584	0.0525232	0.0634202	0.0533808	0.046729	0.0315421	0.0378788	0.047619	0.0677201	0.0602679	0.0541612	0.0610048	0.0534813	0.0690722	0.0556161	0.0617716	0.0510689	0.0507166	0.0614125	0.0646425	0.0551509	0.0552536	0.0485714	0.0487329	0.0806293	0.0998024	0.08577	0.0929332	0.091001
75161	0.0900901	0.122951	0.0635838	0.0588235	0.130435	0.0897436	0.0753425	0.0774194	0.0877193	0.102041	0.045977	0.0463576	0.0980392	0.0653595	0.0757576	0.0372671	0.0769231	0.0802469	0.0875	0.0773481	0.08	0.0981595	0.0787402	0.0784314	0.0778443	0.113636	0.0965909	0.192308	0.126984	0.103825	0.100529	0.0819672
75152	0.101449	0.0296296	0.044586	0.049505	0.0708661	0.104	0.0814815	0.0625	0.0807453	0.0661765	0.0923077	0.079646	0.0617284	0.0601504	0.109375	0.05	0.0603448	0.1	0.0578512	0.0707965	0.0769231	0.0480769	0.133333	0.118056	0.0714286	0.064	0.0314961	0.174603	0.15	0.121951	0.125714	0.218978
75051	0.0552381	0.0551471	0.053202	0.0443656	0.0538869	0.0598205	0.0426667	0.0381206	0.0553603	0.0540084	0.0547264	0.0639127	0.0621963	0.0562212	0.0423654	0.0584071	0.0567879	0.0571429	0.0417062	0.0392781	0.0518379	0.0429887	0.0520741	0.0567164	0.0438596	0.0421156	0.0354251	0.083877	0.106778	0.107852	0.111309	0.0941073
75065	0.0984848	0.104377	0.0641509	0.0743494	0.0514905	0.0714286	0.0718954	0.0660066	0.0659722	0.0866142	0.0611511	0.0800915	0.0744681	0.0406504	0.0966543	0.0692641	0.089701	0.0798479	0.095082	0.117438	0.0782313	0.097561	0.102894	0.0865385	0.0553846	0.0682594	0.0511182	0.140984	0.110368	0.131965	0.136778	0.158451
75117	0.132075	0.0535714	0.121951	0.0701754	0.0918367	0.0970874	0.0775862	0.0917431	0.1	0.0714286	0.100775	0.0529801	0.0467836	0.133333	0.0666667	0.100719	0.113636	0.115108	0.0754717	0.0714286	0.0980392	0.0852713	0.150442	0.136752	0.0793651	0.113475	0.0849057	0.129032	0.119266	0.142857	0.157895	0.0992366
75092	0.113287	0.148649	0.11936	0.119516	0.13141	0.107692	0.132901	0.120501	0.124464	0.145511	0.119935	0.104252	0.0985294	0.13314	0.146565	0.111455	0.114286	0.103704	0.118227	0.115578	0.0876369	0.0815047	0.0674663	0.0544629	0.0862069	0.0975936	0.0717185	0.14	0.184325	0.168011	0.171392	0.149803
75216	0.0429025	0.035503	0.0568066	0.0379147	0.0468278	0.04	0.0360825	0.0491474	0.040568	0.04814	0.0422607	0.0424431	0.0353063	0.0409357	0.0464	0.0386266	0.052861	0.0481718	0.0407387	0.040154	0.0545651	0.0575342	0.0506722	0.0547667	0.0485494	0.06	0.0482234	0.104701	0.105235	0.105088	0.106347	0.0955176
75006	0.0384615	0.0394391	0.0414866	0.045274	0.0460317	0.0431711	0.038111	0.0357737	0.0378657	0.0358668	0.0348929	0.0363108	0.0374787	0.0486049	0.0461538	0.0465116	0.0431245	0.0434397	0.0403433	0.0362647	0.0452529	0.0439068	0.0499168	0.0462428	0.0382106	0.0406043	0.0439963	0.0889952	0.091073	0.0804598	0.0834753	0.0925
75217	0.0322719	0.0349498	0.0395956	0.0330715	0.0286458	0.0283311	0.0284281	0.030608	0.0293863	0.022833	0.0280374	0.024055	0.0298707	0.0333333	0.0301724	0.0287303	0.0314136	0.0348282	0.0331897	0.036409	0.0316486	0.0309575	0.0344026	0.0259508	0.033807	0.0326488	0.0373975	0.0729858	0.089404	0.0881295	0.074876	0.078733
75110	0.0560748	0.0538642	0.0468227	0.0533597	0.0447761	0.0661696	0.0573123	0.0510295	0.0591603	0.0490857	0.0691538	0.0528846	0.0540284	0.0690299	0.0728863	0.0687023	0.0559921	0.0507812	0.0587695	0.0564593	0.0766129	0.0594286	0.0563536	0.0489297	0.0556213	0.0656506	0.0552239	0.114673	0.11978	0.132164	0.10083	0.124434
76105	0.0534091	0.0612245	0.0535308	0.0590406	0.0402844	0.0395683	0.0379902	0.0496084	0.0405862	0.0523752	0.0323326	0.0479616	0.0517647	0.0615385	0.0356688	0.0383721	0.0430108	0.0455154	0.046814	0.0577428	0.0526316	0.057971	0.0530726	0.0483642	0.0630252	0.0501931	0.0409605	0.108949	0.118812	0.124317	0.110672	0.117942
76648	0.0769231	0.141304	0.0625	0.0337079	0.125	0.0735294	0.0990099	0.0833333	0.0485437	0.0470588	0.0810811	0.111111	0.106796	0.14433	0.0574713	0.0967742	0.037037	0.0707071	0.103093	0.0631579	0.16092	0.0784314	0.106667	0.113636	0.149533	0.0759494	0.0978261	0.196078	0.213592	0.27381	0.101124	0.105882
76249	0.0514286	0.0594059	0.0742574	0.0714286	0.0572917	0.0528846	0.0696517	0.0718563	0.053719	0.0552995	0.0986547	0.0965517	0.0875576	0.0776699	0.078534	0.0459184	0.0990566	0.0855856	0.110619	0.0622222	0.0600858	0.0627615	0.0853081	0.0663717	0.0447154	0.0588235	0.0682927	0.0729614	0.0876494	0.0769231	0.0853659	0.0873362
75040	0.0389447	0.0412698	0.0277228	0.0295082	0.0386473	0.0508361	0.0375839	0.0410868	0.0451178	0.0409836	0.0358246	0.0406557	0.0434478	0.0484928	0.0413704	0.0330189	0.0448808	0.0455531	0.0414035	0.044733	0.0495562	0.0414909	0.0412441	0.0379747	0.0575881	0.0493736	0.0409396	0.0993289	0.110123	0.100652	0.100588	0.0906801
76129
75475
75164					0		0.037037	0.0333333				0	0.0714286
75390
75270
75132									0.117647	0.0512821		0.0322581
76263
76061				0	0.0416667							0.0857143														0.0714286	0.1
75413
76253
76650
76041
76676
75105
76077
76251																									0.428571	0.222222
76268
76486		0.116279	0.152174	0.0967742	0.162162	0.170732	0.166667	0.205882			0.0487805	0	0.0454545	0.0333333	0.0625	0.0487805	0.114286	0.121951	0.0512821	0.125	0.15625	0.2	0.0769231	0.194444	0.0882353	0.102564			0.0769231	0.351351	0.21875
76238
76250	0.0263158	0		0.0645161	0	0	0.107143	0	0.0952381	0.0526316		0.0238095	0.0384615	0	0.133333	0.047619	0.12	0.0238095	0.0333333	0									0.125	0
76628
76623
76472	0.0571429	0.205882	0.0967742	0.0833333	0.0714286	0.0243902	0.0285714	0.047619	0.0882353	0.108108	0.0465116	0.333333	0.0810811	0.145455	0.0625	0.0833333	0.18	0.0851064	0.128205	0.0571429	0	0.097561	0.129032	0.104167	0.103448	0.025641			0.179487			0.09375
76660															0.0625	0.185185			0.114286												0.178571
75439	0.1875	0.121212	0.184211		0.131579		0.1	0.179487	0.0967742			0	0.121212	0.235294		0.266667		0.1		0.1	0.242424					0.142857	0.139535			0.2	0.12766
75153								0.0277778						0.09375					0.137931
76631
76666
75101	0.0322581	0		0			0	0.027027	0			0	0	0.03125		0	0.0714286	0							0.0294118	0.0357143						0.114286
76070
76490
75157
76127
