# Supplementary material for: Evaluating spatial patterns of seasonal ozone exposure and incidence of respiratory emergency room visits in Dallas-Fort Worth
Source: PeerJ. 2021 Apr 13;9:e11066. doi: 10.7717/peerj.11066 (PMC8051349; doi:10.7717/peerj.11066)
Supplement: Supplemental Information 5 — This is the processed ERV datasets approved for release by the contractual owner of the data, the Texas DSHS. This data set has been adequately suppressed per the DSHS and processed through the second level of incidence as shown in Figure 4. [file peerj-09-11066-s005.zip › Diag_DC8_summary_2007-2016.xlsx]

## Sheet: Sheet1
PAT_ZIP	2007Q1	2007Q2	2007Q3	2007Q4	2008Q1	2008Q2	2008Q3	2008Q4	2009Q1	2009Q2	2009Q3	2009Q4	2010Q1	2010Q2	2010Q3	2010Q4	2011Q1	2011Q2	2011Q3	2011Q4	2012Q1	2012Q2	2012Q3	2012Q4	2015Q1	2015Q2	2015Q3	2015Q4	2016Q1	2016Q2	2016Q3	2016Q4
75013	0.179545	0.212815	0.220588	0.207547	0.200461	0.203661	0.253191	0.230315	0.239216	0.233624	0.187879	0.169184	0.207317	0.231423	0.212054	0.237721	0.241055	0.22	0.220039	0.250958	0.241121	0.266409	0.240809	0.238731	0.260946	0.262153	0.247878	0.280125	0.242784	0.287692	0.270353	0.261712
75119	0.252809	0.246537	0.232877	0.238701	0.236973	0.243902	0.247073	0.274827	0.283893	0.326223	0.250298	0.312925	0.29078	0.259119	0.306757	0.299595	0.334204	0.310433	0.322208	0.307902	0.2977	0.324207	0.3249	0.312329	0.349501	0.31686	0.302228	0.288401	0.271472	0.30661	0.285519	0.300719
75246	0.284615	0.284615	0.244094	0.257143	0.224138	0.322222	0.333333	0.264151	0.235714	0.284404	0.198198	0.275591	0.253968	0.225	0.222222	0.333333	0.28972	0.37037	0.308333	0.295652	0.329787	0.327273	0.302158	0.232877	0.261905	0.333333	0.333333	0.284615	0.339286	0.356061	0.365079	0.291391
76014	0.212598	0.195122	0.215873	0.229279	0.229665	0.225316	0.249123	0.261153	0.272093	0.238971	0.225773	0.252475	0.271589	0.242891	0.240196	0.263775	0.276817	0.271242	0.241338	0.282536	0.261416	0.286848	0.251483	0.254608	0.290773	0.267544	0.293651	0.280248	0.283296	0.255011	0.252621	0.268577
75143	0.295019	0.313869	0.326126	0.281768	0.273723	0.2846	0.327935	0.345018	0.344762	0.346614	0.367556	0.344262	0.303823	0.358491	0.333333	0.376299	0.309654	0.381156	0.386809	0.35124	0.338889	0.340463	0.32197	0.34898	0.399606	0.355789	0.382	0.389002	0.377358	0.389247	0.379381	0.344978
76001	0.215412	0.245161	0.208267	0.228522	0.268966	0.255575	0.268446	0.305471	0.252836	0.224456	0.260726	0.253582	0.313274	0.261146	0.238636	0.283931	0.290375	0.276699	0.250774	0.278207	0.279483	0.323917	0.265211	0.277778	0.278816	0.265472	0.267327	0.278902	0.280431	0.313291	0.313291	0.280255
76031	0.24	0.271014	0.273179	0.254513	0.261789	0.25	0.257862	0.305606	0.271973	0.329915	0.286689	0.288744	0.327957	0.292808	0.270796	0.297162	0.280669	0.287695	0.273551	0.279693	0.285455	0.334459	0.320442	0.304505	0.362862	0.35649	0.37234	0.363484	0.351064	0.384615	0.351916	0.36381
75071	0.204783	0.236417	0.247539	0.24595	0.222992	0.275405	0.25744	0.219969	0.242138	0.25419	0.261155	0.244349	0.235714	0.229868	0.228612	0.254027	0.248166	0.273038	0.259932	0.266922	0.285176	0.246041	0.292008	0.262136	0.300866	0.295015	0.306483	0.303681	0.312821	0.297764	0.297379	0.312883
75144	0.263158	0.24	0.226415	0.342593	0.260163	0.280303	0.349593	0.294574	0.296875	0.328358	0.405229	0.325203	0.377049	0.33871	0.35	0.363636	0.314685	0.362069	0.338843	0.401869	0.477064	0.472222	0.361345	0.40458	0.407407	0.299145	0.343434	0.302083	0.421769	0.389381	0.308333	0.347107
75189	0.219149	0.287129	0.185941	0.262791	0.19697	0.213504	0.244742	0.244489	0.249545	0.23676	0.205128	0.196809	0.247126	0.265568	0.244828	0.253211	0.269006	0.237319	0.270909	0.281008	0.289883	0.233028	0.249524	0.262956	0.259398	0.303435	0.265866	0.266223	0.289007	0.273043	0.284553	0.282318
76067	0.251621	0.25578	0.21045	0.270016	0.253275	0.27417	0.261411	0.264151	0.318444	0.293313	0.328632	0.274667	0.281073	0.307582	0.318314	0.308399	0.308908	0.286567	0.309322	0.28863	0.300146	0.33792	0.299013	0.305556	0.327273	0.325547	0.33378	0.389474	0.374429	0.342593	0.332248	0.354467
76433	0.2		0.285714					0.166667		0.257143	0.225	0.16129	0.222222	0.21875	0.384615	0.272727	0.333333			0.545455	0.352941		0.114286		0.193548	0.378378		0.294118		0.340909	0.418605	0.314286
75224	0.187027	0.20775	0.214735	0.190523	0.213182	0.200403	0.191176	0.198294	0.185972	0.22291	0.207378	0.182292	0.19869	0.226837	0.226337	0.220751	0.22691	0.2089	0.227538	0.205556	0.258641	0.247546	0.258475	0.252784	0.263598	0.243557	0.245924	0.289256	0.292857	0.282185	0.274376	0.2661
75146	0.268833	0.249587	0.255924	0.253472	0.249493	0.238722	0.253859	0.240157	0.265082	0.283898	0.231465	0.249605	0.292365	0.286432	0.284192	0.259328	0.316456	0.289377	0.275685	0.313725	0.274914	0.317204	0.320513	0.299115	0.279412	0.285714	0.318091	0.302905	0.317982	0.349421	0.29434	0.291096
76087	0.336879	0.320598	0.307309	0.333333	0.338053	0.344444	0.333866	0.300172	0.310345	0.304284	0.331804	0.324812	0.297762	0.314121	0.312121	0.330097	0.309249	0.325228	0.310897	0.362146	0.342905	0.310855	0.334891	0.30236	0.316279	0.338686	0.352011	0.350614	0.377457	0.362857	0.336257	0.299852
75160	0.273567	0.280963	0.256805	0.233454	0.281963	0.294591	0.275995	0.279855	0.282276	0.260556	0.245342	0.258475	0.300839	0.317149	0.158195	0.282238	0.305618	0.332512	0.310552	0.287654	0.291777	0.267539	0.283308	0.300912	0.340336	0.31825	0.276336	0.308725	0.30291	0.295775	0.316911	0.351429
75752	0.298643	0.31016	0.222772	0.342246	0.313043	0.303571	0.345455	0.352632	0.347826	0.346535	0.393013	0.388889	0.340426	0.307692	0.338308	0.377907	0.430939	0.461538	0.333333	0.460317	0.393035	0.37931	0.394118	0.338542	0.383838	0.392157	0.349112	0.42487	0.383838	0.35	0.415205	0.317949
76453	0.382353	0.290323	0.25	0.387097		0.394737			0.2	0.37931					0.451613	0.34375	0.540541	0.512195	0.419355		0.321429	0.378378	0.30303					0.555556	0.466667	0.387097	0.425	0.25
76665	0.326531	0.25	0.272727	0.327273	0.22807	0.245614	0.196078	0.288136	0.203125	0.274194	0.176471	0.224138	0.363636	0.153846	0.22	0.25	0.409091	0.4	0.23913	0.320755	0.314286	0.150943	0.309091	0.229167	0.376623	0.405797	0.298851	0.355556	0.376471	0.449275	0.475	0.4
75142	0.298729	0.296552	0.270945	0.25	0.29	0.311445	0.258467	0.319018	0.302913	0.298211	0.316327	0.274472	0.319419	0.291958	0.255853	0.299456	0.316699	0.323944	0.301318	0.308688	0.313008	0.343972	0.296435	0.281071	0.304688	0.343558	0.32567	0.337736	0.332083	0.323944	0.317029	0.327273
75254	0.178138	0.220751	0.185345	0.178022	0.192641	0.20316	0.214737	0.231788	0.156118	0.212944	0.241525	0.214765	0.222222	0.203704	0.1841	0.228365	0.218894	0.259259	0.179191	0.206226	0.217119	0.240326	0.264831	0.227778	0.254005	0.251082	0.236786	0.236287	0.24183	0.248	0.255914	0.211663
75116	0.207679	0.218992	0.284333	0.249057	0.260606	0.259259	0.25355	0.276515	0.2249	0.252723	0.253731	0.270955	0.222004	0.286004	0.27673	0.357853	0.312977	0.29207	0.336466	0.260606	0.280353	0.309434	0.282209	0.331384	0.29955	0.293388	0.303226	0.286408	0.295117	0.39083	0.331878	0.340081
76484		0.24			0.290323	0.375	0.324324		0.4		0.181818	0.363636	0.333333	0.3	0.272727	0.387097					0.28125		0.277778		0.4375			0.428571		0.433333	0.37037	0.407407
75233	0.204651	0.24173	0.273973	0.27381	0.240602	0.209476	0.252381	0.243176	0.246073	0.240099	0.25679	0.240602	0.296209	0.260442	0.2343	0.245146	0.258907	0.260116	0.281501	0.258621	0.267442	0.244838	0.317003	0.270053	0.289773	0.268987	0.251479	0.319149	0.292479	0.294461	0.290488	0.326034
75440	0.298165	0.293814	0.344156	0.284672	0.27907	0.248366	0.403846	0.415385	0.373333	0.347059	0.439306	0.377483	0.335938	0.350993	0.313725	0.355072	0.416667	0.450704	0.277778	0.385135	0.356589	0.425806	0.401235	0.348387	0.342246	0.325472	0.384977	0.338028	0.396313	0.422857	0.431472	0.446429
75080	0.262748	0.270469	0.250707	0.265834	0.245383	0.271375	0.273832	0.247823	0.264996	0.253931	0.249771	0.264423	0.309074	0.263816	0.278381	0.290123	0.290203	0.282629	0.287077	0.29382	0.304348	0.315948	0.291282	0.297297	0.284866	0.282819	0.28181	0.307902	0.298174	0.308951	0.307463	0.298343
76258	0.292818	0.287129	0.349558	0.343284	0.399061	0.303318	0.335	0.301676	0.367876	0.334802	0.291005	0.383333	0.340659	0.368132	0.325581	0.303318	0.314917	0.254167	0.338624	0.251185	0.318681	0.347594	0.267327	0.342857	0.311111	0.350515	0.30622	0.411429	0.411765	0.355191	0.352273	0.352332
75212	0.194607	0.182692	0.227771	0.213483	0.240858	0.217391	0.216063	0.224816	0.216117	0.220513	0.229469	0.221535	0.248299	0.239316	0.270758	0.252174	0.287736	0.30491	0.268868	0.286885	0.300995	0.276236	0.277974	0.277293	0.284286	0.308023	0.288022	0.318735	0.345432	0.32337	0.311138	0.345376
75474	0.258716	0.277778	0.298305	0.249561	0.289831	0.26087	0.325142	0.290909	0.266553	0.272425	0.253142	0.243842	0.279588	0.260946	0.228482	0.301724	0.263158	0.255278	0.291667	0.310345	0.284906	0.272897	0.314991	0.293774	0.318812	0.366525	0.306084	0.368627	0.354902	0.350844	0.366599	0.354015
75094	0.19888	0.165394	0.193122	0.196335	0.195373	0.235795	0.157143	0.27193	0.229462	0.214925	0.173077	0.193018	0.214502	0.233618	0.233645	0.24234	0.26393	0.286533	0.254019	0.244898	0.295374	0.250689	0.289773	0.254011	0.29558	0.27619	0.315625	0.246575	0.289973	0.287293	0.28115	0.339339
75489	0.268293	0.276596	0.311111	0.358974	0.4	0.490909	0.396552	0.483871	0.267857	0.204545	0.288889	0.306122	0.305556	0.354839	0.5	0.282051	0.266667	0.393939	0.2		0.333333			0.305556		0.416667	0.2	0.375	0.410256	0.3125	0.314286	0.47619
76401	0.253682	0.264848	0.207483	0.2768	0.234114	0.263158	0.245614	0.303625	0.296754	0.281525	0.261981	0.302983	0.273026	0.304042	0.277597	0.290268	0.254576	0.277296	0.305369	0.245875	0.294455	0.265568	0.289703	0.265677	0.270451	0.294939	0.268371	0.312092	0.305476	0.293839	0.297134	0.298091
76431	0.22314	0.176923	0.257426	0.268041	0.25	0.316327	0.241379	0.246914	0.219048	0.415094	0.241935	0.201923	0.290909	0.316327	0.16092	0.258427	0.222222	0.203704	0.252101	0.283333	0.285714	0.255556	0.32967	0.348837	0.257426	0.324786	0.309735	0.336364	0.375	0.345865	0.353535	0.37963
75137	0.236052	0.218527	0.243119	0.267308	0.303653	0.271071	0.254613	0.242857	0.228216	0.26555	0.251641	0.267516	0.260674	0.304651	0.318658	0.263383	0.282937	0.272926	0.28481	0.30543	0.281116	0.334755	0.28629	0.335863	0.3386	0.329087	0.255125	0.337349	0.33114	0.332518	0.331828	0.311159
75226	0.164835	0.285714	0.164384	0.313725	0.194805	0.272727	0.169492	0.215686	0.25	0.193182	0.328358	0.236111	0.266667	0.416667	0.266667	0.301205	0.27027	0.231884	0.243243	0.244186	0.433962	0.283784	0.352941	0.208333	0.25	0.285714	0.245614	0.323529	0.333333	0.215686	0.337662	0.304878
76230	0.285156	0.271523	0.235294	0.194805	0.190972	0.278689	0.242678	0.25614	0.241158	0.237918	0.264463	0.211806	0.212454	0.224719	0.26	0.279528	0.243478	0.256604	0.290476	0.24898	0.272321	0.267241	0.311475	0.246862	0.288	0.314961	0.33687	0.306061	0.332215	0.351852	0.314286	0.330159
76234	0.246253	0.229759	0.200441	0.244399	0.2397	0.268657	0.267416	0.258845	0.301294	0.286344	0.253165	0.267191	0.302059	0.312639	0.266979	0.255814	0.269978	0.290766	0.269767	0.288509	0.334096	0.308068	0.326969	0.339779	0.335784	0.333333	0.337237	0.291457	0.344086	0.37247	0.373308	0.342282
76240	0.213873	0.249732	0.261856	0.254271	0.239845	0.264984	0.282857	0.307235	0.268317	0.295117	0.295604	0.277666	0.304585	0.253348	0.257822	0.290888	0.329177	0.310096	0.360915	0.363636	0.335317	0.276557	0.33677	0.355839	0.334554	0.306717	0.334728	0.275862	0.323741	0.337136	0.302994	0.282139
76449	0.184211	0.32	0.30303	0.280488	0.138462	0.308642	0.323529	0.293333	0.333333	0.2375	0.227273	0.25	0.319444	0.217949	0.341772	0.329268	0.362637	0.428571	0.25641	0.253333	0.413793	0.369231	0.345679	0.362319	0.293103	0.373134	0.229508	0.482143	0.357143	0.457143	0.321429	0.296875
76458	0.273973	0.212329	0.333333	0.284615	0.330986	0.362205	0.3125	0.258741	0.281879	0.323308	0.267606	0.25	0.256944	0.294521	0.364865	0.370629	0.346154	0.303797	0.310606	0.304	0.29771	0.269231	0.361111	0.224806	0.309211	0.375	0.282258	0.349727	0.410714	0.38843	0.372781	0.303226
76255	0.134503	0.201299	0.278195	0.327586	0.234848	0.221429	0.267857	0.214286	0.233333	0.263566	0.256881	0.233871	0.235294	0.179487	0.237037	0.278689	0.325	0.19403	0.22807	0.327586	0.336842	0.287356	0.275229	0.340426	0.297436	0.241379	0.266667	0.279503	0.251429	0.283133	0.241379	0.255474
76272	0.272727	0.296053	0.316129	0.331034	0.35	0.37013	0.351724	0.301887	0.320896	0.359477	0.343066	0.368056	0.353741	0.292517	0.317568	0.27972	0.311594	0.261745	0.357724	0.280374	0.333333	0.321101	0.329787	0.251969	0.299145	0.285714	0.347518	0.353982	0.343511	0.356061	0.363014	0.343511
76273	0.28863	0.253602	0.269737	0.276968	0.292063	0.340278	0.33631	0.336391	0.323263	0.310734	0.317757	0.296053	0.3	0.315175	0.319298	0.326389	0.374532	0.383562	0.319635	0.35249	0.377551	0.267544	0.295833	0.276151	0.360335	0.393443	0.406015	0.382759	0.409774	0.32852	0.381757	0.325
75210	0.194539	0.224638	0.198653	0.19281	0.205128	0.222628	0.215094	0.248299	0.276224	0.278169	0.269697	0.28	0.261649	0.322957	0.23741	0.309211	0.288889	0.339367	0.250883	0.307054	0.231034	0.271127	0.273723	0.261589	0.318841	0.243636	0.319328	0.271739	0.312903	0.281853	0.268966	0.221088
76148	0.23252	0.250386	0.293532	0.25976	0.235489	0.253589	0.273148	0.251185	0.32368	0.344884	0.301003	0.319481	0.290378	0.320405	0.333977	0.309441	0.344482	0.33121	0.27856	0.312178	0.325581	0.331675	0.336788	0.333333	0.315615	0.359014	0.318027	0.366554	0.344482	0.364055	0.309006	0.337963
76634	0.236641	0.267717	0.274336	0.2	0.234375	0.196429	0.198276	0.323308	0.366013	0.288462	0.242188	0.238994	0.208633	0.242857	0.268421	0.292517	0.265734	0.19883	0.335329	0.325203	0.341463	0.348684	0.284615	0.288136	0.404878	0.431925	0.375	0.345946	0.360577	0.38565	0.514851	0.4
76010	0.196587	0.198689	0.168323	0.18956	0.221532	0.228269	0.207219	0.192852	0.213006	0.220867	0.210461	0.214166	0.226337	0.229787	0.231017	0.246523	0.224518	0.235645	0.215658	0.211441	0.235171	0.247973	0.254274	0.24612	0.239227	0.231148	0.252449	0.234104	0.247131	0.22995	0.237275	0.247482
76039	0.232365	0.215877	0.229532	0.273403	0.254495	0.222857	0.241803	0.290076	0.260753	0.275466	0.261644	0.21079	0.263456	0.245033	0.270572	0.287293	0.264574	0.261069	0.296791	0.252113	0.27482	0.260218	0.281392	0.306154	0.290276	0.320495	0.312672	0.303797	0.283245	0.283688	0.315789	0.302808
75169	0.271462	0.335556	0.286267	0.271186	0.317669	0.281893	0.298419	0.322917	0.363303	0.321705	0.336364	0.308901	0.327402	0.309091	0.244641	0.341513	0.36	0.34104	0.328482	0.301518	0.348315	0.323364	0.295943	0.381443	0.320675	0.343949	0.326693	0.336798	0.38755	0.347639	0.379592	0.356137
76088	0.329412	0.384615	0.281124	0.247012	0.268212	0.290429	0.309278	0.305369	0.342561	0.315615	0.335938	0.361842	0.375	0.269565	0.348101	0.350932	0.344262	0.313333	0.321839	0.362007	0.306818	0.345763	0.293919	0.313531	0.306897	0.330189	0.304965	0.335907	0.345515	0.396104	0.371601	0.312312
76104	0.215628	0.276488	0.288297	0.270833	0.27167	0.322368	0.334797	0.332993	0.319958	0.317697	0.329101	0.320939	0.330149	0.338071	0.314109	0.336508	0.318648	0.352601	0.324146	0.368834	0.343434	0.332579	0.316186	0.313968	0.336207	0.342205	0.371465	0.365764	0.35635	0.384615	0.362981	0.347518
76111	0.22164	0.241883	0.226667	0.210059	0.2309	0.257042	0.267343	0.259567	0.274336	0.24792	0.233333	0.257687	0.227045	0.265432	0.238095	0.217235	0.262136	0.276316	0.276896	0.261698	0.26455	0.269168	0.246154	0.270707	0.31094	0.28866	0.287726	0.322581	0.279261	0.27866	0.33145	0.310861
76033	0.282996	0.297297	0.304598	0.280233	0.317714	0.295349	0.293224	0.307943	0.334732	0.32992	0.316201	0.306855	0.314754	0.3125	0.310155	0.320542	0.2932	0.322353	0.311778	0.319053	0.323442	0.347098	0.319489	0.321998	0.377778	0.404787	0.382022	0.345035	0.376216	0.373812	0.400217	0.318792
75472	0.211679	0.258929	0.227273	0.271845	0.269231	0.322581	0.289474	0.298246	0.271028	0.267857	0.321739	0.294521	0.204545	0.3375	0.284483	0.310345	0.280899	0.31	0.38835	0.294737	0.4125	0.267442	0.421569	0.473684	0.271318	0.253623	0.186441	0.273585	0.253731	0.330275	0.39823	0.257576
76137	0.215105	0.194682	0.233493	0.230326	0.235893	0.247619	0.257605	0.252462	0.291822	0.280225	0.265025	0.30155	0.251462	0.26087	0.276444	0.269737	0.27814	0.26558	0.257018	0.273224	0.291964	0.269702	0.279497	0.283408	0.296875	0.271498	0.292789	0.277056	0.264987	0.312606	0.284483	0.280189
76182											0.309859	0.328467	0.268354	0.258206	0.283887	0.301176	0.296209	0.294372	0.321905	0.313208	0.347737	0.320896	0.332689	0.321859	0.334532	0.304511	0.308307	0.371917	0.338681	0.37479	0.337727	0.342988
75751	0.302997	0.335948	0.292148	0.296855	0.323596	0.357227	0.325856	0.341818	0.348724	0.370234	0.352863	0.359894	0.38937	0.330656	0.330287	0.367742	0.344198	0.332041	0.372973	0.325936	0.351604	0.332335	0.368341	0.338583	0.331412	0.354839	0.398204	0.390625	0.386885	0.354369	0.383162	0.384863
75205	0.266667	0.288136	0.232558	0.278932	0.270358	0.304734	0.313869	0.28481	0.292818	0.315113	0.291176	0.283708	0.291176	0.250737	0.315615	0.293956	0.358839	0.319403	0.275316	0.307692	0.277929	0.30031	0.313433	0.323288	0.298932	0.343284	0.326019	0.289634	0.360759	0.31728	0.305556	0.314189
75109	0.333333	0.317647	0.257576	0.265823	0.307692	0.439394	0.337079	0.309524	0.2375	0.298701	0.277108	0.347222	0.391753	0.390476	0.352273	0.444444	0.39	0.340426	0.28972	0.333333	0.344086	0.382353	0.342105	0.382979	0.396226	0.382716	0.323077	0.39	0.385542	0.345794	0.336364	0.218182
75158	0.318584	0.324786	0.25	0.352941	0.244094	0.302752	0.309735	0.320896	0.302158	0.385185	0.280576	0.336	0.322034	0.423077	0.410448	0.360294	0.289474	0.368852	0.368421	0.322314	0.356436	0.375	0.312977	0.446281	0.404494	0.355932	0.328244	0.373016	0.413043	0.32	0.387931	0.307018
76265	0.328947	0.135593	0.138462	0.176471	0.218182	0.258065	0.204082	0.282051	0.410256	0.298246	0.285714	0.292683	0.395349	0.257143	0.361111	0.423077	0.261905	0.181818	0.342857		0.414634	0.2	0.318182		0.285714	0.35	0.323077	0.166667	0.304348	0.163934	0.328767	0.226415
76002	0.187166	0.180033	0.182886	0.205357	0.235484	0.199037	0.209003	0.251185	0.22084	0.226244	0.200843	0.228247	0.247756	0.214178	0.189873	0.215559	0.222028	0.265957	0.239165	0.187726	0.240506	0.237522	0.214029	0.220257	0.226446	0.23565	0.247173	0.229617	0.261101	0.252664	0.25	0.272152
75402	0.282392	0.272727	0.278899	0.25829	0.256822	0.277193	0.26151	0.297753	0.256454	0.293269	0.28	0.268917	0.275472	0.255238	0.292585	0.308411	0.26501	0.282565	0.274286	0.262238	0.21982	0.233141	0.264228	0.321234	0.346304	0.329897	0.314961	0.346228	0.357143	0.383197	0.383333	0.343284
75244	0.306306	0.22561	0.274576	0.264789	0.247978	0.281437	0.275081	0.265861	0.289634	0.283154	0.263492	0.259036	0.244648	0.179211	0.27476	0.326772	0.281787	0.245734	0.268156	0.308475	0.270833	0.294118	0.301587	0.287009	0.337302	0.305085	0.36	0.368966	0.35082	0.3	0.292929	0.292254
75249	0.247458	0.155477	0.197279	0.223565	0.217105	0.257426	0.221212	0.219745	0.266667	0.229391	0.269113	0.273846	0.27476	0.273973	0.245614	0.228324	0.304196	0.266436	0.274096	0.248299	0.235507	0.246154	0.268657	0.244838	0.247492	0.306122	0.231023	0.284058	0.282686	0.276667	0.298658	0.282132
75251	0.25641	0.246753	0.212389	0.235294	0.247863	0.306818	0.207207	0.267442	0.214286	0.247863	0.268519	0.181208	0.305556	0.273438	0.252336	0.259843	0.248	0.248175	0.315436	0.339623	0.257485	0.237805	0.217949	0.161491	0.262009	0.214612	0.247423	0.234146	0.2	0.218341	0.221739	0.250923
76054	0.295775	0.266904	0.31875	0.279412	0.293578	0.257525	0.310976	0.316667	0.384375	0.297735	0.32646	0.297935	0.332237	0.318841	0.296512	0.294118	0.362319	0.316294	0.339564	0.37785	0.337748	0.376238	0.373832	0.383648	0.346386	0.343137	0.384106	0.394984	0.400602	0.418605	0.408805	0.426523
76201	0.324	0.325472	0.354294	0.331675	0.344118	0.311688	0.342513	0.353116	0.369048	0.330658	0.324159	0.33848	0.323105	0.329508	0.347368	0.334869	0.32287	0.348172	0.35023	0.32216	0.298157	0.316781	0.333333	0.314991	0.301136	0.299814	0.344595	0.320565	0.378758	0.336777	0.317328	0.325397
75041	0.265006	0.245714	0.235561	0.230058	0.239391	0.25814	0.224396	0.233021	0.260163	0.246711	0.241935	0.236321	0.268585	0.242533	0.258065	0.245376	0.239802	0.26125	0.276347	0.289631	0.309524	0.241972	0.265464	0.308525	0.242581	0.290066	0.279494	0.266754	0.293478	0.326003	0.264472	0.286812
76426	0.212534	0.19086	0.189112	0.206633	0.203704	0.217791	0.270833	0.278017	0.265957	0.284595	0.274463	0.29	0.303514	0.250774	0.286184	0.250794	0.247253	0.250712	0.3125	0.282913	0.29235	0.238671	0.288079	0.322476	0.265861	0.30659	0.329966	0.301282	0.309028	0.418478	0.397059	0.333333
76078	0.160622	0.256281	0.213974	0.236559	0.277056	0.226852	0.305825	0.275281	0.291262	0.261261	0.243523	0.251337	0.27957	0.259434	0.271795	0.260664	0.226852	0.277533	0.234234	0.325243	0.352941	0.292929	0.308594	0.333333	0.25	0.311321	0.308824	0.36255	0.233645	0.278884	0.322835	0.386719
75147	0.262712	0.286184	0.26284	0.35461	0.326471	0.333333	0.38676	0.35786	0.379085	0.401993	0.376471	0.357576	0.38141	0.302941	0.360269	0.32	0.340299	0.439114	0.349823	0.363971	0.354244	0.360424	0.348148	0.340824	0.301527	0.372385	0.329317	0.362832	0.375566	0.399038	0.297297	0.327434
76048	0.305236	0.295547	0.277393	0.390836	0.317251	0.336283	0.339568	0.261941	0.309491	0.314076	0.319444	0.342391	0.307458	0.288022	0.31571	0.279279	0.307808	0.332268	0.300153	0.281818	0.327354	0.330484	0.283228	0.298246	0.303476	0.336399	0.380155	0.314741	0.376574	0.369863	0.365729	0.335045
75237	0.181087	0.209677	0.194215	0.200758	0.213904	0.22	0.201172	0.19295	0.196078	0.184739	0.192913	0.195035	0.269231	0.241584	0.223684	0.230056	0.197938	0.245436	0.203065	0.25462	0.252918	0.233083	0.23301	0.213358	0.219178	0.237179	0.231788	0.234592	0.249516	0.265086	0.262582	0.224206
75058	0.21875	0.235294	0.309278	0.457143	0.371795	0.337838	0.315789	0.30137	0.35	0.423729	0.355263	0.373832	0.494505	0.460317	0.363636	0.470588	0.349398	0.208333	0.296875	0.294872	0.240741	0.292308	0.263158	0.354839	0.380952	0.463415	0.247059	0.314815	0.4	0.283333	0.324675	0.33871
75061	0.200408	0.20411	0.198352	0.207392	0.215268	0.225828	0.22721	0.246479	0.260026	0.248767	0.245566	0.230071	0.251204	0.236052	0.254069	0.240028	0.250379	0.269085	0.264376	0.255605	0.232044	0.266667	0.238619	0.248563	0.27558	0.299207	0.28125	0.241877	0.259045	0.273942	0.286212	0.286513
76022	0.317204	0.254692	0.322222	0.321839	0.306548	0.301837	0.320099	0.298883	0.353723	0.303523	0.334197	0.321053	0.313725	0.267003	0.322667	0.264059	0.291457	0.292479	0.298077	0.27907	0.324742	0.316062	0.311828	0.300995	0.335731	0.318284	0.30622	0.293303	0.308219	0.334061	0.339578	0.338061
75414	0.38835	0.268293	0.269231	0.326087	0.292453	0.296296	0.311927	0.418367	0.26	0.298246	0.330275	0.369048	0.352941	0.308642	0.340426	0.346154	0.291262	0.393617	0.378788	0.364706	0.25	0.382716	0.297872	0.318182	0.292453	0.433333	0.364706	0.368421	0.494118	0.457447	0.452381	0.483871
76225	0.252427	0.266667	0.175258	0.23	0.230088	0.294737	0.290909	0.287234	0.304688	0.346939	0.269663	0.238636	0.204082	0.252632	0.24	0.328767	0.327273	0.354839	0.308411	0.284404	0.339623	0.352113	0.347826	0.307692	0.282609	0.317757	0.428571	0.347826	0.216216	0.368932	0.235294	0.363636
75102	0.261905	0.2	0.34375	0.23913	0.394737	0.382979	0.428571	0.27907	0.354167	0.258621	0.219512	0.315789	0.307692	0.285714	0.342857	0.342857	0.475	0.386364	0.466667		0.38	0.277778	0.371429	0.305556	0.3125	0.4		0.257143		0.3	0.428571	0.423077
76627	0.213333	0.246575	0.277778	0.254237	0.394366	0.358209	0.315789	0.293333	0.321839	0.35	0.240506	0.245283	0.27027	0.297619	0.247788	0.25	0.283333	0.28125	0.295775	0.313433	0.263158	0.37931	0.347826	0.522727	0.371429	0.452381	0.454545	0.403846	0.464286	0.451613	0.359375	0.55102
76114	0.253027	0.267327	0.290441	0.268638	0.280971	0.289308	0.283887	0.31039	0.30884	0.305483	0.292978	0.307436	0.312741	0.284826	0.305152	0.314634	0.304046	0.305556	0.322943	0.325776	0.346806	0.314249	0.338083	0.308184	0.351175	0.329412	0.363768	0.353723	0.343533	0.360054	0.351804	0.350374
75069	0.251015	0.275591	0.306212	0.276113	0.273214	0.279617	0.307025	0.320038	0.244413	0.323034	0.31485	0.251926	0.274715	0.245455	0.274444	0.312618	0.295814	0.301724	0.272889	0.321827	0.298358	0.327916	0.34689	0.351277	0.308664	0.346154	0.301818	0.304971	0.355459	0.370239	0.366609	0.342175
75010	0.236902	0.223301	0.252451	0.236585	0.247826	0.248792	0.270531	0.249389	0.252955	0.251185	0.240363	0.250493	0.271003	0.258772	0.259947	0.280543	0.253394	0.2713	0.239905	0.259524	0.250513	0.263052	0.22541	0.311441	0.288934	0.336673	0.321503	0.304802	0.365702	0.315041	0.323792	0.258803
75230	0.285337	0.289009	0.274235	0.279895	0.313237	0.275815	0.30219	0.300144	0.29805	0.289835	0.322034	0.336196	0.327035	0.318003	0.276411	0.251046	0.304927	0.336032	0.322802	0.327247	0.363265	0.31475	0.29726	0.309877	0.331333	0.349306	0.339402	0.348446	0.325641	0.348271	0.36541	0.316564
76692	0.261404	0.278	0.259601	0.282565	0.276	0.252	0.264423	0.293578	0.252016	0.298441	0.285398	0.261317	0.318658	0.27907	0.184839	0.254737	0.224762	0.272727	0.336245	0.297593	0.28481	0.251572	0.312	0.269962	0.387755	0.416928	0.38806	0.445183	0.425287	0.413793	0.412104	0.401361
75090	0.242961	0.262658	0.252049	0.269006	0.256527	0.243728	0.267221	0.286061	0.267509	0.293973	0.244798	0.273171	0.265943	0.327323	0.297844	0.30545	0.335821	0.315789	0.317797	0.328012	0.312588	0.251095	0.244502	0.26245	0.336646	0.353808	0.347607	0.322013	0.316832	0.291036	0.293451	0.347468
76106	0.20781	0.21044	0.189748	0.216981	0.243266	0.232839	0.229046	0.22372	0.234211	0.261419	0.221932	0.252534	0.24486	0.246436	0.27804	0.258979	0.259881	0.261134	0.25363	0.255489	0.261628	0.303393	0.305694	0.276574	0.269149	0.300216	0.311457	0.316027	0.298027	0.328244	0.306324	0.309967
75442	0.281022	0.28125	0.242958	0.281369	0.320261	0.320988	0.331897	0.298246	0.284431	0.410359	0.273543	0.253807	0.307692	0.283465	0.24031	0.23221	0.249097	0.309735	0.322034	0.272401	0.344444	0.330435	0.305921	0.321705	0.348361	0.355469	0.335766	0.316667	0.335548	0.318328	0.353896	0.337143
76036	0.291096	0.300826	0.270506	0.295455	0.282332	0.304734	0.288612	0.260943	0.295352	0.301611	0.291667	0.309883	0.298438	0.324405	0.340909	0.31875	0.318323	0.312394	0.298643	0.329173	0.307571	0.301829	0.321321	0.319759	0.340659	0.367816	0.344237	0.339515	0.358543	0.370703	0.339332	0.350949
76086	0.280723	0.32797	0.329253	0.296837	0.347275	0.361323	0.293956	0.326923	0.355438	0.306273	0.297477	0.354839	0.371779	0.340528	0.386881	0.297872	0.310667	0.332021	0.322767	0.337032	0.352448	0.308345	0.314504	0.300125	0.338926	0.339775	0.321429	0.362253	0.358006	0.347561	0.373072	0.347305
76107	0.280618	0.289439	0.271505	0.263158	0.292047	0.288889	0.310474	0.306176	0.290407	0.290598	0.309618	0.287823	0.331978	0.298335	0.346491	0.300131	0.299101	0.3	0.302128	0.312842	0.302717	0.282225	0.277037	0.268293	0.370206	0.315789	0.307305	0.303476	0.354167	0.352021	0.34278	0.346397
75039	0.171171	0.0984848	0.111111	0.120968	0.155556	0.146552	0.134228	0.148148	0.158824	0.150602	0.148352	0.208145	0.142157	0.181208	0.171429	0.132743	0.141176	0.167421	0.153846	0.168182	0.16318	0.129032	0.212	0.163347	0.207143	0.120141	0.177049	0.161585	0.1571	0.137931	0.176471	0.136905
75077	0.267206	0.238913	0.254422	0.270525	0.282084	0.289976	0.270968	0.32029	0.315453	0.277705	0.239272	0.255495	0.296407	0.307906	0.301521	0.286107	0.318783	0.309686	0.345	0.293758	0.293532	0.324706	0.362007	0.322745	0.328321	0.345191	0.338217	0.322208	0.315051	0.325452	0.341564	0.353169
75219	0.187952	0.248062	0.242206	0.240741	0.253394	0.227766	0.274157	0.31422	0.226981	0.221461	0.266821	0.261053	0.300716	0.272727	0.297362	0.277228	0.246544	0.285354	0.272727	0.29602	0.258706	0.328877	0.283372	0.301762	0.306931	0.315104	0.336658	0.310256	0.347395	0.278894	0.325472	0.347737
76641	0.181818	0.34375	0.377778	0.25	0.209677	0.298507	0.293103	0.2625	0.109091	0.245283	0.338235	0.285714	0.444444	0.25	0.301587	0.339286	0.392857	0.257143	0.469388	0.266667	0.259259	0.340426	0.397059	0.468085	0.395833	0.326087	0.387097	0.301887	0.444444	0.314815	0.275862	0.344262
75287	0.188088	0.184456	0.186094	0.193449	0.205732	0.237945	0.235359	0.229102	0.211134	0.241127	0.21173	0.222025	0.243105	0.221106	0.241187	0.241443	0.246654	0.224674	0.217143	0.242483	0.234086	0.256863	0.23524	0.227447	0.242884	0.264678	0.311111	0.282243	0.245136	0.239841	0.25957	0.221273
75063	0.179402	0.155592	0.181338	0.148748	0.13474	0.188073	0.158155	0.182566	0.166392	0.150165	0.15952	0.158392	0.182566	0.199659	0.19281	0.180672	0.181818	0.202765	0.209877	0.183254	0.193012	0.197785	0.193056	0.188366	0.226502	0.203566	0.195522	0.205318	0.175466	0.221713	0.171831	0.195046
75023	0.282779	0.243655	0.268806	0.259	0.278044	0.279559	0.287487	0.248544	0.260601	0.305182	0.26422	0.288781	0.31269	0.277606	0.29653	0.303295	0.289905	0.315399	0.292075	0.281633	0.324619	0.321462	0.289753	0.336642	0.328717	0.31256	0.307018	0.32696	0.317189	0.321224	0.335842	0.336014
76636	0.288462	0.315789	0.220339	0.375	0.34	0.365385	0.183673	0.466667	0.272727	0.4	0.375	0.308824	0.267606	0.276923	0.27907	0.23913	0.25	0.367347	0.313725	0.384615	0.238095	0.31746	0.287671	0.392157	0.301587	0.375	0.395833	0.5	0.446429	0.454545	0.390244	0.367347
75495	0.261538	0.325243	0.31405	0.339623	0.247664	0.347305	0.407609	0.305085	0.26506	0.384236	0.338624	0.295455	0.36	0.319527	0.304124	0.278947	0.32	0.376289	0.345238	0.375691	0.38191	0.333333	0.262443	0.292079	0.373563	0.352941	0.287805	0.34434	0.381188	0.316038	0.316742	0.325792
76044	0.268519	0.288462	0.306122	0.242424	0.237705	0.259259	0.254098	0.243243	0.270833	0.264	0.308411	0.291667	0.325	0.316239	0.382353	0.308333	0.344538	0.291971	0.311828	0.28	0.245763	0.255814	0.313953	0.25	0.387931	0.481481	0.286765	0.311927	0.383838	0.364486	0.3	0.385246
75081	0.298879	0.290609	0.244311	0.294686	0.288672	0.312272	0.29368	0.298065	0.291872	0.30137	0.27056	0.246531	0.279528	0.251208	0.288889	0.281761	0.280206	0.282816	0.274157	0.277215	0.329381	0.282742	0.280247	0.292917	0.325782	0.274973	0.309662	0.282353	0.296339	0.305085	0.275649	0.298396
75032	0.229474	0.249438	0.209503	0.250474	0.222222	0.241071	0.227687	0.282609	0.255159	0.264368	0.241121	0.222441	0.270903	0.261343	0.249104	0.300169	0.282953	0.269767	0.265139	0.278768	0.314779	0.283439	0.292769	0.264055	0.31685	0.296429	0.329134	0.323099	0.277612	0.313953	0.323333	0.312977
76266	0.32626	0.285036	0.321716	0.257353	0.301746	0.312039	0.300505	0.260546	0.366337	0.270202	0.320611	0.289528	0.33162	0.312785	0.307895	0.278894	0.278552	0.309582	0.292011	0.300752	0.305936	0.324201	0.331731	0.288783	0.32244	0.349614	0.306604	0.298354	0.330049	0.33557	0.334842	0.374713
75025	0.210127	0.241007	0.227488	0.276442	0.214529	0.252218	0.285891	0.275313	0.273543	0.266821	0.282201	0.249565	0.292876	0.304229	0.259343	0.239902	0.290524	0.300475	0.271147	0.287247	0.291819	0.290286	0.326577	0.266432	0.315852	0.322126	0.308673	0.356974	0.334577	0.32254	0.320238	0.2891
75054	0.129412	0.145631	0.23	0.161074	0.186207	0.268116	0.167832	0.190751	0.245902	0.0981595	0.165517	0.24	0.195804	0.168478	0.139394	0.203822	0.242647	0.248485	0.26087	0.186335	0.210811	0.244681	0.219731	0.178161	0.291667	0.315789	0.300971	0.255556	0.256281	0.236052	0.236515	0.204918
76028	0.278008	0.267185	0.289093	0.28989	0.298246	0.281441	0.294082	0.314634	0.291168	0.315244	0.296536	0.300654	0.306206	0.301695	0.30617	0.329181	0.333729	0.318399	0.35254	0.342554	0.326968	0.314133	0.327091	0.318452	0.379924	0.373837	0.357258	0.378348	0.383583	0.37474	0.385124	0.388391
75167	0.225	0.214286	0.226277	0.321212	0.297468	0.286667	0.234899	0.237037	0.262069	0.318519	0.302469	0.242857	0.314103	0.220994	0.285714	0.339506	0.307692	0.25641	0.234637	0.306122	0.366197	0.309524	0.324138	0.38255	0.264516	0.316176	0.302198	0.303191	0.303665	0.36	0.278947	0.333333
75024	0.188095	0.196687	0.219355	0.184426	0.192797	0.190776	0.255278	0.22482	0.229602	0.241445	0.203125	0.238938	0.225122	0.27451	0.237925	0.234506	0.206504	0.262136	0.236422	0.245763	0.209184	0.218126	0.272595	0.254186	0.282963	0.307453	0.289308	0.27543	0.286149	0.261194	0.265602	0.287202
75002	0.23913	0.260295	0.240285	0.233683	0.255462	0.267681	0.2598	0.265941	0.234342	0.253292	0.266002	0.241148	0.254622	0.273917	0.255651	0.272126	0.25938	0.299194	0.268352	0.257434	0.275041	0.289649	0.273273	0.297235	0.295868	0.304107	0.325764	0.304381	0.306891	0.294833	0.338722	0.325581
75115	0.267502	0.255867	0.28537	0.292181	0.27193	0.267311	0.284661	0.265745	0.266717	0.275916	0.279352	0.250553	0.309955	0.299916	0.306626	0.29927	0.298147	0.308235	0.319588	0.31988	0.316392	0.290831	0.281547	0.296864	0.305389	0.322734	0.311728	0.333333	0.344171	0.353442	0.351431	0.332855
76119	0.231904	0.2441	0.238754	0.240948	0.238	0.266434	0.270021	0.287441	0.287733	0.256242	0.254705	0.281541	0.265277	0.276814	0.248204	0.253918	0.299581	0.294492	0.286472	0.290615	0.274458	0.294503	0.276703	0.247606	0.319038	0.317797	0.342231	0.33265	0.332016	0.320729	0.336521	0.331686
75087	0.253283	0.263717	0.238014	0.279605	0.276353	0.286408	0.326954	0.265528	0.24507	0.267509	0.221014	0.269027	0.300455	0.295209	0.288854	0.29697	0.29703	0.272588	0.289474	0.29052	0.265023	0.294034	0.28866	0.316265	0.273698	0.285266	0.290957	0.296933	0.324709	0.318801	0.346764	0.349574
75044	0.260546	0.237981	0.254279	0.265187	0.239501	0.277149	0.252656	0.257362	0.26674	0.271619	0.24291	0.271645	0.301865	0.274314	0.316986	0.309179	0.293976	0.286255	0.292617	0.287247	0.30649	0.31621	0.282996	0.281991	0.312281	0.30012	0.30649	0.308733	0.348028	0.318544	0.287625	0.310658
75088	0.2393	0.317789	0.260943	0.25	0.294599	0.277955	0.250865	0.306291	0.301127	0.318538	0.257862	0.279297	0.272572	0.287415	0.283302	0.302083	0.292929	0.303972	0.304482	0.344884	0.312977	0.31401	0.28471	0.310036	0.26362	0.313149	0.267025	0.33657	0.310835	0.325744	0.323689	0.299827
75052	0.210376	0.197731	0.22525	0.249723	0.260411	0.231335	0.243478	0.261891	0.239188	0.269516	0.252215	0.247722	0.264967	0.256682	0.261932	0.276875	0.236088	0.264502	0.284997	0.253363	0.293434	0.280522	0.26957	0.281315	0.272277	0.284079	0.263982	0.255639	0.283352	0.284085	0.304732	0.296122
75424	0.31405	0.308411	0.425	0.333333	0.326531	0.271028	0.320755	0.394495	0.30303	0.275	0.287129	0.291262	0.308642	0.380952	0.166667	0.211111	0.25	0.259259	0.257143	0.325	0.23	0.252252	0.358333	0.378378	0.367347	0.308511	0.326733	0.290323	0.329412	0.309278	0.354545	0.256881
76063	0.232082	0.254279	0.260241	0.264757	0.261247	0.291732	0.255778	0.28264	0.306843	0.323466	0.283704	0.26339	0.285372	0.270864	0.242073	0.277372	0.27803	0.268623	0.296382	0.28636	0.280427	0.27838	0.281889	0.269724	0.297921	0.279434	0.27094	0.327812	0.351971	0.335479	0.325773	0.302342
76227	0.250505	0.255319	0.246269	0.230912	0.289091	0.254269	0.28164	0.237354	0.257353	0.271758	0.264045	0.273333	0.274131	0.273874	0.274131	0.280576	0.293135	0.263158	0.257463	0.271132	0.31	0.268251	0.267213	0.257235	0.263502	0.288961	0.286846	0.293155	0.240059	0.27994	0.273381	0.281501
75223	0.209476	0.21197	0.190476	0.170264	0.174242	0.197605	0.176796	0.199507	0.227621	0.211382	0.180556	0.210024	0.220159	0.252941	0.271186	0.265664	0.190058	0.262295	0.237624	0.289231	0.291339	0.227053	0.21978	0.286863	0.266026	0.313187	0.238095	0.277439	0.293605	0.306061	0.290761	0.271739
76135	0.279863	0.233522	0.253623	0.250804	0.308458	0.277385	0.311189	0.294118	0.306477	0.302215	0.32675	0.343152	0.332209	0.299174	0.285008	0.306425	0.312187	0.28169	0.294393	0.314554	0.295252	0.341935	0.31016	0.318996	0.353997	0.390462	0.378761	0.358779	0.340625	0.379045	0.342262	0.346445
75007	0.242349	0.28169	0.260444	0.25916	0.275742	0.292726	0.285831	0.289013	0.281614	0.282029	0.268771	0.278676	0.301235	0.323232	0.298759	0.305195	0.296522	0.298246	0.331126	0.306216	0.294275	0.323308	0.310277	0.30177	0.349776	0.356941	0.340551	0.345794	0.345745	0.325962	0.355916	0.363716
76673	0.212121			0.176471		0.155556			0.21875	0.34375	0.176471	0.268293	0.131579	0.319149			0.264706			0.1875	0.333333			0.266667	0.225	0.266667	0.3125	0.387097			0.289474
75035	0.201198	0.155153	0.180887	0.209302	0.203271	0.207921	0.195838	0.213723	0.2	0.22167	0.222924	0.165062	0.240909	0.217012	0.221753	0.219316	0.258503	0.23395	0.223069	0.247525	0.230024	0.235231	0.251515	0.255511	0.292096	0.271503	0.307773	0.270021	0.314351	0.291423	0.271815	0.322034
75163	0.266667	0.301471	0.409091	0.210526	0.310345	0.25	0.36036	0.3125	0.402597	0.372727	0.429907	0.346154	0.376068	0.3	0.361111	0.483516	0.309278	0.267442	0.458333	0.333333	0.423529	0.436364	0.378947	0.466102	0.418182	0.407767	0.319588	0.4	0.477064	0.392157	0.317647	0.414634
75001	0.195046	0.243506	0.217993	0.222874	0.194539	0.245353	0.265766	0.25	0.209302	0.230453	0.291304	0.272277	0.277778	0.290196	0.259574	0.216327	0.1893	0.313808	0.225352	0.26971	0.307692	0.288462	0.255411	0.299559	0.290909	0.247191	0.293173	0.220974	0.275093	0.313953	0.328467	0.297872
75235	0.212181	0.211663	0.17732	0.230769	0.214751	0.248307	0.231939	0.221328	0.249513	0.227176	0.24477	0.253191	0.243304	0.238213	0.281532	0.28	0.234624	0.310513	0.248848	0.287411	0.333333	0.267352	0.30131	0.268102	0.28607	0.254673	0.29803	0.315673	0.328889	0.292373	0.31405	0.314159
75166	0.181818	0.127273	0.3	0.153846	0.266667	0.264706	0.228916	0.313433	0.186667	0.256098	0.257576	0.304348	0.194444	0.197368	0.263889	0.176471	0.239437	0.22093	0.268657	0.21978	0.304878	0.245098	0.352273	0.301205	0.261905	0.309524	0.217822	0.216867	0.239583	0.284211	0.224299	0.286957
75134	0.223762	0.214022	0.273973	0.243948	0.244541	0.233209	0.225862	0.252302	0.216998	0.2643	0.251376	0.274468	0.284698	0.234127	0.273292	0.241445	0.260417	0.246809	0.270213	0.317604	0.328155	0.26087	0.323009	0.299625	0.25355	0.287755	0.277186	0.262846	0.273038	0.32282	0.312621	0.352941
75241	0.251901	0.243902	0.252372	0.253306	0.251721	0.266215	0.244303	0.258252	0.253189	0.271875	0.275049	0.263359	0.305263	0.298739	0.287345	0.277989	0.293153	0.268215	0.285714	0.285994	0.316598	0.266727	0.297272	0.266413	0.280124	0.317277	0.29819	0.300921	0.306731	0.307538	0.319227	0.310571
75141	0.330189	0.2	0.2	0.245455	0.326316	0.25	0.266055	0.207207	0.25	0.346154	0.259615	0.268817	0.193548	0.202247	0.240741	0.260417	0.21875	0.342466	0.349398	0.292683	0.238095	0.17757	0.235849	0.376147	0.233333	0.293578	0.280488	0.37	0.336634	0.292929	0.27193	0.34
76132	0.249284	0.268868	0.256374	0.257184	0.278027	0.27983	0.290172	0.331839	0.302425	0.318182	0.320755	0.307353	0.307582	0.300518	0.285307	0.31728	0.309456	0.322531	0.339623	0.29726	0.304645	0.311724	0.315493	0.293371	0.362046	0.334207	0.392535	0.352774	0.358146	0.346853	0.373072	0.338083
76011	0.206587	0.205966	0.196232	0.242105	0.242588	0.259358	0.299373	0.232964	0.257353	0.282963	0.291549	0.230366	0.245614	0.228346	0.247826	0.277273	0.27259	0.258493	0.257143	0.273519	0.224204	0.224561	0.210965	0.241611	0.282575	0.23125	0.293948	0.276504	0.26497	0.317919	0.303777	0.258772
75155	0.30303	0.275862	0.26087	0.1875	0.178571	0.326531	0.147727	0.131148	0.30303	0.297297	0.366667	0.257576	0.236111	0.283784	0.178571	0.322034	0.263158	0.22	0.257143	0.222222	0.1875	0.23913	0.402597	0.27027	0.262295	0.24	0.295082	0.222222	0.155556	0.285714	0.178082	0.284091
75148	0.27931	0.302013	0.251724	0.250936	0.266667	0.3125	0.310458	0.289116	0.375887	0.3663	0.375	0.387234	0.369863	0.323232	0.432727	0.35034	0.393836	0.437229	0.371648	0.409091	0.388693	0.418182	0.32381	0.356164	0.387255	0.340807	0.375	0.46789	0.387978	0.329949	0.440758	0.41048
76053	0.257516	0.270833	0.260417	0.265143	0.254328	0.297232	0.290974	0.252218	0.297454	0.315136	0.31345	0.291939	0.293503	0.266667	0.285546	0.309469	0.331361	0.28726	0.341573	0.314536	0.319613	0.306397	0.301549	0.311377	0.349227	0.370079	0.348123	0.326509	0.334146	0.30745	0.35034	0.335723
75149	0.224713	0.238388	0.226426	0.238067	0.238879	0.26388	0.251133	0.260221	0.249848	0.245921	0.238186	0.251007	0.280637	0.267925	0.253317	0.293999	0.267683	0.270566	0.280747	0.289902	0.283846	0.187752	0.278509	0.275393	0.274948	0.292237	0.32097	0.290859	0.306944	0.28786	0.282797	0.306482
75204	0.215909	0.201342	0.173913	0.184834	0.23348	0.210291	0.219451	0.199085	0.206208	0.226562	0.23516	0.241758	0.190578	0.200873	0.226667	0.231818	0.216783	0.197279	0.232719	0.245977	0.219753	0.234216	0.218593	0.235955	0.266667	0.234742	0.273349	0.260674	0.247241	0.283063	0.284038	0.280353
75218	0.252019	0.241667	0.259442	0.259542	0.268546	0.254545	0.289931	0.323232	0.283019	0.32879	0.252669	0.279146	0.301645	0.289809	0.280859	0.293286	0.243523	0.301989	0.285714	0.229885	0.296364	0.271454	0.303191	0.279869	0.291958	0.302782	0.304189	0.339559	0.312611	0.323194	0.338542	0.293245
76651	0.300885	0.282353	0.265957	0.300971	0.21875	0.216867	0.292683	0.287879	0.34375	0.35443	0.326733	0.339286	0.2	0.39759	0.380531	0.322917	0.383178	0.27381	0.307692	0.349515	0.238095	0.418182	0.264368	0.402597	0.299065	0.387097	0.46087	0.410526	0.45122	0.304878	0.330275	0.307692
76043	0.231343	0.157895	0.226277	0.307692	0.276316	0.232704	0.222826	0.223684	0.224138	0.222222	0.213873	0.264706	0.210191	0.166667	0.272	0.235294	0.285714	0.315789	0.262411	0.221374	0.189189	0.286486	0.350427	0.333333	0.251701	0.336957	0.344828	0.409091	0.353293	0.355932	0.273973	0.335366
75409	0.238095	0.277228	0.236593	0.312253	0.201342	0.204403	0.305638	0.211604	0.239234	0.204969	0.245161	0.197065	0.227119	0.214744	0.235955	0.283489	0.286154	0.285211	0.260479	0.28013	0.292096	0.340491	0.303207	0.288571	0.356021	0.339674	0.298329	0.278802	0.337156	0.346341	0.325	0.301619
76023	0.255708	0.325967	0.241935	0.262136	0.252688	0.242604	0.298507	0.258621	0.340517	0.30198	0.327778	0.279476	0.252747	0.274854	0.276596	0.281553	0.293578	0.289941	0.259259	0.27933	0.355932	0.357513	0.325843	0.374233	0.335165	0.318182	0.357798	0.35119	0.306878	0.34715	0.354167	0.389222
75042	0.227835	0.222846	0.233627	0.214792	0.246169	0.240039	0.24846	0.236025	0.227079	0.24192	0.251232	0.252896	0.253715	0.232657	0.253648	0.266451	0.273109	0.264129	0.237945	0.277778	0.275132	0.258099	0.274573	0.275456	0.274701	0.286369	0.278422	0.284952	0.277283	0.293393	0.25649	0.260529
75165	0.238045	0.298557	0.263816	0.288482	0.279396	0.235415	0.251473	0.255363	0.272469	0.291192	0.269036	0.235178	0.271654	0.282427	0.28322	0.321721	0.302165	0.296925	0.323263	0.302488	0.304865	0.331502	0.294118	0.310824	0.324675	0.347414	0.284007	0.313474	0.321058	0.328678	0.319752	0.348782
76115	0.180077	0.166078	0.21987	0.181651	0.174629	0.202226	0.191104	0.191489	0.229617	0.234767	0.19598	0.195652	0.243094	0.203279	0.220126	0.202003	0.233494	0.222222	0.200328	0.179577	0.258123	0.220339	0.22449	0.231203	0.268206	0.254579	0.302041	0.26691	0.262774	0.285433	0.281081	0.292605
76060	0.28877	0.294444	0.243243	0.346154	0.298643	0.342857	0.291457	0.330049	0.344498	0.311111	0.34715	0.342629	0.337017	0.299517	0.289216	0.404624	0.335025	0.285106	0.312169	0.243243	0.333333	0.348259	0.280543	0.357955	0.247312	0.300469	0.360976	0.28821	0.352657	0.336634	0.370536	0.362694
75074	0.264942	0.23131	0.212285	0.253983	0.210377	0.234084	0.236328	0.251916	0.27112	0.248092	0.222591	0.240268	0.252	0.26618	0.268978	0.263259	0.253589	0.272551	0.259582	0.271975	0.295617	0.289398	0.25729	0.266603	0.248593	0.278892	0.261952	0.287409	0.28408	0.291667	0.269301	0.278924
75126	0.182848	0.201639	0.194404	0.204687	0.233429	0.241002	0.21813	0.279539	0.253923	0.247134	0.20191	0.241772	0.241379	0.268734	0.219741	0.283044	0.273458	0.30226	0.258503	0.251437	0.269065	0.228956	0.276901	0.290415	0.259627	0.298544	0.282511	0.267193	0.25693	0.249451	0.257869	0.313204
75050	0.23419	0.201638	0.226852	0.263574	0.221367	0.210068	0.242397	0.264766	0.254352	0.25025	0.261116	0.265341	0.252137	0.259082	0.255461	0.278749	0.253507	0.246068	0.262489	0.249016	0.274319	0.259714	0.24222	0.275605	0.296627	0.283847	0.318046	0.271045	0.260019	0.28	0.267745	0.290844
76487	0.238095	0.362069	0.268293	0.197531	0.25	0.280488	0.296296	0.232877	0.2	0.266667	0.19403	0.315789	0.292308	0.309524	0.320513	0.253333	0.323944	0.27027	0.323077	0.322581	0.275862	0.181818	0.367347	0.265823	0.290909	0.227273	0.298507	0.283333	0.234043	0.345679	0.238806	0.214286
76040	0.214058	0.210996	0.181818	0.213277	0.273752	0.254135	0.253687	0.248547	0.269337	0.290271	0.230548	0.239456	0.274016	0.25744	0.241275	0.238806	0.244548	0.256569	0.286119	0.255743	0.261429	0.250737	0.271284	0.271386	0.277778	0.263533	0.268852	0.284123	0.253226	0.266955	0.27924	0.276657
75124	0.232558	0.322222	0.264286	0.277457	0.272727	0.278607	0.27381	0.253086	0.296296	0.335329	0.380117	0.346734	0.271186	0.335443	0.299435	0.294964	0.414201	0.307692	0.333333	0.292683	0.314103	0.316129	0.385965	0.35	0.409574	0.466667	0.355422	0.379888	0.379679	0.34104	0.377483	0.365517
76066	0.337349	0.354839	0.266055	0.304878	0.417722	0.283186	0.325581	0.4	0.326316	0.328947	0.346535	0.234375	0.303922	0.324561	0.407407	0.33913	0.306931	0.341772	0.327869	0.252874	0.411765	0.355263	0.357143	0.340426	0.340909	0.34	0.289157	0.391753	0.357895	0.40625	0.306122	0.285714
75454	0.29932	0.148148	0.285714	0.288889	0.253846	0.186992	0.252174	0.323077	0.247475	0.285714	0.293706	0.234973	0.286765	0.220339	0.246269	0.248322	0.366667	0.317757	0.208589	0.20979	0.222222	0.259259	0.291209	0.267045	0.248588	0.281609	0.283582	0.260274	0.282051	0.24537	0.264368	0.323077
75150	0.22722	0.228342	0.243966	0.263717	0.257929	0.239514	0.263933	0.25375	0.270581	0.260997	0.247712	0.250892	0.269773	0.262577	0.280892	0.277632	0.282419	0.290861	0.289312	0.297927	0.300593	0.209374	0.269039	0.26525	0.277328	0.316312	0.291188	0.290365	0.30598	0.30974	0.293103	0.283165
75201	0.16875	0.263473	0.244318	0.214286	0.25	0.267045	0.231527	0.304813	0.298246	0.259459	0.217949	0.255	0.233645	0.226519	0.22449	0.25	0.228723	0.243243	0.222222	0.1875	0.233918	0.170616	0.232323	0.245714	0.251163	0.245902	0.27459	0.262376	0.233503	0.271845	0.240506	0.410377
75022	0.249191	0.178808	0.178914	0.198697	0.211268	0.268012	0.254777	0.275986	0.290221	0.268293	0.234177	0.289823	0.246106	0.25	0.262238	0.315436	0.300292	0.294314	0.277778	0.283951	0.325926	0.265734	0.273973	0.308157	0.358696	0.31677	0.342193	0.294118	0.307692	0.322188	0.283828	0.322222
75009	0.271357	0.259091	0.298039	0.363128	0.241379	0.243523	0.244565	0.297561	0.321267	0.32906	0.304721	0.217391	0.309179	0.291892	0.316583	0.284553	0.326316	0.302083	0.282609	0.296482	0.387097	0.272277	0.327869	0.405622	0.337607	0.270386	0.349776	0.317181	0.272727	0.29771	0.275362	0.285714
75019	0.212662	0.258537	0.23825	0.272727	0.265709	0.221477	0.245199	0.262903	0.236462	0.257862	0.250384	0.260993	0.285479	0.24792	0.219709	0.278027	0.254808	0.28858	0.285942	0.260163	0.264026	0.294118	0.262643	0.286337	0.302652	0.263502	0.275103	0.286576	0.320127	0.290221	0.312704	0.309295
75207	0.25	0.181818	0.245614	0.233333	0.137931	0.238095	0.217391	0.290323	0.263158	0.34	0.166667	0.211538	0.235294	0.333333	0.393939	0.259259	0	0.25	0.166667	0.212121	0.192308	0.189189	0.214286	0.148148	0.297872	0.275	0.352941	0.272727	0.25	0.407407	0.15	0.30303
75490	0.202381	0.195876	0.305556	0.369863	0.257143	0.287671	0.45283	0.296296	0.25	0.346667	0.352113	0.213115	0.509091	0.338462	0.389831	0.318182	0.404255	0.333333	0.305085	0.3	0.365385	0.277778	0.293103	0.25	0.320513	0.360465	0.5	0.466667	0.295082	0.352113	0.477612	0.531646
76118	0.247312	0.225201	0.230392	0.316354	0.286863	0.298795	0.331742	0.289277	0.29646	0.293233	0.293011	0.3	0.297927	0.249284	0.291878	0.354054	0.305046	0.333333	0.307517	0.326531	0.32767	0.34186	0.263285	0.317136	0.287879	0.278607	0.34279	0.318987	0.325123	0.313679	0.39726	0.344
75028	0.263603	0.26132	0.253028	0.233881	0.305419	0.270544	0.283544	0.322667	0.244652	0.276596	0.292804	0.264205	0.266968	0.302326	0.249047	0.30397	0.280556	0.314592	0.273684	0.280795	0.306096	0.302414	0.338295	0.314667	0.307065	0.346859	0.322193	0.315348	0.275342	0.339066	0.346348	0.339218
75159	0.248252	0.257299	0.272569	0.244403	0.287823	0.299445	0.25	0.271845	0.258427	0.28157	0.273056	0.264286	0.282456	0.359455	0.315609	0.293763	0.275862	0.308511	0.347505	0.290188	0.310536	0.23476	0.309804	0.294589	0.314168	0.361419	0.322068	0.314516	0.298701	0.331984	0.295222	0.322134
75209	0.291892	0.240541	0.222222	0.242967	0.234807	0.22439	0.227621	0.295039	0.296203	0.255814	0.21978	0.258993	0.241848	0.243316	0.305714	0.26284	0.323782	0.292763	0.263492	0.258065	0.29558	0.282967	0.235474	0.290411	0.273936	0.285303	0.259146	0.279188	0.308483	0.300578	0.323529	0.348649
76164	0.2875	0.284884	0.210117	0.230769	0.253425	0.226351	0.238854	0.262735	0.21164	0.192935	0.207386	0.214834	0.233696	0.223433	0.197772	0.222826	0.241192	0.260997	0.270053	0.234146	0.259615	0.264957	0.257534	0.252717	0.272981	0.248588	0.303867	0.261965	0.335079	0.283747	0.304233	0.297767
76012	0.271605	0.275266	0.256966	0.309618	0.306832	0.369714	0.32302	0.316981	0.344872	0.358537	0.335982	0.322314	0.382701	0.339599	0.357923	0.336412	0.339437	0.305315	0.314607	0.33795	0.331558	0.346369	0.330368	0.331633	0.354223	0.320972	0.335626	0.339895	0.366467	0.38375	0.356764	0.323492
76179	0.255091	0.239437	0.221872	0.226178	0.245473	0.23954	0.24368	0.269305	0.270888	0.28084	0.243624	0.265399	0.257445	0.279128	0.287749	0.290242	0.311985	0.292237	0.281052	0.259392	0.265891	0.283917	0.277626	0.286085	0.298043	0.288312	0.284533	0.301272	0.276719	0.322279	0.305195	0.277948
75234	0.276146	0.280047	0.285894	0.261593	0.306804	0.243179	0.273058	0.283272	0.2891	0.279099	0.320047	0.286947	0.299394	0.274251	0.304348	0.276334	0.301333	0.311275	0.299887	0.350267	0.319095	0.34116	0.312343	0.324855	0.299206	0.31102	0.336409	0.331687	0.350207	0.342879	0.344605	0.365833
75203	0.19833	0.163366	0.212302	0.176471	0.212528	0.207392	0.221996	0.192469	0.205479	0.170168	0.23913	0.210526	0.22103	0.226933	0.252358	0.250585	0.207965	0.205405	0.230024	0.195704	0.223278	0.253846	0.244444	0.291954	0.239884	0.237057	0.276276	0.235546	0.257611	0.254717	0.254737	0.235012
76205	0.291375	0.299559	0.264108	0.308756	0.292784	0.318841	0.315904	0.322165	0.324074	0.345771	0.321995	0.316119	0.330986	0.307692	0.292517	0.330579	0.297593	0.298729	0.355263	0.329596	0.312629	0.298901	0.304255	0.272727	0.296569	0.330377	0.282051	0.303769	0.333333	0.327968	0.289954	0.247664
75067	0.195251	0.211221	0.213611	0.210084	0.214666	0.220156	0.245259	0.221012	0.250934	0.238188	0.215823	0.228199	0.24443	0.241425	0.236456	0.236533	0.25861	0.252812	0.255952	0.252853	0.248	0.239375	0.255181	0.259482	0.258482	0.26289	0.259494	0.250765	0.247557	0.27216	0.239144	0.264338
75228	0.206653	0.221581	0.218075	0.213423	0.226866	0.225771	0.204173	0.245418	0.218888	0.170658	0.223832	0.233614	0.261649	0.24389	0.263298	0.242319	0.235294	0.238403	0.257669	0.19794	0.19599	0.186769	0.226504	0.226907	0.278636	0.276808	0.260625	0.275302	0.300427	0.271598	0.257451	0.267913
76120	0.207668	0.187845	0.151685	0.237654	0.24507	0.206522	0.233577	0.2025	0.253521	0.278689	0.240291	0.276029	0.233766	0.212617	0.240476	0.223881	0.221957	0.260241	0.234719	0.27115	0.283981	0.272926	0.276549	0.3125	0.346939	0.340633	0.290456	0.309426	0.297593	0.331731	0.314856	0.285448
75479	0.186916	0.319444	0.353659	0.342466	0.313433	0.276923	0.264368	0.4375	0.285714	0.4375	0.362319	0.333333	0.294118	0.282609	0.3	0.353846	0.236364	0.382979	0.358491	0.47541	0.321429	0.244444	0.446429	0.294118	0.375	0.425926	0.407407	0.388889	0.389831	0.5	0.477612	0.46875
75220	0.158099	0.155754	0.141274	0.127621	0.156576	0.140887	0.1919	0.169651	0.182785	0.1875	0.180851	0.180282	0.207955	0.207965	0.196939	0.173459	0.182884	0.188995	0.20815	0.221692	0.219451	0.218789	0.234341	0.234086	0.252955	0.256532	0.235437	0.248535	0.240418	0.258401	0.26254	0.226927
75104	0.226131	0.212025	0.224038	0.230545	0.235529	0.261807	0.243161	0.248054	0.263725	0.264428	0.237614	0.263061	0.275127	0.255545	0.279047	0.298178	0.253922	0.277048	0.275389	0.284523	0.281319	0.300211	0.301395	0.294444	0.281974	0.305801	0.300524	0.310606	0.316583	0.313099	0.323213	0.313297
75048	0.232673	0.218009	0.232877	0.230216	0.231343	0.238443	0.223039	0.26799	0.291667	0.25	0.246187	0.216401	0.275676	0.264059	0.278195	0.288221	0.238938	0.270588	0.259657	0.240566	0.227273	0.268844	0.242762	0.280397	0.287154	0.30485	0.293454	0.310573	0.323462	0.276956	0.265182	0.340862
76233	0.322917	0.252101	0.280702	0.325203	0.247788	0.275229	0.355556	0.37069	0.311321	0.297521	0.409091	0.345455	0.42268	0.391304	0.366972	0.363636	0.357143	0.369565	0.482759	0.41573	0.289474	0.317073	0.247191	0.23	0.425743	0.381356	0.403846	0.258427	0.392157	0.325397	0.293578	0.356436
76239	0.285714	0.214286		0.258065				0.428571		0.25	0.166667	0.142857	0.257143	0.1875		0.413793	0.288889	0.322581	0.153846	0.366667		0.515152			0.347826		0.378378	0.388889		0.37037		0.5
76259	0.290598	0.34	0.227723	0.224299	0.361111	0.305085	0.3	0.294118	0.23622	0.336538	0.254717	0.374194	0.255556	0.253623	0.272727	0.300971	0.284615	0.292035	0.317757	0.319328	0.3	0.305344	0.26087	0.285714	0.330827	0.313725	0.3125	0.32	0.312	0.26087	0.248276	0.331034
76252	0.176471	0.211765	0.135135	0.268657	0.24	0.138462	0.319444	0.245614	0.285714	0.25	0.362069	0.277778	0.222222	0.262295	0.20339	0.265625	0.3125	0.301887	0.25	0.258621	0.28	0.204082	0.298507	0.258621	0.183673	0.256637	0.180556	0.2375	0.346667	0.315068	0.291667	0.19403
75214	0.223313	0.245595	0.242794	0.211845	0.215753	0.230303	0.220721	0.247387	0.251765	0.261557	0.226817	0.227876	0.245943	0.246002	0.230058	0.275904	0.2699	0.263158	0.233035	0.212121	0.257246	0.277139	0.257362	0.249716	0.279376	0.252324	0.23301	0.271207	0.275328	0.282971	0.283733	0.251732
75215	0.294606	0.251989	0.247438	0.212963	0.247922	0.296012	0.258544	0.27673	0.27044	0.312391	0.265023	0.30217	0.289562	0.280507	0.288744	0.302521	0.307282	0.307832	0.274306	0.304114	0.293919	0.277311	0.261168	0.290756	0.303333	0.310881	0.317804	0.353846	0.317411	0.330203	0.314845	0.292308
76248	0.222368	0.206057	0.187723	0.20289	0.216297	0.216151	0.234394	0.240522	0.255355	0.258863	0.231942	0.266418	0.296693	0.287554	0.280815	0.306727	0.280363	0.318343	0.358247	0.369325	0.324356	0.352227	0.358696	0.355263	0.348463	0.333797	0.335244	0.335157	0.344872	0.391892	0.357909	0.378272
76065	0.25	0.305147	0.252525	0.232479	0.238361	0.271157	0.253521	0.309278	0.291916	0.27551	0.271293	0.245053	0.293592	0.280328	0.254186	0.322674	0.319484	0.27786	0.289644	0.30538	0.28877	0.322734	0.29653	0.278274	0.320755	0.341211	0.296512	0.297931	0.302826	0.297258	0.352436	0.287979
76052	0.241667	0.168498	0.269388	0.223108	0.217857	0.281139	0.194719	0.218519	0.224299	0.253289	0.266667	0.259146	0.282143	0.215947	0.25784	0.236066	0.26259	0.276817	0.252252	0.288889	0.213836	0.264605	0.281065	0.303279	0.252841	0.24812	0.258065	0.27809	0.305556	0.318801	0.287671	0.303828
76017	0.245917	0.253359	0.250509	0.288263	0.27449	0.286458	0.291199	0.288542	0.271455	0.308134	0.280261	0.248764	0.297125	0.289883	0.282772	0.297456	0.258741	0.292949	0.297809	0.2891	0.318993	0.317739	0.3	0.266137	0.284995	0.31085	0.310309	0.30153	0.303536	0.335443	0.334597	0.35322
76645	0.327684	0.299335	0.325103	0.286245	0.328185	0.306889	0.308411	0.33121	0.327511	0.280088	0.272727	0.322105	0.303297	0.319475	0.308489	0.332599	0.297235	0.38481	0.338266	0.36036	0.385	0.333333	0.313433	0.314815	0.452128	0.329377	0.366197	0.421538	0.420195	0.432353	0.370844	0.326471
75252	0.209163	0.25	0.225806	0.264887	0.24902	0.249513	0.265136	0.250531	0.271676	0.242485	0.254973	0.243548	0.275304	0.275618	0.240506	0.228037	0.287726	0.285433	0.284404	0.264957	0.329939	0.302846	0.301115	0.308824	0.328467	0.386275	0.286486	0.355839	0.316547	0.350937	0.310518	0.299824
76109	0.308333	0.302277	0.269307	0.314775	0.308617	0.32	0.295011	0.312217	0.308855	0.28373	0.327044	0.321942	0.36701	0.311412	0.342574	0.348249	0.317073	0.355932	0.299304	0.3361	0.334566	0.323974	0.327801	0.3583	0.349169	0.350446	0.365909	0.319672	0.324	0.358916	0.341004	0.313978
76691	0.256579	0.230337	0.227848	0.274854	0.305699	0.279503	0.230337	0.263158	0.234286	0.311111	0.282051	0.347826	0.293103	0.209184	0.221519	0.304124	0.328205	0.316456	0.310559	0.352041	0.254658	0.291391	0.301887	0.382979	0.384146	0.376623	0.378571	0.340136	0.454545	0.358621	0.297619	0.348148
76051	0.297238	0.29476	0.251366	0.261905	0.287018	0.264444	0.2703	0.3041	0.293388	0.285253	0.318743	0.301846	0.31681	0.311015	0.335744	0.314406	0.307432	0.300464	0.331303	0.331169	0.308097	0.3394	0.310053	0.337938	0.326327	0.324034	0.321826	0.304825	0.3238	0.344064	0.349268	0.325346
76626	0.207547	0.302326	0.175	0.339623	0.24	0.276923	0.166667	0.226415	0.261538	0.363636	0.254902	0.326087	0.283019	0.362069	0.276596	0.326923	0.355932	0.4	0.423729	0.386364	0.595745	0.442308	0.433962	0.36	0.333333	0.34	0.35	0.368421	0.444444	0.188679	0.3	0.354839
76058	0.250965	0.294355	0.263672	0.296161	0.291339	0.282714	0.285458	0.316888	0.274576	0.283168	0.273551	0.313485	0.333907	0.305195	0.32874	0.298748	0.302457	0.314685	0.33222	0.333977	0.367041	0.319231	0.302913	0.328386	0.343696	0.335079	0.326599	0.327303	0.374233	0.388778	0.301855	0.346831
76059	0.298507	0.254438	0.276836	0.273743	0.278788	0.254545	0.251497	0.355191	0.327044	0.316129	0.221557	0.264901	0.290123	0.258503	0.320988	0.286624	0.254777	0.257353	0.304965	0.357576	0.316547	0.27907	0.363636	0.280822	0.314607	0.351955	0.291892	0.363636	0.329609	0.358491	0.376471	0.390244
75238	0.25098	0.247475	0.249386	0.221437	0.212337	0.207254	0.21659	0.267738	0.237203	0.251202	0.220698	0.240046	0.255675	0.254157	0.251861	0.230036	0.270455	0.235	0.250914	0.232816	0.246002	0.237203	0.262843	0.255702	0.233645	0.277426	0.304643	0.307334	0.259928	0.271765	0.239486	0.267442
75125	0.262295	0.244318	0.223881	0.219626	0.189944	0.297436	0.242857	0.233696	0.306931	0.182857	0.217391	0.27451	0.27619	0.29078	0.236715	0.29878	0.26943	0.256983	0.25731	0.259036	0.323529	0.271605	0.284024	0.278075	0.293413	0.232258	0.299435	0.269939	0.35503	0.33121	0.282828	0.311881
76064	0.268293	0.27907	0.227273	0.317073	0.135135	0.115385	0.368421	0.272727	0.192308	0.289474	0.178571	0.272727	0.21875	0.225	0.411765	0.377358	0.333333	0.212766	0.387755	0.34	0.431034	0.333333	0.384615	0.320755	0.304348	0.244898	0.382979	0.225352	0.436364	0.365385	0.392857	0.396226
76071	0.196581	0.267327	0.188235	0.253012	0.23	0.349515	0.29703	0.243478	0.256637	0.25	0.267442	0.245283	0.309278	0.220183	0.259615	0.310345	0.351648	0.292035	0.330189	0.23301	0.313131	0.244444	0.314286	0.310811	0.233577	0.268908	0.341085	0.392523	0.271186	0.358779	0.375	0.275229
76073	0.26	0.282443	0.130137	0.247059	0.176871	0.229412	0.379562	0.28125	0.341772	0.256983	0.258278	0.301282	0.248062	0.275862	0.228188	0.330275	0.279661	0.270073	0.307143	0.277419	0.317073	0.243056	0.294964	0.336066	0.285714	0.27027	0.294118	0.27907	0.293333	0.370588	0.333333	0.442308
76049	0.279553	0.281938	0.340206	0.373272	0.291034	0.284661	0.284195	0.317221	0.355183	0.340788	0.321252	0.33241	0.308571	0.30703	0.339652	0.349618	0.295626	0.325843	0.319185	0.322884	0.373333	0.286458	0.326656	0.315029	0.340153	0.328691	0.367347	0.345408	0.354362	0.353808	0.38943	0.379172
75211	0.189975	0.186571	0.176622	0.19697	0.19824	0.231125	0.184664	0.197459	0.195572	0.191788	0.212247	0.198732	0.239544	0.195595	0.206288	0.235105	0.220597	0.239223	0.227169	0.225173	0.249851	0.240305	0.250569	0.242833	0.214531	0.25233	0.241261	0.25158	0.248092	0.280892	0.288405	0.281559
75208	0.189831	0.21087	0.213964	0.181722	0.195059	0.221165	0.225441	0.22303	0.19928	0.203453	0.215311	0.224537	0.211125	0.218942	0.220418	0.228469	0.256881	0.237069	0.213675	0.292047	0.282493	0.27157	0.252312	0.277188	0.248109	0.266766	0.234921	0.291667	0.280523	0.300314	0.300161	0.253499
76050	0.254902	0.261538	0.293814	0.321782	0.341463	0.345745	0.274038	0.318841	0.282486	0.218182	0.32973	0.380711	0.354286	0.327869	0.313725	0.287879	0.39759	0.375587	0.324607	0.298969	0.376344	0.347619	0.35	0.387283	0.365385	0.2723	0.351111	0.262009	0.427907	0.312883	0.335025	0.352332
76262	0.257485	0.236948	0.252408	0.273469	0.276824	0.298625	0.303226	0.295956	0.270609	0.313076	0.29771	0.300699	0.306122	0.291743	0.252577	0.290756	0.364888	0.309524	0.319489	0.344068	0.318408	0.284974	0.33277	0.313916	0.237864	0.251994	0.313665	0.306525	0.303207	0.319242	0.324658	0.289933
76055	0.410959	0.322581	0.303704	0.309735	0.24031	0.26087	0.304762	0.260417	0.305556	0.351852	0.398438	0.419643	0.34	0.27551	0.247191	0.263736	0.352273	0.333333	0.318182	0.410959	0.252427	0.395833	0.336735	0.395833	0.508772	0.525	0.37037	0.263736	0.532468	0.449275	0.317757	0.4375
76270	0.287356	0.253165	0.152174	0.225	0.238806	0.18	0.0851064	0.204082	0.456522	0.2	0.210526	0.26	0.134615	0.196078	0.173077	0.358491	0.333333	0.40678	0.278689	0.365854	0.315068	0.253521	0.402985	0.267857	0.268657	0.461538	0.234043	0.24	0.358491	0.372093	0.315789	0.358974
75231	0.181501	0.191508	0.169907	0.175651	0.168975	0.184049	0.192644	0.193991	0.187443	0.194059	0.212121	0.214703	0.220488	0.23216	0.22158	0.209419	0.221328	0.214211	0.228225	0.214082	0.238002	0.212121	0.189739	0.227488	0.258604	0.277612	0.252715	0.236166	0.23823	0.228141	0.225096	0.245463
75452	0.241135	0.347518	0.361538	0.270833	0.28777	0.274336	0.272727	0.322034	0.271523	0.344538	0.282828	0.216216	0.34188	0.272	0.254237	0.34127	0.317568	0.204724	0.333333	0.372093	0.233083	0.291262	0.324561	0.345865	0.409091	0.333333	0.353846	0.324324	0.266187	0.414966	0.364286	0.300752
75229	0.254408	0.234987	0.241093	0.24183	0.23651	0.24129	0.289873	0.27995	0.304294	0.283465	0.252427	0.3026	0.301754	0.286269	0.30112	0.262821	0.277632	0.260933	0.302532	0.286472	0.292887	0.280868	0.314548	0.277154	0.289398	0.30791	0.266003	0.277778	0.326718	0.295322	0.252113	0.264846
75423	0.333333	0.313253	0.282609	0.341176	0.304348	0.391753	0.31	0.32	0.37037	0.31	0.280488	0.258929	0.2125	0.21875	0.31746	0.376623	0.402597	0.207547	0.294118	0.178571	0.333333	0.309278	0.275362	0.366197	0.397959	0.411765	0.364706	0.294643	0.365591	0.291667	0.304878	0.438776
75496	0.415385	0.263636	0.232558	0.318584	0.283186	0.403509	0.269231	0.263158	0.426087	0.280992	0.285714	0.25	0.270492	0.234568	0.233333	0.398148	0.262626	0.293478	0.283951	0.3	0.252525	0.320513	0.306122	0.358974	0.287356	0.431579	0.31068	0.322222	0.304878	0.320388	0.27381	0.358333
75225	0.271914	0.315992	0.318949	0.310786	0.317544	0.341556	0.344168	0.343173	0.327103	0.314563	0.381238	0.369403	0.344697	0.32684	0.321199	0.313187	0.37234	0.349593	0.315175	0.342213	0.334034	0.347648	0.333969	0.331384	0.385417	0.446089	0.438356	0.360324	0.369427	0.3706	0.406818	0.334029
75227	0.195946	0.210902	0.212836	0.198107	0.213093	0.215364	0.210564	0.202437	0.191771	0.210079	0.19195	0.21278	0.220915	0.229308	0.225219	0.229249	0.235829	0.246418	0.255767	0.24307	0.243416	0.20407	0.236999	0.244898	0.267699	0.287528	0.2811	0.267498	0.263418	0.258682	0.271819	0.278784
76652				0	0.357143	0.232558	0.368421	0.190476	0.21875	0.257143	0.285714	0.3		0.1875	0.305556	0.195122	0.25	0.257143	0.34375		0.446809	0.317073	0.4			0.653846	0.421053	0.589744	0.404762	0.466667	0.333333	0.439024
76476	0.256098	0.454545	0.210526	0.421875	0.347826	0.37037	0.327869	0.181818	0.2	0.233333	0.264151	0.127273	0.183673	0.301887	0.279412	0.317073	0.225806	0.25	0.287879	0.377049	0.241935	0.264706	0.181818	0.236364	0.232143	0.377358	0.284091	0.287879	0.35	0.297297	0.313433	0.246154
76670	0.413043	0.275862	0.315789	0.314286	0.395349	0.227273	0.272727		0.305556	0.435897	0.347826	0.30303	0.222222	0.266667	0.205882	0.487805	0.333333	0.354167	0.375	0.342105	0.296296	0.294118	0.268293	0.361702	0.315789	0.428571	0.375	0.272727	0.304348	0.46875	0.365854	0.425926
76462	0.292135	0.342466	0.236842	0.266667	0.214286	0.256757	0.28125	0.25	0.345679	0.303797	0.222222	0.272727	0.292308	0.264706	0.361111	0.305556	0.363636	0.3	0.348485	0.258065	0.318841	0.313433	0.4	0.265625	0.363636	0.347826	0.492308	0.33871	0.362319	0.196078	0.238095	0.366197
76639	0.245614	0.19403	0.188679	0.315789	0.327273	0.309091	0.4	0.355932	0.211538	0.224138	0.338983	0.205882	0.40678	0.22807	0.272727	0.516129	0.344262	0.36	0.265306	0.253731	0.25641	0.264706	0.33871	0.322581	0.361702	0.34375	0.323529	0.318182	0.4	0.352941	0.36	0.390244
76671	0.177419	0.228571	0.230769	0.357143	0.216667	0.220339	0.275862	0.307692	0.321429	0.204545	0.283019	0.208333	0.225806	0.230769	0.2	0.428571	0.22	0.354167	0.25	0.273973	0.333333	0.26087	0.37037	0.258621	0.477273	0.288889	0.396552	0.387755	0.326087	0.240741	0.568627	0.481481
76679	0.191489	0.18	0.28125	0.339623	0.5	0.474576	0.391304	0.25	0.352941	0.428571	0.269841	0.191489	0.227273	0.368421	0.414634	0.486486	0.333333	0.396825	0.385965	0.36	0.397059	0.414286	0.296296	0.275862	0.439024	0.448276	0.451613	0.4375	0.305556	0.434783	0.454545	0.333333
75232	0.215536	0.24898	0.239297	0.244596	0.266593	0.233836	0.247807	0.245325	0.243187	0.222564	0.237339	0.248503	0.285545	0.27636	0.25431	0.265607	0.305705	0.283937	0.273533	0.268605	0.25891	0.277888	0.288136	0.290589	0.26986	0.288996	0.309069	0.300736	0.325328	0.319672	0.316085	0.356486
75236	0.20625	0.159341	0.198547	0.15311	0.221374	0.222494	0.198068	0.233728	0.176166	0.271739	0.203911	0.220874	0.293963	0.234043	0.210526	0.251928	0.230352	0.240896	0.276712	0.186486	0.278515	0.236776	0.257683	0.237726	0.237245	0.24058	0.289189	0.24	0.269122	0.257895	0.275591	0.274725
75038	0.155372	0.15736	0.156646	0.161491	0.141136	0.150079	0.169106	0.172414	0.149079	0.180033	0.173252	0.145833	0.202128	0.187614	0.173016	0.182482	0.185246	0.160454	0.132901	0.175159	0.188034	0.189573	0.195326	0.15873	0.208668	0.221053	0.2	0.219285	0.193701	0.18927	0.1875	0.204478
75418	0.313099	0.328257	0.31016	0.310105	0.313793	0.320248	0.300738	0.364706	0.321361	0.334008	0.298441	0.324324	0.390411	0.360465	0.355609	0.34382	0.347291	0.32767	0.366093	0.314917	0.377892	0.326203	0.345238	0.401042	0.381139	0.363107	0.372845	0.354709	0.405063	0.412351	0.451017	0.435165
75248	0.278976	0.282993	0.268861	0.30397	0.29863	0.306598	0.333333	0.297092	0.289439	0.293062	0.271698	0.313939	0.332905	0.293126	0.320833	0.310847	0.309113	0.297066	0.297663	0.316785	0.346887	0.334467	0.308376	0.311236	0.342634	0.317633	0.366146	0.358796	0.335253	0.350058	0.336449	0.337472
75407	0.240363	0.278325	0.289583	0.298765	0.262911	0.291765	0.303738	0.337766	0.289076	0.27013	0.330918	0.283088	0.292978	0.274194	0.229665	0.279621	0.320175	0.30735	0.27204	0.294521	0.296943	0.278261	0.336864	0.324766	0.274908	0.345339	0.290385	0.304813	0.317073	0.328629	0.318792	0.285714
75401	0.239688	0.249704	0.225434	0.233843	0.269805	0.267689	0.256538	0.251748	0.246377	0.216252	0.242021	0.227778	0.228792	0.266484	0.236593	0.267884	0.237171	0.233658	0.243722	0.223114	0.232877	0.282895	0.284024	0.335559	0.293706	0.278798	0.310078	0.300493	0.28863	0.337008	0.301587	0.310832
75253	0.181641	0.196429	0.178236	0.205298	0.185255	0.193669	0.168157	0.184322	0.18677	0.234469	0.229947	0.223856	0.218623	0.233533	0.222	0.23092	0.235294	0.217204	0.220884	0.208502	0.258547	0.163892	0.245614	0.219298	0.242291	0.246862	0.221774	0.226592	0.236434	0.261101	0.238569	0.233333
75247	0.273504	0.189474	0.241071	0.23	0.285714	0.215517	0.293478	0.3	0.356164	0.273973	0.195402	0.296296	0.238095	0.195876	0.287356	0.27	0.291139	0.3875	0.317647	0.313253	0.326316	0.3	0.356164	0.213592	0.428571	0.485714	0.358491	0.45	0.362069	0.5	0.494505	0.529412
75070	0.202564	0.219737	0.242385	0.226804	0.257844	0.231081	0.251142	0.271347	0.253106	0.238372	0.264335	0.216017	0.250836	0.251401	0.232275	0.252137	0.271544	0.245365	0.248655	0.241843	0.269377	0.28202	0.284211	0.285714	0.274644	0.291929	0.299828	0.291922	0.296691	0.28967	0.305716	0.305335
75056	0.23687	0.235165	0.203408	0.243088	0.228927	0.257173	0.242424	0.246575	0.286667	0.252803	0.26306	0.22411	0.261494	0.288398	0.293936	0.267803	0.260826	0.272016	0.276471	0.251073	0.269388	0.270459	0.262452	0.274352	0.305395	0.295283	0.335244	0.296931	0.274528	0.316374	0.267176	0.315559
75057	0.193353	0.23565	0.190476	0.224359	0.251479	0.233766	0.232759	0.205521	0.25974	0.219136	0.191304	0.225508	0.267742	0.230216	0.265372	0.237143	0.246246	0.239067	0.225464	0.295139	0.230088	0.262537	0.257862	0.245342	0.240113	0.286533	0.318059	0.282857	0.263441	0.291105	0.253561	0.2493
75154	0.239501	0.242169	0.265854	0.234146	0.268507	0.240719	0.272203	0.264218	0.24158	0.271515	0.280952	0.250594	0.281871	0.274247	0.295583	0.272152	0.288095	0.295824	0.272076	0.310644	0.307407	0.263819	0.294335	0.322196	0.311298	0.346486	0.309843	0.303974	0.328392	0.314631	0.278013	0.336689
75068	0.202035	0.1703	0.210526	0.218789	0.228571	0.230352	0.217331	0.24321	0.241162	0.232737	0.208469	0.221092	0.252358	0.241587	0.251214	0.218605	0.232787	0.225287	0.244472	0.232265	0.22963	0.266881	0.235113	0.224975	0.267591	0.25736	0.261152	0.259327	0.274714	0.264818	0.259259	0.27248
75459	0.316667	0.282443	0.292857	0.321101	0.346457	0.354839	0.288136	0.342105	0.409836	0.307692	0.341463	0.404762	0.208955	0.358108	0.254386	0.330357	0.39823	0.329897	0.443548	0.379845	0.273585	0.286957	0.342105	0.343511	0.421053	0.307018	0.282051	0.444444	0.372549	0.409449	0.402878	0.425926
76209	0.304412	0.30312	0.300435	0.263704	0.281056	0.299566	0.290102	0.300623	0.301136	0.291351	0.317829	0.292025	0.273752	0.266244	0.262346	0.292453	0.28635	0.343214	0.306647	0.264931	0.312407	0.286136	0.330383	0.291156	0.30581	0.312752	0.292839	0.302356	0.290831	0.283969	0.28375	0.279879
76018	0.217472	0.205624	0.182994	0.224422	0.217857	0.226481	0.2	0.222025	0.212341	0.244755	0.231355	0.266297	0.273535	0.274368	0.272553	0.243339	0.277247	0.298828	0.286927	0.274686	0.272884	0.240132	0.296501	0.277487	0.288321	0.303502	0.260788	0.296364	0.274194	0.275132	0.265799	0.300184
76226	0.210983	0.292683	0.20059	0.220708	0.244582	0.287293	0.245399	0.25641	0.240122	0.271642	0.266497	0.249453	0.242991	0.303468	0.243333	0.222552	0.291411	0.282051	0.328283	0.26738	0.317073	0.270115	0.340314	0.273902	0.301932	0.298544	0.298441	0.349882	0.304762	0.318386	0.278302	0.290323
75206	0.213049	0.208683	0.210843	0.185075	0.21148	0.203101	0.204334	0.189573	0.220612	0.23876	0.200608	0.211405	0.264803	0.235549	0.250377	0.20439	0.244582	0.233645	0.253918	0.18529	0.234727	0.239938	0.273639	0.232432	0.26409	0.264055	0.297445	0.252951	0.289474	0.236066	0.277778	0.258982
75093	0.261608	0.235495	0.242597	0.27056	0.249412	0.287559	0.30303	0.274017	0.296804	0.279015	0.288813	0.324092	0.270642	0.29816	0.285024	0.301802	0.296433	0.291759	0.297938	0.294931	0.294654	0.307782	0.32948	0.311569	0.320513	0.349614	0.329426	0.324885	0.321974	0.33871	0.361793	0.331155
75180	0.203435	0.215608	0.227848	0.208614	0.233377	0.26264	0.24058	0.231623	0.217836	0.229255	0.217573	0.208999	0.244898	0.291545	0.261745	0.237654	0.228532	0.253846	0.268833	0.258013	0.277182	0.167832	0.248788	0.270799	0.25042	0.265905	0.234188	0.25	0.269414	0.305638	0.279137	0.252793
76108	0.258604	0.301463	0.262745	0.264678	0.284956	0.319352	0.283668	0.304265	0.347173	0.290926	0.283623	0.31102	0.272643	0.268229	0.320334	0.285208	0.322736	0.322857	0.288622	0.294501	0.320071	0.279385	0.297373	0.299717	0.338448	0.332792	0.331904	0.320643	0.358995	0.357921	0.364366	0.328822
76110	0.189223	0.216057	0.207152	0.211613	0.221311	0.221429	0.237203	0.238272	0.209224	0.239078	0.204698	0.240964	0.259923	0.276139	0.264993	0.285171	0.271895	0.268983	0.236808	0.25557	0.258355	0.264744	0.26242	0.266843	0.291789	0.29805	0.280161	0.329884	0.275188	0.28352	0.263855	0.277778
76228		0.294118	0.170732		0.352941	0.323529	0.463415	0.314286	0.129032		0.225	0.394737	0.333333	0.388889						0.225806	0.153846		0.314286		0.228571	0.371429		0.371429		0.234043		0.382353
75181	0.182342	0.185771	0.216797	0.206827	0.226908	0.216535	0.209174	0.221601	0.232759	0.205021	0.22366	0.283636	0.27668	0.260952	0.252964	0.254509	0.279221	0.300668	0.280835	0.283237	0.302428	0.16988	0.292887	0.325	0.32	0.27553	0.282787	0.268893	0.296935	0.359596	0.26699	0.280844
75182	0.301075	0.22449	0.315217	0.328571	0.189873	0.3	0.256198	0.307018	0.216216	0.267327	0.364486	0.35	0.345133	0.320755	0.277108	0.353448	0.311321	0.282051	0.325843	0.238636	0.283019	0.190476	0.189189	0.256198	0.316239	0.328244	0.327586	0.288288	0.28	0.314516	0.300813	0.371429
76021	0.280899	0.243675	0.289367	0.272853	0.26971	0.278545	0.311576	0.32053	0.290476	0.326007	0.298765	0.303167	0.304795	0.294464	0.318912	0.284689	0.303178	0.333755	0.316686	0.342298	0.308717	0.32167	0.329962	0.345763	0.319202	0.360319	0.355429	0.32426	0.347877	0.333333	0.349024	0.346939
76140	0.202632	0.242898	0.251979	0.240216	0.249675	0.274256	0.245042	0.246053	0.263556	0.25	0.275862	0.276129	0.297258	0.297663	0.273537	0.281602	0.278378	0.25283	0.271447	0.292	0.278928	0.279373	0.271053	0.287958	0.306343	0.314249	0.299252	0.350501	0.305419	0.295706	0.328571	0.280593
76155	0.148936	0.136364	0.107692	0.222222	0.263158	0.209677	0.34	0.211538	0.303571	0.257576	0.307692	0.153846	0.258065	0.129032	0.232143	0.203704	0.229167	0.34	0.104478	0.209677	0.135135	0.19697	0.261538	0.266667	0.185714	0.295082	0.212121	0.22973	0.138462	0.2	0.195652	0.213483
76117	0.229437	0.260593	0.2827	0.255605	0.291405	0.296447	0.299014	0.313703	0.291709	0.324355	0.294972	0.30276	0.280829	0.292014	0.290356	0.277778	0.315265	0.285375	0.309967	0.306908	0.350053	0.287212	0.307879	0.282051	0.306215	0.311456	0.294186	0.311398	0.341149	0.370413	0.341568	0.302995
76177		0.121212	0.229167	0.214286	0.147541	0.0833333	0.189873	0.204819	0.314815	0.224719	0.17	0.149254	0.19685	0.174242	0.212329	0.179688	0.278912	0.207143	0.264706	0.183206	0.191617	0.195489	0.240642	0.277457	0.24498	0.231441	0.254902	0.212219	0.2	0.210909	0.216418	0.268293
76180	0.282197	0.279898	0.272612	0.27142	0.306789	0.276359	0.327439	0.320395	0.326746	0.321539	0.297009	0.328939	0.319763	0.322727	0.31565	0.34293	0.356401	0.32973	0.343498	0.355148	0.363943	0.369545	0.350282	0.368169	0.34267	0.350049	0.365492	0.347184	0.366886	0.365535	0.356293	0.351055
76112	0.257396	0.235569	0.252839	0.258999	0.247737	0.28866	0.288803	0.284483	0.304106	0.280688	0.278896	0.293023	0.303459	0.271493	0.292703	0.275386	0.302535	0.305056	0.296434	0.318999	0.304314	0.2776	0.305853	0.272433	0.327394	0.338589	0.317992	0.303403	0.305556	0.327612	0.322072	0.335531
76034	0.316708	0.255208	0.312039	0.297727	0.327957	0.330303	0.343284	0.348958	0.345845	0.304545	0.348703	0.329923	0.330435	0.322674	0.290055	0.362245	0.306011	0.338369	0.341737	0.331551	0.412869	0.38427	0.370098	0.394432	0.330189	0.382688	0.352298	0.357488	0.358209	0.356061	0.396465	0.380313
76210	0.268966	0.244143	0.281596	0.286812	0.292494	0.248136	0.305979	0.282996	0.280663	0.311364	0.302964	0.284289	0.282172	0.273709	0.299771	0.279736	0.303132	0.275943	0.301754	0.304523	0.281879	0.319911	0.291577	0.29576	0.298371	0.336549	0.317978	0.297872	0.317354	0.315847	0.334778	0.326491
76035	0.277778	0.22	0.289474	0.204545	0.275	0.176471	0.341463	0.377778	0.333333	0.388889	0.296296	0.410256	0.44		0.485714	0.28	0.297297	0.615385	0.392157	0.468085	0.44186	0.416667	0.377049	0.454545	0.44	0.153846	0.325	0.166667	0.361111	0.25	0.210526	0.341463
76207	0.308824	0.330935	0.302632	0.350181	0.247423	0.280702	0.296578	0.258741	0.357414	0.33452	0.341818	0.277778	0.306859	0.257485	0.356902	0.310976	0.32948	0.265537	0.28479	0.295597	0.305136	0.326975	0.303725	0.324759	0.342105	0.362881	0.394022	0.338542	0.343964	0.380102	0.354054	0.353276
76116	0.267402	0.285296	0.257396	0.292101	0.302291	0.273904	0.29061	0.318887	0.303729	0.30914	0.28207	0.306045	0.306497	0.322408	0.295862	0.315716	0.320282	0.334731	0.32788	0.300586	0.330328	0.324234	0.328431	0.317599	0.307439	0.319231	0.335584	0.319109	0.31833	0.351425	0.345687	0.344873
76208	0.228507	0.256972	0.308962	0.27115	0.246316	0.28169	0.319767	0.30814	0.318182	0.319471	0.320879	0.335607	0.258893	0.258126	0.298319	0.30036	0.313514	0.294014	0.274411	0.307832	0.298658	0.293333	0.293269	0.300341	0.326159	0.29402	0.330658	0.30661	0.327407	0.29386	0.29932	0.311111
75060	0.222594	0.229765	0.226016	0.219256	0.25	0.239506	0.241034	0.245998	0.261675	0.265993	0.260498	0.249128	0.25663	0.256579	0.262602	0.254296	0.275862	0.286099	0.278189	0.26383	0.282403	0.263058	0.28404	0.275528	0.298036	0.327475	0.287744	0.299556	0.302949	0.322391	0.32502	0.325321
75062	0.201359	0.226117	0.222128	0.226778	0.255319	0.261159	0.237931	0.235346	0.253636	0.245125	0.258684	0.232576	0.250237	0.24617	0.23501	0.238899	0.253275	0.24234	0.269763	0.246525	0.304183	0.261287	0.25777	0.245714	0.28084	0.261152	0.268398	0.261566	0.289286	0.277209	0.305487	0.314119
75240	0.22929	0.189349	0.206506	0.157122	0.215134	0.19802	0.242816	0.217391	0.204969	0.232425	0.215894	0.215733	0.275809	0.195833	0.223386	0.246855	0.234694	0.228879	0.23676	0.246423	0.25801	0.22191	0.233429	0.253201	0.253378	0.255732	0.26053	0.230769	0.269492	0.262697	0.252189	0.265403
75243	0.179718	0.213166	0.201531	0.18401	0.228694	0.21547	0.232782	0.251958	0.232885	0.225606	0.234268	0.211637	0.232587	0.233801	0.236737	0.238998	0.236546	0.26788	0.240828	0.255278	0.239059	0.253325	0.251628	0.240469	0.260625	0.264484	0.244834	0.234753	0.258631	0.253019	0.259516	0.242111
75034	0.18779	0.190359	0.174567	0.19097	0.207384	0.191353	0.219005	0.247273	0.264964	0.234102	0.247905	0.1851	0.236185	0.234143	0.238994	0.244912	0.238968	0.246099	0.237885	0.265905	0.297274	0.283582	0.257095	0.257089	0.293497	0.278146	0.327103	0.324881	0.308326	0.326891	0.283003	0.317263
75453	0.240741	0.28	0.301587	0.343066	0.293103	0.268041	0.278351	0.385965	0.306931	0.346774	0.296296	0.209091	0.3	0.280374	0.309524	0.285714	0.319149	0.218182	0.266055	0.305085	0.346154	0.28	0.3	0.354167	0.326923	0.278846	0.303922	0.371429	0.382114	0.416667	0.368421	0.333333
76690	0.09375		0.121212		0	0.111111			0.172414	0.277778	0.423077	0.375		0.285714						0.310345			0.366667	0.206897		0.25	0.289474	0.363636	0.34375	0.277778	0.375	0.309524
75103	0.26898	0.274775	0.307692	0.285433	0.304444	0.308962	0.31068	0.30597	0.301124	0.320186	0.322654	0.334951	0.339827	0.381295	0.343891	0.354762	0.340136	0.36409	0.323034	0.357513	0.353247	0.345588	0.365155	0.398034	0.381643	0.380615	0.384787	0.369193	0.368539	0.403846	0.443627	0.411348
75156	0.291391	0.319728	0.286344	0.296443	0.273084	0.362031	0.367704	0.36	0.385396	0.358079	0.408696	0.324864	0.379576	0.399582	0.322581	0.326087	0.343396	0.346693	0.373016	0.351626	0.379668	0.351607	0.367089	0.409774	0.376181	0.395349	0.375254	0.419608	0.385859	0.371377	0.381264	0.39521
75082	0.261236	0.249389	0.262431	0.226221	0.235632	0.247934	0.234828	0.252778	0.284946	0.240964	0.248756	0.209503	0.271429	0.302469	0.235669	0.238606	0.257971	0.264045	0.273504	0.25	0.298137	0.277946	0.337017	0.320896	0.278061	0.357367	0.32973	0.342995	0.337802	0.305288	0.290141	0.320113
76103	0.225	0.27521	0.233068	0.245779	0.252632	0.253275	0.329341	0.26938	0.317719	0.31685	0.281905	0.319716	0.299257	0.262626	0.276371	0.273319	0.284232	0.27051	0.309615	0.276087	0.305118	0.310185	0.215909	0.285393	0.302832	0.301724	0.315904	0.349345	0.293617	0.315403	0.3379	0.327586
76006	0.191111	0.165563	0.168297	0.192797	0.199575	0.179048	0.250513	0.218924	0.24898	0.237687	0.226488	0.237094	0.261261	0.26	0.23622	0.236893	0.258947	0.242485	0.24569	0.221007	0.254697	0.232422	0.233708	0.239623	0.248629	0.254206	0.244973	0.262963	0.26729	0.248473	0.256228	0.238889
76084	0.25	0.253012	0.226994	0.287425	0.33	0.252747	0.223404	0.19457	0.27459	0.3	0.210526	0.260465	0.244565	0.292793	0.279621	0.251121	0.351111	0.348718	0.353846	0.271845	0.305085	0.288889	0.26738	0.288136	0.300518	0.26738	0.273585	0.245283	0.257732	0.305556	0.287293	0.315126
75172	0.302752	0.25	0.22695	0.241379	0.2	0.188976	0.300813	0.238532	0.211864	0.252174	0.302521	0.211864	0.231707	0.247706	0.222222	0.240602	0.253846	0.197674	0.272727	0.216	0.198198	0.280702	0.214953	0.317757	0.346939	0.313725	0.267241	0.294118	0.292453	0.28	0.307692	0.263158
75173	0.25	0.291667	0.271605	0.25	0.339806	0.352273	0.31068	0.243243	0.252747	0.344262	0.305556	0.216667	0.281481	0.252427	0.25	0.351852	0.273504	0.311321	0.294643	0.202128	0.368421	0.32	0.269565	0.278351	0.314815	0.327273	0.244604	0.204918	0.264463	0.338983	0.267123	0.236111
76013	0.266979	0.240491	0.262485	0.322156	0.302072	0.337931	0.306145	0.336254	0.333333	0.322581	0.314834	0.323478	0.356061	0.356213	0.36	0.317932	0.369469	0.335301	0.330085	0.338481	0.352332	0.347395	0.33452	0.304348	0.320442	0.348436	0.371495	0.342312	0.316927	0.367117	0.348301	0.310427
76082	0.310811	0.268078	0.258652	0.250478	0.256932	0.291506	0.303846	0.278937	0.307554	0.271454	0.312839	0.294118	0.34358	0.269168	0.298725	0.305944	0.267025	0.291379	0.327922	0.307143	0.289474	0.300347	0.348639	0.30087	0.318099	0.359633	0.330189	0.315399	0.367893	0.293286	0.316212	0.353997
75078	0.174603	0.295302	0.335878	0.209581	0.253165	0.264901	0.323699	0.267081	0.296296	0.236842	0.274882	0.180602	0.280612	0.204545	0.230415	0.268182	0.258706	0.30137	0.25974	0.278481	0.293436	0.273148	0.358491	0.263158	0.34386	0.293515	0.299639	0.253086	0.283912	0.356467	0.362205	0.266667
75098	0.19598	0.236308	0.212871	0.23694	0.25045	0.254884	0.254443	0.240147	0.268778	0.25421	0.251497	0.224848	0.234862	0.260317	0.239492	0.269869	0.238051	0.26959	0.253705	0.264186	0.26257	0.270341	0.249534	0.28466	0.272812	0.284793	0.27948	0.264168	0.310872	0.276215	0.311848	0.28988
75089	0.211966	0.214539	0.255814	0.242881	0.21288	0.231561	0.263666	0.248731	0.230132	0.249683	0.219608	0.212237	0.262609	0.280731	0.307074	0.246914	0.270125	0.32358	0.251534	0.292496	0.329939	0.307823	0.277259	0.272109	0.262542	0.277174	0.282927	0.237049	0.327448	0.280186	0.283804	0.273016
76123	0.193738	0.197674	0.207339	0.222951	0.245455	0.226974	0.227481	0.231579	0.25076	0.270764	0.22449	0.24633	0.249201	0.24772	0.21988	0.264559	0.265823	0.269646	0.275753	0.282989	0.259141	0.263889	0.257576	0.254573	0.305085	0.306647	0.303244	0.300265	0.315087	0.324397	0.307371	0.323054
76126	0.298651	0.251029	0.256167	0.304527	0.326572	0.279116	0.324427	0.326	0.310403	0.302682	0.330153	0.286713	0.307839	0.333333	0.342256	0.304802	0.344348	0.30303	0.325203	0.341004	0.328094	0.312236	0.299603	0.35	0.373106	0.368327	0.349421	0.358657	0.404218	0.339318	0.326797	0.34958
76085	0.213439	0.237885	0.257261	0.268939	0.295359	0.249084	0.2749	0.329545	0.248175	0.292373	0.246862	0.301158	0.317181	0.340426	0.274419	0.323024	0.302682	0.323129	0.315175	0.268939	0.338583	0.315556	0.336842	0.318182	0.280156	0.286207	0.291228	0.321429	0.33213	0.35873	0.333333	0.317881
76102	0.289157	0.258721	0.271186	0.312661	0.23913	0.303977	0.271642	0.266129	0.255639	0.284946	0.264423	0.263305	0.29321	0.289474	0.280347	0.234783	0.284946	0.298077	0.325	0.380328	0.301639	0.279133	0.300912	0.290123	0.284698	0.312727	0.289809	0.286275	0.314286	0.255102	0.327434	0.306709
76008	0.255411	0.281124	0.26749	0.274809	0.286245	0.283784	0.275618	0.306338	0.286207	0.299694	0.264085	0.364865	0.272401	0.300752	0.347079	0.297125	0.308772	0.367816	0.313008	0.3125	0.356223	0.369403	0.322097	0.302395	0.296417	0.292994	0.334459	0.310897	0.34	0.345679	0.290727	0.332298
75202	0.180723	0.225	0.207317	0.3125	0.308642	0.246914	0.257143	0.0972222	0.246377	0.269663	0.246154	0.197531	0.226415	0.410256	0.380952	0.387097	0.272727	0.103448	0.285714	0.216216	0.307692	0.333333	0.25641	0.318182	0.14	0.214286	0.103448	0.0645161	0.322581	0.0909091	0.285714	0.275
76131	0.203863	0.167883	0.209524	0.159091	0.206323	0.193246	0.209386	0.232639	0.244733	0.230631	0.224348	0.225954	0.21169	0.246018	0.226754	0.259781	0.246224	0.255924	0.218409	0.24024	0.242424	0.2448	0.280844	0.276968	0.236196	0.266094	0.241791	0.242188	0.26576	0.283582	0.262102	0.251208
76133	0.26569	0.282033	0.276488	0.257948	0.251256	0.271139	0.298363	0.293696	0.330561	0.309618	0.29144	0.290532	0.308542	0.312715	0.323055	0.313394	0.311644	0.31784	0.323088	0.298283	0.325645	0.30083	0.331655	0.313914	0.330447	0.321404	0.34887	0.317972	0.344943	0.349044	0.350746	0.346129
76134	0.240487	0.276382	0.251506	0.239819	0.238298	0.285917	0.25	0.286357	0.257824	0.289355	0.279202	0.26703	0.296296	0.333333	0.275542	0.301966	0.29239	0.294737	0.26781	0.266319	0.305195	0.287263	0.332402	0.269819	0.313783	0.319372	0.307963	0.295125	0.345848	0.304291	0.32	0.314016
76092	0.282609	0.307065	0.265861	0.319783	0.247222	0.310241	0.304225	0.291785	0.297927	0.320122	0.369085	0.356021	0.318182	0.340974	0.295522	0.3	0.385269	0.330383	0.353982	0.328267	0.391534	0.355882	0.356164	0.365297	0.303571	0.348703	0.341837	0.347607	0.345411	0.377358	0.330623	0.35
76093	0.352113	0.273973	0.339286	0.325	0.275362	0.337209	0.360656	0.358209	0.298851	0.202532	0.348837	0.434783	0.31	0.284211	0.202899	0.25	0.30303	0.225	0.390625	0.328767	0.362745	0.379747	0.435294	0.305882	0.444444	0.333333	0.356322	0.347368	0.25641	0.421053	0.362637	0.357143
76009	0.222951	0.257002	0.232836	0.226266	0.263235	0.251534	0.260372	0.27345	0.273556	0.280576	0.289969	0.300836	0.293388	0.339233	0.334855	0.347967	0.31145	0.334416	0.299525	0.309598	0.3232	0.310403	0.33179	0.319249	0.361022	0.360124	0.348983	0.357488	0.380795	0.381982	0.323102	0.311987
76244											0.215686	0.225594	0.203209	0.211382	0.193823	0.194726	0.213483	0.220907	0.207661	0.196798	0.244382	0.237877	0.237288	0.246114	0.255958	0.265109	0.263889	0.25639	0.253279	0.307571	0.303867	0.247304
76271	0.301887	0.354167	0.295455	0.365385	0.333333	0.304348	0.46875	0.384615	0.318182	0.368421		0.441176	0.35	0.306122	0.421053	0.306122	0.340909	0.315789	0.301587	0.322034	0.280702	0.318182	0.319149	0.254902	0.484848	0.27451	0.27451	0.512195	0.469388	0.378378	0.333333	0.533333
76621	0.305556			0.25				0.333333				0.125		0.206897		0.25641		0.285714	0.242424		0.388889			0.114286		0.451613	0.484848	0.545455			0.333333	0.25
75135	0.241379	0.298701	0.335664	0.201258	0.326531	0.352041	0.271739	0.259669	0.303191	0.256684	0.262821	0.285024	0.289157	0.295181	0.281046	0.296774	0.263473	0.30814	0.37931	0.242775	0.271429	0.280576	0.297872	0.313253	0.342466	0.348387	0.299492	0.324841	0.456044	0.407216	0.316327	0.364198
75491	0.234043	0.246154	0.297521	0.317881	0.342466	0.28777	0.323077	0.246269	0.273333	0.292857	0.222222	0.282895	0.401575	0.259542	0.246479	0.415929	0.291925	0.31	0.371681	0.338129	0.401316	0.173469	0.3125	0.269231	0.374194	0.34965	0.407643	0.322835	0.435115	0.42069	0.38	0.457143
76020	0.294192	0.30759	0.27651	0.278947	0.294264	0.293888	0.327068	0.311515	0.341232	0.314427	0.322464	0.290471	0.302414	0.326923	0.281818	0.32241	0.311236	0.324427	0.319026	0.335632	0.338785	0.339513	0.366786	0.300122	0.378251	0.351765	0.400693	0.344751	0.389791	0.382289	0.371179	0.398278
75043	0.258249	0.250693	0.255814	0.236376	0.245806	0.238462	0.272848	0.233171	0.278666	0.272118	0.253098	0.255095	0.285313	0.27292	0.274718	0.294358	0.265881	0.28247	0.288239	0.28459	0.316239	0.243154	0.266049	0.270936	0.283217	0.27621	0.292127	0.283102	0.307592	0.304178	0.313385	0.294671
76247	0.253165	0.266667	0.263473	0.229102	0.239482	0.30814	0.250674	0.26284	0.321637	0.320872	0.264438	0.279446	0.255385	0.292763	0.296073	0.281346	0.305031	0.294286	0.306502	0.273273	0.315113	0.329545	0.268072	0.286957	0.346278	0.347305	0.306818	0.321839	0.329843	0.326409	0.295455	0.31339
76015	0.267666	0.254818	0.275938	0.305164	0.294664	0.305747	0.32419	0.348115	0.331197	0.300216	0.302789	0.283489	0.266366	0.296223	0.300971	0.309368	0.321918	0.316279	0.285421	0.305439	0.324324	0.332685	0.33049	0.271984	0.298419	0.318458	0.308017	0.331429	0.305556	0.296015	0.338583	0.306202
76016	0.286479	0.29773	0.280654	0.304124	0.361761	0.360955	0.332853	0.325768	0.353947	0.331177	0.339332	0.334423	0.329487	0.307229	0.33687	0.345238	0.33427	0.352011	0.356653	0.374372	0.367372	0.317295	0.35461	0.38369	0.351418	0.347553	0.375499	0.317073	0.357231	0.348	0.378129	0.370326
75114	0.213675	0.176056	0.28972	0.276923	0.297297	0.293578	0.288136	0.330986	0.322368	0.228346	0.278689	0.2875	0.294574	0.269504	0.201258	0.266055	0.314961	0.386207	0.392857	0.348214	0.308411	0.294118	0.30597	0.241667	0.305785	0.330435	0.302326	0.278689	0.314286	0.354037	0.341463	0.346667
75075	0.270183	0.288623	0.302021	0.276414	0.294542	0.293318	0.330961	0.281542	0.329439	0.309524	0.292517	0.266366	0.280134	0.323646	0.296651	0.294652	0.329897	0.339149	0.334499	0.264846	0.312018	0.32651	0.339863	0.323621	0.370471	0.34381	0.346979	0.352999	0.402174	0.349903	0.344627	0.343782
75161	0.324324	0.360656	0.33526	0.294118	0.31677	0.282051	0.267123	0.309677	0.292398	0.316327	0.287356	0.324503	0.300654	0.339869	0.237374	0.322981	0.24359	0.271605	0.30625	0.309392	0.3	0.300613	0.330709	0.382353	0.359281	0.363636	0.318182	0.368132	0.333333	0.240437	0.285714	0.371585
75152	0.202899	0.288889	0.235669	0.188119	0.251969	0.312	0.281481	0.20625	0.285714	0.220588	0.253846	0.230088	0.314815	0.345865	0.304688	0.266667	0.284483	0.330769	0.264463	0.247788	0.299145	0.230769	0.311111	0.298611	0.371429	0.264	0.299213	0.293651	0.3	0.357724	0.302857	0.40146
75051	0.249524	0.262868	0.24532	0.253771	0.25	0.288136	0.295111	0.24734	0.258348	0.244726	0.261194	0.282151	0.283771	0.270968	0.294793	0.267257	0.288376	0.291837	0.269194	0.268577	0.261074	0.283521	0.267432	0.335323	0.288499	0.31048	0.27834	0.283318	0.302693	0.298533	0.304541	0.278804
75065	0.291667	0.279461	0.286792	0.319703	0.311653	0.316327	0.251634	0.277228	0.34375	0.30315	0.244604	0.258581	0.241135	0.288618	0.29368	0.350649	0.259136	0.292776	0.295082	0.284698	0.272109	0.261324	0.289389	0.278846	0.363077	0.303754	0.300319	0.354098	0.307692	0.343109	0.297872	0.292254
75117	0.273585	0.294643	0.349593	0.333333	0.357143	0.38835	0.301724	0.33945	0.338462	0.285714	0.372093	0.324503	0.333333	0.391667	0.318519	0.302158	0.378788	0.417266	0.292453	0.357143	0.352941	0.387597	0.424779	0.307692	0.388889	0.361702	0.349057	0.376344	0.321101	0.352941	0.394737	0.427481
75092	0.275524	0.25976	0.282387	0.313162	0.259615	0.304615	0.298217	0.306729	0.287554	0.325077	0.312804	0.308642	0.307353	0.325615	0.367939	0.385449	0.384286	0.352593	0.3711	0.383585	0.342723	0.236677	0.277361	0.258699	0.360632	0.364973	0.376184	0.374286	0.375907	0.361559	0.389175	0.365309
75216	0.228814	0.22539	0.227738	0.242759	0.244713	0.253158	0.253608	0.229689	0.252535	0.257659	0.248473	0.255694	0.257529	0.261031	0.294933	0.251609	0.269755	0.271619	0.290603	0.267327	0.28309	0.263014	0.272492	0.267241	0.296625	0.276364	0.288706	0.302885	0.314103	0.28927	0.325167	0.290288
75006	0.235786	0.238387	0.219533	0.249404	0.242857	0.242543	0.277548	0.297837	0.257315	0.271563	0.243458	0.284677	0.272572	0.29883	0.268778	0.289406	0.288853	0.279255	0.274678	0.284678	0.262644	0.296595	0.267055	0.306358	0.311277	0.302172	0.323556	0.311005	0.309288	0.298851	0.320273	0.3325
75217	0.188898	0.181302	0.194608	0.169492	0.202691	0.208942	0.19398	0.18826	0.197061	0.19704	0.189642	0.207045	0.217566	0.227477	0.2375	0.230769	0.219895	0.249046	0.244397	0.219451	0.253661	0.190785	0.241748	0.249664	0.247918	0.255398	0.259734	0.258294	0.254021	0.259892	0.275598	0.280543
75110	0.268951	0.259953	0.268673	0.288538	0.26306	0.303821	0.306324	0.247986	0.272901	0.280077	0.309372	0.315385	0.309005	0.340485	0.365403	0.336832	0.333006	0.325195	0.338843	0.362679	0.331653	0.346286	0.312707	0.324159	0.281657	0.315358	0.29403	0.31566	0.315385	0.312281	0.285884	0.302036
76105	0.230682	0.225765	0.236902	0.217712	0.227488	0.232614	0.251225	0.258486	0.240135	0.276492	0.2194	0.293765	0.241176	0.282051	0.257325	0.234884	0.247312	0.257028	0.295189	0.267717	0.279904	0.285903	0.277933	0.248933	0.302521	0.317889	0.313559	0.312581	0.309406	0.351093	0.321476	0.288582
76648	0.269231	0.25	0.104167	0.348315	0.348214	0.367647	0.207921	0.297619	0.252427	0.294118	0.351351	0.240741	0.330097	0.278351	0.252874	0.376344	0.320988	0.383838	0.350515	0.357895	0.252874	0.303922	0.306667	0.363636	0.261682	0.35443	0.369565	0.333333	0.349515	0.416667	0.348315	0.411765
76249	0.325714	0.29703	0.361386	0.316964	0.28125	0.336538	0.288557	0.329341	0.264463	0.35023	0.309417	0.365517	0.322581	0.257282	0.324607	0.270408	0.259434	0.333333	0.358407	0.28	0.296137	0.368201	0.364929	0.300885	0.337398	0.312217	0.282927	0.330472	0.278884	0.303644	0.349593	0.323144
75040	0.238065	0.246984	0.267327	0.257705	0.232574	0.214047	0.244966	0.250497	0.247138	0.225725	0.221742	0.248525	0.274702	0.256225	0.257272	0.266173	0.284712	0.27838	0.252632	0.248196	0.27145	0.280591	0.269777	0.297801	0.289295	0.321297	0.289933	0.296644	0.312585	0.275163	0.332462	0.310453
76129
75475
75164					0.258065		0.333333	0.3				0.4	0.107143
75390
75270
75132									0.382353	0.25641		0.193548
76263
76061				0	0.208333							0.571429														0.214286	0.366667
75413
76253
76650
76041
76676
75105
76077
76251																									0.714286	0.37037
76268
76486		0.209302	0.413043	0.322581	0.324324	0.341463	0.380952	0.323529			0.390244	0.25641	0.295455	0.3	0.28125	0.317073	0.371429	0.365854	0.282051	0.325	0.21875	0.142857	0.358974	0.277778	0.352941	0.410256			0.333333	0.351351	0.3125
76238
76250	0.315789	0.30303		0.258065	0.212121	0.238095	0.178571	0.285714	0.166667	0.342105		0.261905	0.538462	0.3	0.3	0.333333	0.52	0.547619	0.5	0.419355									0.4	0.266667
76628
76623
76472	0.228571	0.323529	0.16129	0.277778	0.309524	0.195122	0.285714	0.380952	0.264706	0.405405	0.348837	0.333333	0.378378	0.309091	0.34375	0.305556	0.38	0.319149	0.333333	0.342857	0.463415	0.292683	0.16129	0.270833	0.241379	0.333333			0.435897			0.28125
76660															0.34375	0.333333			0.4												0.321429
75439	0.25	0.424242	0.315789		0.236842		0.275	0.358974	0.290323			0	0.242424	0.294118		0.433333		0.266667		0.333333	0.363636					0.357143	0.325581			0.457143	0.489362
75153								0.222222						0.28125					0.206897
76631
76666
75101	0.290323	0.108108		0.325			0.466667	0.378378	0.3			0.257143	0.269231	0.40625		0.366667	0.5	0.258065							0.235294	0.464286						0.428571
76070
76490
75157
76127
