# Supplementary material for: Evaluating spatial patterns of seasonal ozone exposure and incidence of respiratory emergency room visits in Dallas-Fort Worth
Source: PeerJ. 2021 Apr 13;9:e11066. doi: 10.7717/peerj.11066 (PMC8051349; doi:10.7717/peerj.11066)
Supplement: Supplemental Information 5 — This is the processed ERV datasets approved for release by the contractual owner of the data, the Texas DSHS. This data set has been adequately suppressed per the DSHS and processed through the second level of incidence as shown in Figure 4. [file peerj-09-11066-s005.zip › Diag_Emphysema_summary_2007-2016.xlsx]

## Sheet: Sheet1
PAT_ZIP	2007Q1	2007Q2	2007Q3	2007Q4	2008Q1	2008Q2	2008Q3	2008Q4	2009Q1	2009Q2	2009Q3	2009Q4	2010Q1	2010Q2	2010Q3	2010Q4	2011Q1	2011Q2	2011Q3	2011Q4	2012Q1	2012Q2	2012Q3	2012Q4	2015Q1	2015Q2	2015Q3	2015Q4	2016Q1	2016Q2	2016Q3	2016Q4
75013	0.00227273	0.00228833	0	0	0.00460829	0.00457666	0.00212766	0.0019685	0.00196078	0.00436681	0.00808081	0.0060423	0.00203252	0.00636943	0.00446429	0.00589391	0.00188324	0.00545455	0.00589391	0.00383142	0.00186916	0.0019305	0.00551471	0	0.00175131	0.00173611	0.00509338	0.00782473	0.00339559	0.00307692	0.00460829	0.00646204
75119	0.00449438	0.00554017	0.00373599	0.00141243	0.00372208	0.00731707	0.00351288	0.00461894	0.00926999	0.00376412	0.00715137	0.00566893	0.0035461	0.00628931	0.00810811	0.00674764	0.0078329	0.00381679	0.00513479	0.00408719	0.0067659	0.00720461	0	0.00684932	0.0114123	0.00581395	0.0111421	0	0.00460123	0.00281294	0.0068306	0.00719424
75246	0	0	0.00787402	0.00714286	0.0172414	0	0	0	0	0	0	0.015748	0	0	0	0	0.0186916	0	0.0166667	0.0173913	0.0106383	0.0181818	0.0143885	0.00684932	0.00793651	0	0	0.00769231	0	0	0.00793651	0.013245
76014	0.00524934	0.0058072	0.00634921	0.00753498	0.00358852	0.0126582	0.00467836	0.00435256	0.00697674	0.00245098	0.00103093	0.00165017	0.00125156	0.00236967	0.00490196	0.00234467	0.00346021	0.00326797	0.0119474	0.0111235	0.00684932	0.00680272	0.0106762	0.00230415	0.00536481	0.00657895	0.00340136	0.00310238	0.00790068	0.00556793	0.00733753	0.00424628
75143	0.00574713	0.0109489	0.00900901	0.0092081	0.00364964	0.0136452	0.0101215	0.00738007	0.00761905	0.00398406	0.0102669	0.00546448	0.00603622	0.0125786	0.00368324	0.018711	0.0182149	0.0149893	0.0231729	0.0123967	0.00925926	0.0124777	0.00568182	0.00612245	0.023622	0.0147368	0.03	0.01222	0.00943396	0.0150538	0.0103093	0.0174672
76001	0.00700525	0.00322581	0.00794913	0.00515464	0.00517241	0.00343053	0.00470958	0.00607903	0.00486224	0.00837521	0.00165017	0.00143266	0.00176991	0.00955414	0.00324675	0.00312012	0.00163132	0.00809061	0.0108359	0.00772798	0.00161551	0.00376648	0	0	0.0046729	0.00651466	0.00424328	0.00578035	0.00308166	0.00158228	0.00158228	0.00159236
76031	0.00714286	0.00289855	0.00165563	0.00541516	0	0.00543478	0.00314465	0.00723327	0.00331675	0.00854701	0.0187713	0.0195759	0.0125448	0.015411	0.00884956	0.00834725	0.00371747	0.0103986	0.0108696	0.00957854	0.02	0.0202703	0.0165746	0.00720721	0.00851789	0.0164534	0.0212766	0.0134003	0.0106383	0.00915751	0.0121951	0.0152381
75071	0.00149477	0.00587372	0.00421941	0.00441826	0.00554017	0.00736377	0.00297619	0.00936037	0.00524109	0.0111732	0.00131234	0.00753498	0.00714286	0.00585652	0.00140252	0.0111524	0.00244499	0.00227531	0.0045403	0.00766284	0.00125628	0.00243605	0.00307377	0.00242718	0.004329	0.00406918	0.00491159	0.00204499	0.00307692	0.00101626	0.00302419	0.00102249
75144	0	0	0.0188679	0	0	0	0.0162602	0.00775194	0	0	0	0	0.00819672	0.00806452	0	0	0	0	0.00826446	0	0	0.00925926	0.00840336	0	0.0123457	0	0.010101	0.0104167	0	0.00884956	0	0.00826446
75189	0.00425532	0.0039604	0.00226757	0.00930233	0.00189394	0.0127737	0.00573614	0.00400802	0.00364299	0.00155763	0.00591716	0.0070922	0.00574713	0.010989	0.012069	0.00917431	0.00779727	0.00362319	0.00545455	0.00387597	0.00389105	0.00183486	0.00190476	0	0.0056391	0.00381679	0.00343053	0.00665557	0.0070922	0.00695652	0.00325203	0.00297177
76067	0.00907912	0.00433526	0.00290276	0.00784929	0.00727802	0.010101	0.00691563	0.0188679	0.00576369	0.00911854	0.00987306	0.00666667	0.00706215	0.0100143	0.00436047	0.00787402	0.00718391	0.0104478	0.00706215	0.0058309	0.00732064	0.0107034	0.00423131	0.00661376	0.00839161	0.00583942	0.00938338	0.0122807	0.0136986	0.00771605	0.00814332	0.0100865
76433	0		0					0		0.0285714	0.025	0	0.0555556	0	0.0192308	0.030303	0			0	0		0		0	0.027027		0		0	0	0
75224	0.00432432	0.00430571	0.00449236	0.0029615	0.00102987	0.0040282	0.00294118	0.0010661	0.0010627	0.00309598	0.00299103	0.00729167	0.00436681	0.00425985	0.00514403	0.00220751	0.00342075	0.00618047	0.00233372	0.00111111	0.00238379	0.00436205	0.00317797	0.00556793	0.0013947	0	0.00951087	0.00236128	0.00238095	0.00260078	0.00453515	0.00121507
75146	0.00443131	0.00495868	0.00473934	0.00173611	0.00608519	0.0056391	0	0.00393701	0	0.00211864	0.00180832	0.00157978	0.0018622	0.00335008	0.0017762	0.00373134	0.00542495	0.0018315	0.00856164	0.00392157	0	0.00179211	0.00732601	0.0123894	0.00367647	0.00542495	0.00795229	0.00207469	0.00219298	0.003861	0.00566038	0.00342466
76087	0.00886525	0.00996678	0.00332226	0.00846024	0.0159292	0.00634921	0.00958466	0.0051458	0.0141066	0.014771	0.0152905	0.0105263	0.0120482	0.0129683	0.0106061	0.00323625	0.00722543	0.00911854	0.00961538	0.00596125	0.00675676	0.00822368	0.00311526	0.00884956	0.00465116	0.0116788	0.0100575	0.00272851	0.0078637	0.00857143	0.00730994	0.0118168
75160	0.0110906	0.0103211	0.00473373	0.00361011	0.00342466	0.00460299	0.00641849	0.00241255	0.00765864	0.0030896	0.00310559	0.00105932	0.00419287	0.00413223	0.00228441	0.00121655	0.00449438	0.00738916	0.00719424	0.00617284	0.00265252	0.0059453	0.0122511	0.00759878	0.0140056	0.00904977	0.00610687	0.0107383	0.00529101	0.0028169	0.00798935	0.00857143
75752	0.0135747	0.00534759	0.00990099	0.00534759	0.00869565	0.00446429	0.00454545	0	0.00869565	0	0	0	0	0	0.00995025	0	0	0.00549451	0	0	0.00497512	0	0	0	0	0	0	0	0.00505051	0	0.00584795	0.00512821
76453	0	0	0.03125	0		0			0	0					0	0	0.027027	0	0.0322581		0.0357143	0	0					0.037037	0	0	0	0
76665	0.0204082	0.0333333	0	0	0	0	0	0	0	0.016129	0	0	0.0227273	0	0.02	0	0	0	0	0	0	0	0	0.0208333	0	0.0144928	0.0114943	0.0111111	0	0.0144928	0.0125	0
75142	0.0127119	0.012069	0.00891266	0	0.00333333	0.00750469	0.00891266	0.00817996	0.0135922	0.00397614	0.00170068	0.00575816	0.0108893	0.00874126	0.0150502	0.0199637	0.0230326	0.0301811	0.0094162	0.0240296	0.0203252	0.00886525	0.0131332	0.00764818	0.0117188	0.0102249	0.00957854	0.00943396	0.0150094	0.00603622	0.0181159	0.00727273
75254	0.00607287	0	0.00215517	0.0043956	0.0021645	0.00677201	0	0.00662252	0.0021097	0	0.00847458	0.00503356	0.00653595	0	0	0.00480769	0.00230415	0.00389864	0	0	0.00417537	0	0	0.0037037	0.00228833	0.0021645	0	0	0.00217865	0	0	0
75116	0.0052356	0.00775194	0.00773694	0.00754717	0.00606061	0.00389864	0.00608519	0.00189394	0.0060241	0.0043573	0.00639659	0.00194932	0.00196464	0.00811359	0.00419287	0.00795229	0.00572519	0.00580271	0.0093985	0.0020202	0.00220751	0.00943396	0.00408998	0.00389864	0.00675676	0.00826446	0.00430108	0.00242718	0.00424628	0.00436681	0.00218341	0.00202429
76484		0			0	0	0		0		0.0606061	0	0.0333333	0	0	0					0		0		0			0		0	0	0
75233	0	0.00254453	0.00913242	0.00238095	0	0	0	0.00248139	0.0026178	0.0049505	0.00493827	0	0.00236967	0.00737101	0	0.00485437	0.00712589	0	0.00268097	0	0	0	0.0115274	0	0.00284091	0.00316456	0.00591716	0	0.00278552	0.0058309	0	0.00486618
75440	0.0229358	0.0257732	0.012987	0.00729927	0.00581395	0.0130719	0.0128205	0	0.0266667	0.0117647	0.00578035	0.0264901	0.015625	0.013245	0.00653595	0	0	0	0	0	0.0232558	0.00645161	0.0123457	0	0	0.00943396	0.0234742	0.0140845	0	0	0.0101523	0.00446429
75080	0.000864304	0.00459982	0.00471254	0.00624442	0.00351803	0.00743494	0.00560748	0.00633413	0.00531511	0.00471698	0.00823422	0.00560897	0.00094518	0.00312826	0.00691017	0.00793651	0.0101664	0.0056338	0.00520382	0.00303951	0.00386473	0.00300903	0.00205128	0.00630631	0.00296736	0.003861	0.00565504	0.00454133	0.0040568	0.00288739	0.00696517	0.00552486
76258	0.0110497	0.0049505	0.00442478	0.00497512	0	0.00473934	0.005	0.0167598	0	0	0	0.00416667	0.00549451	0	0.0174419	0	0	0	0.00529101	0	0.00549451	0.0106952	0.00990099	0.00571429	0.0111111	0.0103093	0.0143541	0	0	0.010929	0.00568182	0
75212	0.00586166	0.00120192	0.00243605	0.00249688	0.00126103	0.00352526	0.00113122	0.0036855	0.003663	0.00641026	0.00603865	0.00742574	0.00340136	0.004884	0	0.00434783	0.00353774	0.00516796	0.00235849	0.00702576	0.00373134	0.00241255	0.00235571	0.00436681	0.00142857	0.00573066	0.00269179	0.00608273	0.00500626	0.0013587	0.00847458	0.00144509
75474	0.0110092	0.010101	0.0152542	0.0105448	0.0186441	0.0199275	0.00756144	0.00826446	0.0186757	0.0116279	0.010772	0.00615764	0.00857633	0.0105079	0.00469484	0.0189655	0.0131579	0.00959693	0.00166667	0.0127042	0.0113208	0.00373832	0.00379507	0.0116732	0.00990099	0.0127119	0	0.00980392	0.0137255	0.00562852	0.00407332	0.00364964
75094	0.00560224	0.00508906	0.00529101	0.0026178	0.00771208	0.00284091	0.0047619	0	0.00566572	0	0.00274725	0.00821355	0.00302115	0.011396	0.00623053	0.00278552	0.0058651	0.00286533	0	0.0058309	0.00355872	0	0.0113636	0.0026738	0.00276243	0.00634921	0.003125	0.00547945	0.00813008	0.0110497	0.00638978	0.003003
75489	0	0	0	0	0.0285714	0	0	0	0	0	0	0	0.0277778	0	0	0	0	0	0		0			0		0	0	0	0.025641	0	0	0
76401	0.00654664	0.00963082	0.0119048	0.0064	0.00501672	0.0175439	0.0140351	0.0120846	0.00927357	0.0175953	0.014377	0.010989	0.00657895	0.00175747	0.0243506	0.0100671	0.00998336	0.00693241	0.0100671	0.00330033	0.0152964	0.0128205	0.0052356	0.0132013	0.0166945	0.0069808	0.00319489	0.00980392	0.00720461	0.0110585	0.0120664	0.0132159
76431	0.00826446	0.00769231	0.019802	0	0	0	0	0.0123457	0	0.00943396	0.0241935	0	0.00909091	0.0102041	0	0.011236	0	0.00925926	0	0	0.00952381	0.0111111	0.021978	0	0	0.034188	0.00884956	0.00909091	0	0.0075188	0	0
75137	0.00214592	0	0.00229358	0.00769231	0.00913242	0	0.00922509	0.00238095	0.00622407	0.00956938	0.00437637	0.00636943	0	0.0116279	0.00209644	0.00428266	0.00647948	0.00655022	0.0021097	0.0135747	0.00214592	0.0021322	0.00806452	0.00189753	0	0.00424628	0.00455581	0.00240964	0.00219298	0.00488998	0.00225734	0.00429185
75226	0.010989	0.0357143	0.0273973	0.0196078	0	0	0	0.0196078	0	0	0.0149254	0	0	0	0	0	0.027027	0	0.0135135	0	0	0	0	0.0138889	0.0166667	0	0	0	0	0	0	0
76230	0.00976562	0.00662252	0.00452489	0.004329	0.00347222	0.00409836	0.0083682	0	0.0128617	0.00371747	0.0123967	0	0	0.00374532	0.00333333	0.00393701	0.00869565	0	0.00952381	0.0122449	0	0.00431034	0	0.0125523	0.0106667	0.00787402	0.00795756	0.0030303	0.0033557	0.00308642	0	0
76234	0.00214133	0	0	0	0.00374532	0.0021322	0.00898876	0.00744879	0.00554529	0.00440529	0.0021097	0.00392927	0	0.00886918	0.00468384	0.00232558	0	0.00196464	0.00465116	0	0.0114416	0.00488998	0.00477327	0.00552486	0.00735294	0.00234742	0.0117096	0	0.00268817	0.00202429	0.00193424	0
76240	0.00674374	0.00428725	0.00618557	0.00703518	0.00676983	0.00630915	0.00571429	0.0109019	0.000990099	0.00955414	0.0010989	0.00100604	0.00327511	0.00558036	0.00625782	0.00350467	0.00623441	0.00841346	0.00352113	0.00808081	0.015873	0.0128205	0.00171821	0.00729927	0.00854701	0.00253485	0.0055788	0.00475624	0.0119904	0.00760456	0.00239521	0.00568828
76449	0	0.0133333	0.0151515	0.0365854	0	0.0123457	0.0147059	0	0.0133333	0.025	0.0151515	0.0192308	0.0277778	0	0	0.0243902	0.021978	0.0408163	0	0.0266667	0	0.0153846	0	0.0144928	0.0172414	0	0.0163934	0.0178571	0.0142857	0.0142857	0	0.015625
76458	0.00684932	0.0205479	0.0141844	0	0	0.015748	0	0.00699301	0.0134228	0.0075188	0.0140845	0.00675676	0	0	0	0	0.0153846	0	0	0	0	0	0	0.00775194	0.00657895	0.015625	0.00806452	0.00546448	0.00892857	0	0.00591716	0
76255	0.00584795	0.0194805	0	0	0	0.00714286	0	0.00892857	0.0133333	0	0	0.016129	0.00840336	0.017094	0.0222222	0.0163934	0.0166667	0	0.0263158	0.00862069	0.0421053	0.0114943	0	0.0106383	0.00512821	0	0	0.0124224	0.00571429	0.0060241	0	0.0218978
76272	0.00606061	0	0	0.0137931	0	0.00649351	0	0.00628931	0.00746269	0.00653595	0.0145985	0.0138889	0.00680272	0.00680272	0.00675676	0.020979	0	0	0	0.00934579	0.00833333	0.0183486	0.0106383	0	0	0	0	0.0265487	0.00763359	0	0	0.00763359
76273	0.00291545	0.00576369	0.00657895	0.0145773	0.0126984	0.00347222	0	0.0030581	0	0.00282486	0.00311526	0.00657895	0.008	0.0077821	0.00701754	0	0	0.00342466	0	0.0114943	0.00510204	0.00438596	0.00416667	0.0125523	0.0027933	0.00655738	0	0.00689655	0.0075188	0.00361011	0.00675676	0.009375
75210	0.00341297	0.00724638	0.00673401	0.00326797	0	0	0.00754717	0.00340136	0	0.00704225	0.0030303	0.00615385	0.0107527	0.0116732	0.00719424	0	0	0.00452489	0.0141343	0.0124481	0	0.00704225	0.0109489	0.0165563	0.00724638	0.00727273	0.00420168	0	0.00645161	0.00772201	0.00344828	0.00680272
76148	0.00650407	0.00618238	0.0116086	0.0015015	0.00331675	0.0127592	0.00617284	0.0126382	0.00511073	0.0115512	0.0117057	0.00649351	0.00859107	0.0185497	0	0.00524476	0.0117057	0.00477707	0.00625978	0.0051458	0.00894454	0.00497512	0.015544	0.00166667	0.00498339	0.00770416	0.0085034	0.0152027	0.0083612	0.00460829	0.00465839	0.00308642
76634	0	0.015748	0.0176991	0	0.0078125	0	0	0	0.0130719	0.0128205	0	0	0	0	0.00526316	0.00680272	0	0.00584795	0.00598802	0	0	0	0	0.00847458	0.0097561	0.00469484	0.00520833	0	0.0144231	0.0044843	0	0
76010	0.00442478	0.00459016	0.00331345	0.00137363	0.00621118	0.00604686	0.00467914	0.00539447	0.00398142	0.00542005	0.00560399	0.0044618	0.00342936	0.0035461	0.00836551	0.00505689	0.00895317	0.00894855	0.00711744	0.00434468	0.0076762	0.00743243	0.00356125	0.00591279	0.00371471	0.00901639	0.00527506	0.00289017	0.00382555	0.00354862	0.00149701	0.00215827
76039	0.0055325	0.00139276	0.00292398	0.00297177	0.00414938	0.00714286	0.00273224	0.00458015	0.00403226	0.0071736	0.00136986	0.00376412	0.0113314	0.00397351	0.0013947	0.0138122	0.00149477	0.00305344	0.0106952	0.0084507	0.00719424	0.0108992	0.00605144	0.00153846	0.00725689	0.00412655	0.00137741	0.0112518	0.00664894	0.00425532	0.00641849	0.00610501
75169	0.0139211	0.00444444	0.00580271	0.00188324	0.0093985	0.0164609	0.00988142	0.0104167	0.0165138	0.00387597	0.0127273	0.0122164	0.00177936	0.0109091	0.00882724	0.00408998	0.00380952	0.017341	0.012474	0.010846	0.0134831	0.00560748	0.0071599	0.00773196	0.021097	0.0127389	0.0059761	0.004158	0.0100402	0.00429185	0.00816327	0.0181087
76088	0.00784314	0.003663	0.00401606	0	0.00662252	0.00330033	0.0171821	0.0033557	0	0.00664452	0	0.00328947	0.0151515	0.0057971	0	0.00310559	0.00327869	0.00666667	0.00383142	0	0	0.00338983	0.00675676	0.00660066	0.00344828	0.00314465	0.0035461	0	0.00996678	0.00324675	0.0060423	0.003003
76104	0.00692384	0.0100908	0.00666032	0.009375	0.00951374	0.00657895	0.00878156	0.0153218	0.0116156	0.0127932	0.00952381	0.0146771	0.0106157	0.0071066	0.015448	0.00846561	0.00922131	0.00346821	0.00771775	0.00672646	0.00897868	0.00678733	0.00627353	0.013597	0.0110837	0.0139417	0.0102828	0.00615764	0.00739827	0.0100883	0.00841346	0.0035461
76111	0.008726	0.00324675	0.0118519	0.0118343	0.00509338	0.00704225	0.00507614	0.00499168	0.019469	0.0166389	0.00833333	0.00732064	0.0066778	0.00617284	0.00732601	0.00359066	0.00647249	0.00493421	0.00705467	0.0121317	0.00705467	0.00489396	0.00512821	0.0121212	0.00575816	0.0123711	0.00201207	0.0113852	0.00410678	0.00352734	0.00376648	0.00561798
76033	0.00713436	0.00900901	0	0.00813953	0.00457143	0.0104651	0.00817757	0.00870511	0.00734523	0.0136519	0.0256983	0.0163221	0.0185792	0.0150463	0.0198675	0.0191874	0.0167224	0.0211765	0.0150115	0.0101466	0.0237389	0.0178571	0.0202343	0.0191286	0.0122222	0.0260146	0.0183861	0.0200602	0.0259459	0.0190074	0.010846	0.0134228
75472	0.0145985	0.0357143	0.0181818	0	0.0153846	0	0.00877193	0.00877193	0.0186916	0.00892857	0.026087	0	0.0113636	0.025	0.0258621	0.0114943	0.011236	0.01	0	0	0.025	0	0.0294118	0.0263158	0.0155039	0.00724638	0	0.00943396	0.0149254	0	0	0.00757576
76137	0.00382409	0.00474834	0.00478469	0.00191939	0.00647549	0.0047619	0.00380228	0.00268577	0.00371747	0.00656045	0.00591133	0.00775194	0.00584795	0.00647549	0.008	0.00657895	0.00465116	0.00287632	0.00263158	0.00364299	0.00803571	0.00437828	0	0.0044843	0.00292969	0.00386473	0.00608167	0.00519481	0.00434405	0.00425894	0.00517241	0.00315706
76182											0	0.00486618	0.00759494	0.00437637	0.00511509	0.00235294	0.00473934	0.004329	0.00571429	0.0132075	0.00617284	0.00186567	0.00386847	0.00860585	0.00359712	0.0018797	0.00638978	0.00379507	0.00534759	0.00336134	0.00494234	0.00457317
75751	0.00110988	0	0.00115473	0.00628931	0.00674157	0.00587544	0.00354191	0.00484848	0.0036452	0.00492005	0.00665779	0.00132802	0	0.00267738	0.00130548	0.00129032	0.00260756	0.00387597	0.00675676	0.00416089	0.0013369	0.00299401	0.00152207	0.00131234	0	0	0.00299401	0.00347222	0.00327869	0.00323625	0.00171821	0.00322061
75205	0.00909091	0.0112994	0.00290698	0	0.00651466	0.00887574	0	0.0189873	0.0138122	0.0128617	0	0	0.00588235	0.00884956	0	0.010989	0.0105541	0.0119403	0.0126582	0.013986	0.0027248	0	0.0179104	0.00547945	0.00355872	0	0.0031348	0	0	0.00566572	0	0
75109	0.0123457	0.0117647	0.030303	0.0253165	0	0	0.011236	0	0	0	0	0	0.0103093	0	0.0113636	0.0185185	0	0.0106383	0.0280374	0	0	0.00980392	0	0	0.00943396	0	0	0.03	0	0	0	0.00909091
75158	0.0176991	0	0.00806452	0	0	0.00917431	0	0	0	0.0148148	0	0.008	0.00847458	0.0192308	0.00746269	0.00735294	0.0263158	0.0491803	0.0150376	0.0165289	0.00990099	0.015625	0	0.0165289	0.011236	0.0169492	0.00763359	0.0714286	0.0289855	0.024	0.0172414	0.0175439
76265	0	0	0	0.0294118	0	0	0	0	0	0.0175439	0	0.0243902	0	0	0	0	0.0238095	0.0181818	0		0.0243902	0	0		0	0	0.0153846	0.0333333	0	0	0.0136986	0
76002	0	0.00490998	0.00167785	0	0.0016129	0.00321027	0.00321543	0.00789889	0	0	0	0.00126103	0.00179533	0	0.00158228	0.00162075	0.00524476	0	0.00321027	0.00180505	0.00180832	0.00172117	0.00359712	0	0.00165289	0.00151057	0	0.00166389	0.0071048	0.00304414	0	0.00158228
75402	0.00498339	0.00713012	0.0110092	0.0069808	0.00963082	0.022807	0.00368324	0.00561798	0.00344234	0.00160256	0	0.00116414	0.00754717	0.00761905	0.00400802	0.00934579	0.00414079	0.01002	0.00571429	0.0122378	0.00540541	0.00963391	0.00609756	0	0.00389105	0.00206186	0.011811	0	0.0056391	0.00819672	0.0037037	0.00165837
75244	0.003003	0.00304878	0.00338983	0.0112676	0.00539084	0.0269461	0.012945	0.00906344	0.00914634	0.00716846	0.0031746	0.0150602	0.0030581	0.0107527	0.00958466	0.00393701	0	0.00341297	0.00558659	0.00338983	0	0.00560224	0	0	0.00793651	0.0135593	0.00727273	0	0.00655738	0	0.00673401	0.00352113
75249	0.0101695	0.00353357	0.00340136	0.0060423	0	0.00330033	0.0030303	0.00955414	0.00350877	0	0.0030581	0	0.00319489	0	0	0	0.0034965	0	0.00301205	0	0.00724638	0.00615385	0.00298507	0	0.00668896	0	0.00330033	0	0	0	0.0033557	0.0031348
75251	0	0	0	0.0196078	0	0.0227273	0	0	0.0102041	0	0.0185185	0.0201342	0.00925926	0	0.00934579	0.015748	0.016	0.0145985	0	0	0.00598802	0.00609756	0	0.00621118	0.00436681	0	0	0.0097561	0	0	0.00434783	0.00369004
76054	0.0105634	0.00711744	0.00625	0	0.00611621	0.00334448	0	0.0266667	0.015625	0.00323625	0.00687285	0.00884956	0.00657895	0.0181159	0.0174419	0.00294118	0.0057971	0.00319489	0.0218069	0.00977199	0.013245	0.00660066	0.00311526	0.00628931	0.0120482	0.00653595	0.0231788	0.00626959	0.00301205	0.00664452	0.0125786	0.0107527
76201	0.008	0.00314465	0.00153374	0.00497512	0.00441176	0.001443	0.00688468	0.00593472	0.0085034	0.00642055	0.00917431	0.00356295	0.0108303	0.00655738	0.0122807	0.0107527	0.00597907	0.00953895	0.00768049	0.00558659	0.0150754	0.0171233	0.0144928	0.0056926	0.00757576	0.00931099	0.00900901	0.00201613	0.00801603	0.0103306	0.0125261	0.00793651
75041	0.00566251	0.0114286	0.00339751	0.00231214	0.00435256	0.00697674	0.00575374	0.00468384	0.00464576	0.00548246	0.00124069	0.00349243	0.00959233	0.00358423	0.00645161	0.00369914	0.00247219	0.00375	0.00702576	0.00357569	0.0037594	0.00458716	0.00515464	0.0067659	0.00774194	0.0013245	0.00702247	0.00262812	0.00603865	0.00258732	0.00567537	0.00128041
76426	0.00817439	0	0.0143266	0	0.0026455	0.00920245	0.00595238	0.012931	0.00265957	0.0208877	0.00477327	0.015	0	0.00309598	0.00328947	0.0031746	0.00274725	0.002849	0.00328947	0	0.00273224	0	0.00993377	0.00651466	0.0120846	0.017192	0.00673401	0.00641026	0.00694444	0	0	0
76078	0	0.00502513	0	0	0	0.00925926	0	0.00561798	0.00485437	0	0.00518135	0	0	0	0.00512821	0.00473934	0.0138889	0.0132159	0	0.00485437	0.00452489	0.00505051	0.00390625	0.00444444	0	0.0188679	0.0147059	0.00796813	0	0	0.00787402	0
75147	0.0112994	0.0164474	0.0151057	0.0106383	0.0117647	0.0152905	0	0.00668896	0.0130719	0.00332226	0.00588235	0.0030303	0.00641026	0.00294118	0.020202	0.01	0.0119403	0.0110701	0.0106007	0.00367647	0.00738007	0.00353357	0	0	0.0114504	0.0125523	0.0160643	0.00884956	0.0180995	0.0144231	0.003861	0.0132743
76048	0.00893997	0.00539811	0.00416089	0.0161725	0.0102339	0.00737463	0.00863309	0.00308166	0.00550206	0.00105042	0.00771605	0.00679348	0.00913242	0.0161507	0.00755287	0.0135135	0.012012	0.00159744	0.00612557	0.0030303	0.00597907	0.0042735	0.00474684	0.00438596	0.00668449	0.00919842	0.00515464	0.00398406	0.00377834	0.00871731	0.00511509	0.00513479
75237	0	0.00201613	0.00413223	0.00378788	0.00178253	0.004	0.00390625	0	0.00356506	0	0	0	0.003663	0.00594059	0.0018797	0.00185529	0.00618557	0.0020284	0.00191571	0.00410678	0.00194553	0	0	0.0111317	0.00391389	0.00213675	0	0	0.00193424	0.00215517	0.00437637	0.00396825
75058	0	0	0	0.0190476	0.0128205	0	0	0	0.01	0.0169492	0	0	0	0	0	0.0235294	0.0120482	0	0	0	0	0	0	0.0107527	0	0	0	0.0185185	0.0133333	0.0166667	0	0
75061	0.00747283	0.00616438	0.00760456	0.00752909	0.00687758	0.00743746	0.00552486	0.00633803	0.00452781	0.0105708	0.00545703	0.00324044	0.00619408	0.00429185	0.00212314	0.00343879	0.00758725	0.00680272	0.00522778	0.00822123	0.00157853	0.00606061	0.00863422	0.00359195	0.00272851	0.0036049	0.00609756	0.00361011	0.00289436	0.00371195	0.00139276	0.00209644
76022	0.00537634	0.00268097	0	0.00862069	0.00595238	0.0104987	0.00992556	0.0111732	0.0132979	0.00271003	0.00777202	0.00526316	0.0168067	0.0100756	0.0133333	0.0122249	0.0100503	0.0111421	0.0168269	0.00775194	0.0180412	0.0129534	0.0129032	0.0149254	0.00719424	0.0158014	0.00239234	0.00692841	0.00913242	0.00655022	0	0.0070922
75414	0	0	0	0	0.0188679	0.0123457	0	0.0306122	0	0.0175439	0	0.0119048	0	0	0	0	0	0	0.030303	0.0117647	0	0.0123457	0	0.0113636	0	0	0.0117647	0.00877193	0.0117647	0	0	0
76225	0	0	0	0	0.00884956	0	0	0	0.0078125	0.0102041	0.011236	0	0.0102041	0	0	0	0.00909091	0.0107527	0.00934579	0.00917431	0.0188679	0	0	0	0	0.0280374	0.0119048	0.0108696	0	0	0	0.012987
75102	0	0	0	0	0	0	0	0	0	0	0	0	0	0	0	0	0	0	0		0	0	0.0285714	0	0.0208333	0		0		0	0	0
76627	0.0266667	0	0	0.0169492	0	0	0.0526316	0.0133333	0.0114943	0	0.0253165	0	0.0135135	0	0	0.0166667	0.0166667	0.015625	0	0	0	0.0344828	0	0.0454545	0	0.0238095	0.0181818	0.0384615	0	0.016129	0	0
76114	0.00847458	0.00742574	0.00735294	0.0102828	0.0166028	0.00754717	0.00639386	0.0207792	0.0149254	0.0234987	0.0169492	0.0188679	0.018018	0.0124378	0.0184941	0.0134146	0.0138728	0.0126263	0.00872818	0.0071599	0.00782269	0.0101781	0.00647668	0.00639386	0.0104439	0.0156863	0.0188406	0.0119681	0.0125174	0.00815217	0.0103093	0.00997506
75069	0.00812348	0.00437445	0.00874891	0.00809717	0.00446429	0.011324	0.0104076	0.00664767	0.00768156	0.00842697	0.0075188	0.00296384	0.00665399	0.0030303	0.00333333	0.0112994	0.00744186	0.00478927	0.00622222	0.00304569	0.00364964	0.00573614	0.0015949	0.00182482	0.00541516	0.00536673	0.00272727	0.00669216	0.00262009	0.0044287	0.00344234	0.00176835
75010	0.00683371	0	0.00490196	0.00487805	0.00434783	0.00241546	0.00724638	0	0.00236407	0.007109	0.0136054	0.00788955	0.00271003	0.00657895	0	0.00452489	0	0.00224215	0.0023753	0	0.00205339	0.00803213	0.00204918	0	0.00614754	0.00400802	0.00835073	0.00417537	0.0144628	0.00406504	0.00357782	0.00352113
75230	0.00396301	0.00678426	0.00637755	0.00525624	0.00655308	0.0230978	0.0160584	0.00721501	0.00417827	0.00549451	0.00988701	0.0159509	0.00872093	0.0065703	0.00723589	0.0097629	0.00932091	0.00674764	0.00961538	0.011236	0.00952381	0.00464576	0.00547945	0.00246914	0.00360144	0.0075662	0.00780234	0.00518135	0.0025641	0.00384123	0.00390117	0.00368098
76692	0.00877193	0.014	0.00614439	0.00801603	0.004	0.004	0	0.016055	0.00604839	0.0111359	0.0154867	0.00823045	0.0125786	0.00634249	0.00415369	0.00210526	0.00571429	0.00422833	0.00218341	0	0.0021097	0.00209644	0.004	0.0114068	0.0102041	0	0.00895522	0.0166113	0.0143678	0.00940439	0.0172911	0.0170068
75090	0.00521376	0.00421941	0.00717213	0.00818713	0.00681044	0.00358423	0.00475059	0.00363636	0.0126292	0.00738007	0.00244798	0	0.0027137	0.00277393	0.00269542	0.00506971	0.00248756	0.00944669	0.00282486	0.00290276	0.00141443	0.00875912	0.00646831	0.00538358	0.00496894	0.00614251	0.00377834	0	0.00371287	0.00814901	0.00377834	0.00117786
76106	0.00627615	0.00734095	0.00153022	0.00235849	0.003367	0.00556586	0.0033195	0.00449236	0.00614035	0.00777454	0.00696258	0.00422297	0.00280374	0.00610998	0.0103676	0.00661626	0.00889328	0.00607287	0.00774443	0.00499002	0.00290698	0.00598802	0.00699301	0.0134159	0.00957447	0.0075594	0.00778643	0.00677201	0.00934579	0.0087241	0.00889328	0.00219058
75442	0.00364964	0.00347222	0.0211268	0.00380228	0.0163399	0.00411523	0.0215517	0.0131579	0.0209581	0.0119522	0.0134529	0.0126904	0.00904977	0.00787402	0.00775194	0	0.0108303	0.0132743	0.0169492	0.00358423	0.0111111	0.0130435	0.0131579	0	0.0163934	0.00390625	0.0109489	0	0.00996678	0	0.00324675	0.00285714
76036	0.00342466	0.00661157	0.008726	0.00699301	0.00364299	0.00739645	0.00624025	0.0117845	0.011994	0.0131772	0.00771605	0.0150754	0.009375	0.00892857	0.00974026	0.009375	0.00931677	0.0135823	0.0180995	0.00936037	0.0157729	0.0106707	0.0045045	0.00603318	0.0141287	0.00862069	0.00934579	0.0085592	0.00140056	0.00298954	0.00257069	0.00677507
76086	0.00843373	0.00990099	0.00611995	0.00608273	0.00380228	0.0101781	0.00549451	0.0137363	0.0132626	0.00492005	0.00929615	0.0144605	0.00858896	0.00719424	0.00937082	0.0162703	0.0106667	0.00131234	0.00432277	0.00277393	0.00559441	0.00282885	0.00305344	0.00498132	0.00167785	0.0112721	0.00892857	0.00761035	0	0.00457317	0.00420757	0.00449102
76107	0.0059453	0.00521512	0.00537634	0.00674764	0.00391134	0.0156863	0.0112219	0.0170828	0.0157687	0.014245	0.0105402	0.0110701	0.0176152	0.0102433	0.0146199	0.00524246	0.0154044	0.00384615	0.012766	0.00409836	0.0116429	0.00814111	0.00296296	0.0108401	0.0162242	0.0107962	0.0201511	0.00935829	0.00277778	0.00260756	0.00404858	0.00505689
75039	0.00900901	0	0.00694444	0	0.0148148	0.00862069	0	0	0	0	0	0	0	0.00671141	0	0.00884956	0	0	0	0	0	0	0	0.00398406	0	0	0	0.00609756	0	0	0.00326797	0.00297619
75077	0.0134953	0.00572246	0.00680272	0.0107672	0.00762389	0.0071599	0.0141935	0.00724638	0.0127714	0.0130378	0.00390117	0.0018315	0.00598802	0.00416089	0.00968188	0.00550206	0.00925926	0.00409277	0.00875	0.00367197	0.00497512	0.00823529	0.00597372	0.00635324	0.00501253	0.00658762	0.003663	0.00513479	0.00637755	0.00417246	0.00137174	0.00129366
75219	0	0	0.00479616	0.00462963	0.00904977	0	0	0.00917431	0.012848	0.00456621	0.00232019	0.00842105	0.00477327	0.00239234	0.0119904	0.00247525	0.00460829	0	0.00737101	0.00248756	0.00746269	0.00534759	0.00936768	0.00220264	0.00990099	0.00520833	0.00249377	0	0.00248139	0.00502513	0.00471698	0
76641	0	0.015625	0	0.0208333	0	0	0	0.0125	0	0	0	0	0	0.0227273	0	0	0.0178571	0	0	0	0	0	0.0147059	0	0	0	0	0	0.0277778	0	0.0517241	0
75287	0.00626959	0.00310881	0.00408998	0.00716479	0.00204708	0.00419287	0.00773481	0.00515996	0.00210084	0.00104384	0.000994036	0.000888099	0.0040858	0.0040201	0.000927644	0.00185014	0.00382409	0.00300903	0.00571429	0.00387973	0.00205339	0.00196078	0.00553506	0.000959693	0.0056926	0.00372787	0.00277778	0.0046729	0.00291829	0.00297324	0.00280112	0.00379867
75063	0.00498339	0.00162075	0.00352113	0.00294551	0.00162338	0.00458716	0	0.00986842	0	0.00330033	0.00171527	0.00118203	0.00657895	0.00170648	0.00163399	0.00420168	0.00439883	0.00768049	0	0.00473934	0	0.00158228	0	0.00138504	0.00154083	0.00148588	0.00149254	0.00886263	0	0.00152905	0	0
75023	0.00587084	0.00812183	0.00702106	0.004	0.0115053	0.011022	0.0124095	0.0126214	0.00706714	0.00767754	0.00733945	0.0034626	0.00609137	0.0134159	0.00315457	0.00581395	0.00517688	0.00649351	0.00712378	0.00204082	0.00544662	0.00843486	0.00706714	0.00330852	0.00738689	0.00287632	0.00584795	0	0.002849	0.00669216	0.00376294	0.00714924
76636	0.0192308	0.0175439	0	0	0	0	0	0.0222222	0	0.08	0	0	0	0.0307692	0.0697674	0.0217391	0.0384615	0.0408163	0	0	0.0238095	0.015873	0	0	0.015873	0	0.0208333	0.0454545	0.0357143	0	0.0243902	0.0204082
75495	0.0102564	0.00485437	0.00413223	0	0.00934579	0	0	0.00564972	0.00803213	0	0.015873	0	0.0171429	0	0	0.0157895	0.015	0.0154639	0	0.0110497	0	0	0	0.0049505	0.00574713	0.00452489	0.0097561	0.00943396	0.00990099	0.00943396	0.00452489	0.00452489
76044	0	0.00961538	0	0.010101	0.00819672	0.00925926	0	0.00900901	0	0.008	0.00934579	0	0	0.034188	0.00980392	0.0166667	0	0	0.0322581	0.016	0.00847458	0.00775194	0.0232558	0.01	0.00862069	0	0.00735294	0.00917431	0.010101	0	0	0.00819672
75081	0.00373599	0.00888325	0.00239521	0.00845411	0.00730816	0.00850547	0.00495663	0.00774194	0.00862069	0.00373599	0.00595948	0	0.00787402	0.00724638	0.00617284	0.00880503	0.00385604	0.00238663	0.00561798	0.00379747	0.00263505	0.00244798	0.00740741	0.00480192	0.00431499	0.00322234	0.00349243	0.00534759	0.00114416	0.00484262	0.00247219	0
75032	0.00421053	0.00449438	0.00647948	0	0.0020202	0.00535714	0.00546448	0.00362319	0.0131332	0.00985222	0.00373832	0.00393701	0.00167224	0	0.00358423	0.00674536	0.00527241	0	0	0.00324149	0.00191939	0.00477707	0.00705467	0.00170358	0.00732601	0.00535714	0.00787402	0.00438596	0.00298507	0.00166113	0.005	0.00610687
76266	0.00795756	0.00712589	0	0.00490196	0.00997506	0	0.010101	0	0.0049505	0.00252525	0.00508906	0.0123203	0.00514139	0.0114155	0.0105263	0.00251256	0.00278552	0.00737101	0.00275482	0.0075188	0.0136986	0.0114155	0.00961538	0.00954654	0.0043573	0.0128535	0.0117925	0.00411523	0.00492611	0.0134228	0.0180995	0
75025	0.00379747	0.00119904	0.00829384	0.00841346	0.00567537	0.00506971	0.00618812	0.00568828	0.00672646	0.00580046	0.00234192	0.00608696	0.00923483	0.00272851	0.00339751	0.00244798	0.00623441	0.00118765	0	0.00357569	0.004884	0.00114286	0.00337838	0.00234742	0.00357569	0.00433839	0.00382653	0.00118203	0.00870647	0.00124533	0.00119048	0.007109
75054	0	0	0	0	0	0.00724638	0.020979	0	0	0	0	0	0	0	0	0	0.00735294	0	0	0	0	0	0	0	0.00520833	0	0.00485437	0.00555556	0	0	0	0
76028	0.00652045	0.00907912	0.00722733	0.00669915	0.0030248	0.003663	0.00537956	0.00914634	0.00797721	0.00914634	0.00528479	0.00653595	0.0105386	0.00960452	0.0145518	0.0112693	0.0124481	0.0083632	0.0111524	0.00353149	0.00520833	0.00890736	0.0031211	0.00535714	0.0124123	0.0060208	0.00539665	0.00558036	0.00774393	0.00623701	0.00606061	0.00369393
75167	0.0125	0	0	0.00606061	0.0126582	0.00666667	0.0134228	0.00740741	0.0137931	0	0.00617284	0	0.00641026	0.00552486	0	0	0.00641026	0.00641026	0.00558659	0.00680272	0.00704225	0.00595238	0.00689655	0	0	0.00735294	0.00549451	0.0106383	0	0	0	0
75024	0.00714286	0.00414079	0.00215054	0.00204918	0.00211864	0.00419287	0	0.00359712	0.0056926	0.00760456	0.00347222	0.00126422	0.00489396	0.00196078	0.00357782	0.00502513	0.00162602	0.00323625	0.00638978	0.00169492	0.00510204	0.00460829	0.0058309	0.00608828	0	0.00310559	0.00471698	0.00625978	0.00304414	0	0.00145138	0.00595238
75002	0.00322061	0.00543901	0.00634417	0.00322321	0.00588235	0.00456274	0.0038432	0.0116641	0.00633357	0.00154919	0.00332502	0.00671551	0.00336134	0.00572363	0.00701481	0.00661704	0.00489396	0.00887097	0.00489396	0.00339847	0.00410509	0.00166945	0.00375375	0.00460829	0.00330579	0.00631912	0.00391543	0.00528701	0.00641026	0.00379939	0.00461894	0.00375094
75115	0.0036846	0.00529902	0.00160772	0.00411523	0.00558214	0.00241546	0.00368732	0.00384025	0.00227964	0.00155885	0.00242915	0.00294768	0.00527903	0.00250627	0.00385208	0.00437956	0.00564061	0.00313725	0.00441826	0.00597907	0.00286328	0.00358166	0.00339213	0.00627178	0.00673653	0.0063593	0.00385802	0.00230947	0.00158604	0.00464037	0.00366838	0.00286944
76119	0.00983837	0.00442478	0.00622837	0.00592495	0.008	0.0104895	0.00637845	0.0100739	0.0115607	0.00591327	0.00878294	0.0118086	0.00718907	0.00513809	0.00457218	0.00752351	0.00558659	0.0134181	0.0066313	0.00582524	0.00656599	0.00458115	0.00645161	0.00752394	0.0116959	0.00211864	0.00889802	0.00751366	0.00658762	0.00607698	0.00657501	0.00370599
75087	0.00562852	0.00530973	0.00513699	0.00164474	0.002849	0.00970874	0.00637959	0.00621118	0.0056338	0.00344432	0.00181159	0.00707965	0.00758725	0.00463679	0.00941915	0.0106061	0.00282885	0.00765697	0.00969529	0.00764526	0.0046225	0.00284091	0.00294551	0.0060241	0.00801068	0.0015674	0.00393185	0.00245399	0.00776197	0.00681199	0.003663	0
75044	0.00124069	0.00360577	0.00733496	0.00934579	0.00681044	0.00226244	0.00826446	0.00384123	0.00219539	0.00110865	0.00246609	0.0021645	0.0034965	0.00374065	0.00956938	0.00241546	0.00481928	0.0037831	0.00536913	0.00595948	0.0120192	0.0125571	0.0059453	0.00118483	0.00467836	0.00480192	0.00480769	0.00369004	0.00928074	0.00682594	0.00334448	0.00793651
75088	0.00583658	0.0103627	0.00505051	0.00506757	0.0114566	0.00319489	0.00519031	0.00662252	0.00161031	0.00130548	0.00838574	0.00195312	0.00340716	0.00340136	0.00375235	0.00520833	0.003367	0.00518135	0.0123648	0.0115512	0.00572519	0.00161031	0	0.00179211	0.0175747	0.00692042	0.00358423	0.00323625	0.00888099	0.00350263	0.00180832	0.0017331
75052	0.00627138	0.00594273	0.00389321	0.00443951	0.00888395	0.00282805	0.00695652	0.00615557	0.00160171	0.0034188	0.00260552	0.00477223	0.00355661	0.00167038	0.00227273	0.00104877	0.00224845	0.00372539	0.0044618	0.00168161	0.0040674	0.00340716	0.00606395	0.0026096	0.00275028	0.00327154	0.00279642	0.00161117	0.00275634	0.0032591	0.00312012	0.00209644
75424	0.0165289	0.0186916	0.05	0.020202	0	0.00934579	0	0.0183486	0.0378788	0	0	0.0194175	0	0.0119048	0	0.0111111	0	0	0.0190476	0	0.01	0.00900901	0	0	0	0	0	0	0.0117647	0	0	0
76063	0.00255973	0.00244499	0.00321285	0.00694444	0.00394633	0.00624025	0.00231125	0.00430416	0.00441501	0.00144404	0.00222222	0.00378072	0.00239808	0.00366032	0.00386698	0.00291971	0.00378788	0.00526712	0.00307929	0.00452148	0.000711744	0.0021692	0.00140944	0.00269724	0.00230947	0.00372578	0.00364166	0.00483092	0.00716846	0.00357654	0.00137457	0.00354862
76227	0.00808081	0.00193424	0.00559701	0.00558659	0.00363636	0.00759013	0.00178253	0.00194553	0.00183824	0	0.00187266	0.00133333	0.003861	0.0036036	0.0019305	0.00179856	0.00185529	0.00848896	0.00559701	0.00478469	0.006	0.00679117	0.00327869	0.0096463	0.00163666	0.00974026	0.00316957	0.00297619	0.00147275	0.00299401	0.00143885	0.00402145
75223	0.0074813	0.00249377	0.0075188	0.00239808	0	0	0.00828729	0	0.00767263	0.00271003	0.00231481	0.00238663	0.00265252	0	0.0169492	0.0100251	0	0.00546448	0.00247525	0.00615385	0.00524934	0.00241546	0	0	0.00320513	0	0	0	0.00872093	0.0030303	0.00271739	0.00271739
76135	0.00511945	0.00564972	0.00905797	0.00482315	0.0066335	0.00530035	0.0157343	0.0147059	0.0394945	0.0268987	0.0197487	0.011782	0.0219224	0.0181818	0.0131796	0.0181219	0.0250417	0.0140845	0.0140187	0.0125196	0.0133531	0.00645161	0.0285205	0.00716846	0.00978793	0.0119225	0.0159292	0.0122137	0.0125	0.0107858	0.00892857	0.0136157
75007	0.0082713	0.00469484	0.00622222	0.00446828	0.008726	0.0105171	0.004095	0.0119427	0.0134529	0.00515907	0.00767918	0.00692841	0.00658436	0.00367309	0.00797872	0.0111317	0.00869565	0.00526316	0.00473037	0.00731261	0.00357782	0.0093985	0.00592885	0.00176991	0.00179372	0.0075543	0.011811	0.00280374	0.00975177	0.00192308	0.00667939	0.00788782
76673	0			0		0			0	0	0	0	0	0			0			0	0			0	0	0	0	0			0
75035	0.00359281	0	0	0.00442968	0.0046729	0.0049505	0.00611995	0	0.00322581	0.00298211	0.000902527	0	0.00227273	0.00981461	0.0063358	0.00301811	0.00113379	0.00326442	0.00326442	0.00220022	0.00121065	0	0	0.00300601	0.00229095	0.00310881	0.0052521	0.00410678	0.0022779	0.000974659	0.00300903	0.00188324
75163	0.00833333	0.00735294	0.00909091	0.0175439	0	0	0.018018	0.0178571	0.00649351	0	0	0	0	0	0	0.010989	0	0	0	0.0151515	0	0.0181818	0	0.00847458	0.0181818	0	0.0103093	0	0	0	0	0.0365854
75001	0.00619195	0.00649351	0.00346021	0.00293255	0	0.0185874	0	0	0.0116279	0.00823045	0.0173913	0	0.0042735	0	0.012766	0.00816327	0.0123457	0.0041841	0	0.00829876	0.0135747	0	0	0.00881057	0.00363636	0.00374532	0.00803213	0	0.00743494	0.00775194	0.00364964	0
75235	0.00196464	0.00863931	0.00618557	0.00404858	0.0021692	0.00451467	0.00380228	0.00201207	0.00584795	0.00424628	0.0041841	0.00638298	0.00223214	0.00248139	0.0045045	0.00421053	0	0.00488998	0.00230415	0	0.00243309	0	0.00218341	0.00391389	0.00497512	0.00233645	0.00985222	0.00441501	0.00888889	0.00423729	0.00413223	0.00663717
75166	0	0	0.0166667	0	0.0166667	0.0147059	0	0.0149254	0	0.0243902	0	0.0144928	0	0	0.0138889	0.00980392	0.028169	0.0116279	0	0	0.0365854	0.0196078	0.0113636	0	0	0.0119048	0.00990099	0.0120482	0.0104167	0.0105263	0	0
75134	0.0019802	0.00369004	0.00391389	0.00372439	0.00436681	0.00186567	0.00172414	0.00184162	0.00180832	0.00591716	0.00733945	0.00212766	0.00177936	0.00793651	0.00621118	0.00190114	0.00208333	0	0.00212766	0.00362976	0.0038835	0	0.00442478	0.00187266	0.0020284	0.00204082	0	0	0.00341297	0.00556586	0	0.00356506
75241	0.00475285	0.00304878	0.00664137	0.00813835	0.00294985	0.00580833	0.00911577	0.00582524	0.00588813	0.00104167	0.00589391	0.0028626	0.00478469	0.00193986	0.00285442	0.0028463	0.00675024	0.00105597	0.0018797	0.0107738	0.00102459	0.000904159	0.00658514	0.0038059	0.00411946	0.00418848	0.00532481	0.00409417	0.00480769	0.00301508	0.00183993	0.00187091
75141	0	0	0.0190476	0.0272727	0	0	0.00917431	0.00900901	0	0	0.00961538	0.0107527	0	0	0	0.0104167	0.0208333	0	0.0120482	0.0243902	0	0.0186916	0	0	0	0.00917431	0.0121951	0.01	0.00990099	0	0	0
76132	0.00859599	0.00471698	0.00708215	0.00718391	0.0134529	0.00284091	0.00780031	0.0119581	0.00713267	0.016129	0.0203193	0.00735294	0.00715308	0.00906736	0.0128388	0.00566572	0.0100287	0.00617284	0.0101597	0.00821918	0.00546448	0.0110345	0.0084507	0.0112835	0.00538358	0.00917431	0.01287	0.00995733	0.011236	0.00839161	0.00981767	0.00906736
76011	0.00449102	0.00568182	0.00313972	0.0075188	0.00404313	0.0026738	0.0125392	0.00475436	0.00294118	0.00740741	0.00140845	0.0013089	0.00438596	0.00314961	0.00434783	0.0121212	0.00451807	0.0103397	0.00634921	0.00174216	0.0101911	0.00584795	0.00715137	0.00805369	0.00941915	0.003125	0.00432277	0.00716332	0.00898204	0.00722543	0.00164204	0.00730994
75155	0.0151515	0	0.0289855	0	0.0119048	0.0204082	0.0113636	0	0.0151515	0.027027	0	0.0151515	0.0138889	0	0	0	0.0263158	0	0	0	0.015625	0	0	0.0135135	0	0	0.0163934	0.0185185	0	0	0	0
75148	0.00344828	0.0033557	0.00344828	0	0.00350877	0.0131579	0	0.00340136	0.0070922	0.003663	0	0	0	0.003367	0.00727273	0.0102041	0	0.012987	0.00383142	0	0.00706714	0.00363636	0.0031746	0	0.00980392	0	0	0.00458716	0	0.00507614	0	0.00436681
76053	0.0104575	0.00612745	0.00925926	0.00457143	0.00798935	0.00842359	0.00475059	0.017744	0.00462963	0.00372208	0.00116959	0.0087146	0.0150812	0.0135802	0.00705053	0.00808314	0.0118343	0.0108173	0.00898876	0.00501253	0.00968523	0.00561167	0.00476758	0.0107784	0.0115979	0.00393701	0.00568828	0.0140086	0.0121951	0.00944386	0.00566893	0.00358423
75149	0.00344828	0.0106323	0.00540541	0.00596659	0.00670323	0.00326584	0.00194175	0.00389358	0.00667071	0.00524476	0.0083014	0.0103627	0.00551471	0.00691824	0.00482509	0.00202293	0.00609756	0.00642674	0.00386349	0.0019544	0.00457816	0.00201884	0.00511696	0.00357654	0.00558269	0.00380518	0.0064194	0.00207756	0.00486111	0.00125156	0.00433168	0.00377596
75204	0.00454545	0.00447427	0	0.007109	0.00440529	0.00447427	0.00249377	0.00457666	0.00665188	0.00520833	0.00228311	0.0043956	0.00428266	0.010917	0	0	0.002331	0.00453515	0.00230415	0.0114943	0.0148148	0.00203666	0.0150754	0.00842697	0.00229885	0	0.00683371	0.00449438	0.00220751	0.00696056	0.00234742	0.00220751
75218	0.0129241	0.01	0.00492611	0.00916031	0.0074184	0.0115702	0.015625	0.003367	0.0051458	0.00851789	0.00711744	0.00821018	0.00731261	0.00477707	0.00715564	0.00530035	0.00172712	0.00723327	0.00723327	0.00328407	0.0109091	0.00350263	0.00886525	0.00818331	0.0104895	0.00818331	0.00364299	0.00509338	0.0035524	0.00380228	0.00173611	0.00164745
76651	0	0	0.0319149	0	0	0.0240964	0.0121951	0	0.0104167	0	0.00990099	0	0	0	0.00884956	0.0104167	0	0	0	0.0291262	0	0.0181818	0	0	0	0.0107527	0.0173913	0	0	0.0121951	0.00917431	0.00854701
76043	0.00746269	0	0	0.00699301	0.0131579	0	0.00543478	0.0328947	0.0258621	0	0.017341	0	0.0127389	0	0.016	0.0130719	0.0336134	0.0075188	0.0212766	0	0	0.00540541	0	0.0151515	0.00680272	0.0108696	0.0114943	0.0113636	0.0179641	0.00564972	0.00913242	0.00609756
75409	0.00340136	0.00330033	0.0157729	0.0118577	0.0100671	0.0125786	0.00296736	0	0	0.0124224	0	0.00209644	0.00677966	0.0192308	0.00374532	0.00311526	0.00307692	0.00704225	0.00598802	0.00651466	0.0103093	0	0	0.00285714	0.0078534	0.00271739	0.0071599	0.00460829	0.00458716	0.00487805	0	0
76023	0.00913242	0.00552486	0.0107527	0	0	0	0.00995025	0.012931	0.012931	0.00990099	0.0111111	0.0131004	0.00549451	0.0175439	0.0106383	0.00970874	0.00458716	0.0177515	0	0.0167598	0	0.0103627	0	0.0184049	0.010989	0.00505051	0	0	0	0.00518135	0	0
75042	0.00412371	0.0102996	0.00293255	0.00303951	0.000957854	0.000971817	0.00718686	0.00310559	0.00639659	0.00685602	0.00591133	0.003861	0.00106157	0.00106724	0.00561167	0	0.00420168	0.0011534	0.00314465	0.00115741	0.0010582	0.00431965	0.00641026	0.00428725	0.00542888	0.00572738	0.00580046	0.00320171	0.00445434	0.00671892	0.00207684	0.00587659
75165	0.0042508	0.00110988	0.00312826	0.00215285	0.00431499	0.0102354	0.0117878	0.00919305	0.00567644	0.00414508	0.00406091	0.00395257	0.00984252	0.00627615	0.0116392	0.00409836	0.00295276	0.00212089	0.0020141	0.0039801	0.00432432	0.00549451	0.00515996	0.0019861	0.0102041	0.00344828	0.00735294	0.00824931	0.00661001	0.00651769	0.0044287	0.00314218
76115	0	0.00176678	0.00325733	0.00550459	0	0.00185529	0.00164745	0.00531915	0.00332779	0.00537634	0.0117253	0.00905797	0.00736648	0.00655738	0.00314465	0.00500835	0.00161031	0.00512821	0.00492611	0.00528169	0.00902527	0.0112994	0.0102041	0.0037594	0.0071048	0.00732601	0.00816327	0.00731261	0.00547445	0.0019685	0.00900901	0.00321543
76060	0.0160428	0	0.0162162	0.00549451	0.00452489	0	0.0100503	0.00492611	0.00956938	0.00444444	0.015544	0.00796813	0.00552486	0.0241546	0.00490196	0.0231214	0.0203046	0.00851064	0.00529101	0.00540541	0.0047619	0	0	0	0.00537634	0.00469484	0	0	0	0.00990099	0	0
75074	0.0044603	0.00527704	0.00813008	0.00843486	0.00566038	0.00881489	0.00878906	0.00766284	0.00491159	0.00954198	0.00498339	0.00469799	0.004	0.00104384	0.00749766	0.00385728	0.0076555	0.00678952	0.00261324	0.00517063	0.00917431	0.00191022	0.00600343	0.00189753	0.00281426	0.00573066	0.00398406	0.000912409	0.00381316	0.00284091	0.00367647	0.00717489
75126	0.00485437	0.00983607	0.00441826	0.003125	0	0.00938967	0.00708215	0.00144092	0	0	0.00272851	0.00253165	0.00893997	0.00387597	0.00705053	0.00400534	0.00402145	0.00141243	0.00136054	0.00143678	0.0028777	0.00112233	0.00286944	0.00143062	0.00248447	0.00485437	0.00224215	0.0011274	0.00533049	0.0032967	0.00363196	0.00307062
75050	0.00592885	0.00409417	0.0037037	0.005923	0.00962464	0.00484027	0.00357782	0.00712831	0.00386847	0.00500501	0.00189215	0.000864304	0.0042735	0.00382409	0.00474834	0.00827967	0.00901804	0.00277521	0.0027248	0.00688976	0.0077821	0.00817996	0.00672834	0.00372439	0.00198413	0.00280112	0.00897308	0.00462535	0.00652377	0.00292683	0.00449236	0.00628366
76487	0	0.0344828	0.0121951	0	0.0125	0	0.0123457	0	0.0125	0	0	0	0	0.0238095	0	0	0	0	0	0.016129	0	0	0	0	0.0363636	0	0	0.0166667	0	0	0	0
76040	0.00319489	0.00445765	0.0106061	0.00423729	0.00322061	0.00150376	0.00589971	0.00290698	0.00966851	0	0.0100865	0.00408163	0.0110236	0.0104167	0.00455235	0.00149254	0.00623053	0.00309119	0.00991501	0.00612557	0.00428571	0.00884956	0.01443	0.00884956	0.00555556	0.00854701	0.0147541	0.00835655	0.0177419	0.001443	0.0160819	0.00720461
75124	0	0.00555556	0.0142857	0	0	0	0	0.0123457	0.00617284	0	0	0.0100503	0.00564972	0	0.0169492	0	0	0	0	0	0	0	0.0116959	0.00555556	0.0159574	0.0111111	0.0060241	0	0	0	0	0.0137931
76066	0.0240964	0.0215054	0	0.0121951	0.0126582	0.0176991	0.0116279	0	0	0	0.019802	0.0078125	0.00980392	0.00877193	0	0	0	0	0.00819672	0	0	0	0	0	0	0	0.0120482	0	0	0.0104167	0	0
75454	0	0.00740741	0.00680272	0	0.0230769	0	0	0.0153846	0	0.0136054	0.00699301	0.010929	0.00735294	0	0.0149254	0	0.00666667	0	0.00613497	0	0	0.00617284	0	0.0113636	0	0.00574713	0	0.00456621	0.00512821	0	0.00383142	0
75150	0.00461361	0.00618812	0.00652316	0.00943953	0.005386	0.00364742	0.00512492	0.00625	0.00363196	0.0058651	0.0042709	0.00118906	0.00613121	0.00674847	0.00764331	0.00263158	0.0074813	0.00533689	0.00552826	0.00453368	0.00263678	0.00230503	0.00427046	0.003427	0.00269906	0.00070922	0.00255428	0.00398671	0.0019084	0.0038961	0.0059453	0.00297442
75201	0.00625	0.00598802	0	0	0.0197368	0.00568182	0	0	0	0.00540541	0.0042735	0.015	0.0046729	0.0110497	0.00510204	0.00531915	0	0	0	0	0	0.014218	0.0151515	0.00571429	0	0.0122951	0	0	0.00507614	0.00485437	0	0.00943396
75022	0	0.00662252	0	0	0.00704225	0.00288184	0.00318471	0	0.00630915	0.0182927	0.0158228	0	0.00934579	0.00724638	0.0034965	0.00671141	0	0.00334448	0	0.00925926	0.0111111	0	0.00684932	0.0060423	0.0108696	0	0	0.00294118	0	0.00607903	0	0.00833333
75009	0.0100503	0.00454545	0.00784314	0	0	0.00518135	0.0163043	0	0.00452489	0.00854701	0.00858369	0	0.00483092	0	0.00502513	0.00406504	0	0	0	0	0	0.0148515	0.00819672	0.0160643	0	0.00429185	0	0.00881057	0	0.00763359	0	0.00696864
75019	0.00487013	0.00325203	0.00810373	0.00487013	0.005386	0	0.00443131	0.00483871	0.00361011	0.00628931	0.0030722	0.00425532	0.00330033	0	0.00807754	0.0044843	0.00160256	0.00925926	0.00479233	0.00162602	0.00165017	0.0015083	0.00326264	0.00290698	0.0109204	0.00654664	0.00137552	0.0015083	0.00475436	0.00473186	0.00651466	0.00160256
75207	0	0	0	0	0.0344828	0	0	0	0	0.02	0	0	0	0	0.030303	0	0	0	0	0.030303	0.0384615	0	0	0	0	0	0	0	0	0	0	0
75490	0	0	0.0138889	0	0.0142857	0	0.0377358	0	0	0	0	0	0	0	0	0.0151515	0.0212766	0	0	0	0.0192308	0.0138889	0	0	0.0128205	0.0116279	0	0	0.0163934	0	0	0
76118	0.00537634	0.0080429	0.00490196	0.0080429	0.00536193	0.00481928	0.00954654	0.00249377	0.0110619	0.00250627	0.00806452	0	0.0207254	0.00573066	0.0101523	0.0135135	0.00688073	0.00542005	0.00683371	0	0.00728155	0.0162791	0.00483092	0.00511509	0.010101	0.00248756	0.00472813	0.00759494	0	0.00707547	0.00228311	0.008
75028	0.00483676	0.00129366	0.00538358	0.00632111	0.00738916	0.00252845	0	0.00933333	0.0026738	0.00265957	0.00124069	0.00568182	0.00452489	0.00290698	0.00635324	0.00372208	0.00555556	0.00803213	0.00394737	0.00397351	0.00389105	0.00127065	0.00270636	0.00533333	0.00815217	0.0026178	0.0040107	0.0059952	0.00410959	0.0036855	0.00251889	0.00126103
75159	0.00524476	0.00729927	0.00868056	0.011194	0.00738007	0.00554529	0.00170068	0.00776699	0.011236	0.00682594	0.0108499	0.00714286	0.00526316	0.0136286	0.00857633	0	0.00766284	0.00638298	0.012939	0.0125261	0.012939	0.00518807	0.00392157	0.00601202	0	0.00886918	0.00596421	0.0120968	0.00742115	0.00607287	0.00853242	0.00592885
75209	0.0108108	0.0027027	0.00516796	0.00511509	0.00552486	0.00487805	0.00767263	0.00522193	0.00506329	0.00872093	0.00549451	0.00479616	0.00271739	0.00534759	0.02	0.00302115	0.0114613	0.00657895	0.00634921	0.00806452	0.00276243	0.00549451	0.0214067	0.00547945	0.00797872	0.00864553	0.00304878	0	0	0	0.00534759	0
76164	0	0.00581395	0.0116732	0.00404858	0.00342466	0	0	0.0080429	0.0132275	0.00271739	0.00284091	0.00255754	0.00543478	0.0108992	0.00557103	0.00271739	0.00271003	0.00293255	0.0026738	0.00731707	0.00480769	0.002849	0	0.00271739	0.00278552	0.00282486	0.00552486	0.00755668	0.0026178	0.00826446	0.00529101	0.00496278
76012	0.0148148	0.00930851	0.00619195	0.00922266	0.00621118	0.0136426	0.00618812	0.00754717	0.0025641	0.00487805	0.00567537	0.0072314	0.0035545	0.0100251	0.00819672	0.0118734	0.00140845	0.0111248	0.0168539	0.0166205	0.00399467	0.0125698	0.0114358	0.0114796	0.0149864	0.00895141	0.0220083	0.0131234	0.0143713	0.01125	0.0066313	0.00641849
76179	0.00428725	0.00905433	0.00525762	0.00418848	0.00100604	0.0041841	0.00303337	0.00675676	0.00615655	0.0096238	0.00791557	0.00634058	0.0067243	0.00670578	0.00854701	0.00250209	0.010979	0.00821918	0.00815956	0.00894454	0.0116383	0.00718778	0.00730594	0.00950735	0.00800712	0.00519481	0.00744417	0.00874404	0.0057995	0.00935374	0.00811688	0.00459418
75234	0.0164512	0.00816803	0.0151134	0.0107015	0.00898588	0.0059312	0.00728155	0.013431	0.0154028	0.00750939	0.00937866	0.00107875	0.00606061	0.00598802	0.00767263	0.0109439	0.00533333	0.0147059	0.00676437	0.0040107	0.0188442	0	0.00881612	0.00693642	0.00396825	0.00326531	0.00503356	0.00246914	0.00497925	0.00464396	0.00161031	0.0025
75203	0.00417537	0.0049505	0.00793651	0.00759013	0.00223714	0.00205339	0.00203666	0.0041841	0.00456621	0.00210084	0.00197628	0.0119617	0.00429185	0.00498753	0.00235849	0.00936768	0.00221239	0	0	0.00238663	0.0023753	0.00512821	0.00606061	0.00229885	0	0.0027248	0	0.00428266	0.00234192	0.00235849	0.00631579	0.00239808
76205	0	0.00440529	0.00451467	0.00230415	0.00618557	0	0.00217865	0.00773196	0.00231481	0.00995025	0.00453515	0.00469484	0.00938967	0.00452489	0.00226757	0	0.00218818	0.00211864	0.00438596	0	0.00207039	0.0021978	0.012766	0.00211416	0.00490196	0.00665188	0.004662	0	0	0.00804829	0.00684932	0.0046729
75067	0.0085752	0.00792079	0.00756144	0.00387847	0.00709639	0.00719856	0.00948167	0.00704676	0.00684932	0.00647249	0.00379747	0.00570497	0.00458716	0.000659631	0.00446144	0.00123839	0.00187852	0.00296033	0.00178571	0.0036036	0.00430769	0.0025	0.00473653	0.00301023	0.00370142	0.00318269	0.00316456	0.00244648	0.00260586	0.00374532	0.00122324	0.00197759
75228	0.00856855	0.00692441	0.00933202	0.00289715	0.00945274	0.00605727	0.00546448	0.00305499	0.00541072	0.00472175	0.00560748	0.00608614	0.00563236	0.00407332	0.00531915	0.00445986	0.00630252	0.00539374	0.00460123	0.00582176	0.00350877	0.00315032	0.00328947	0.00378967	0.00479489	0.00448878	0.00460829	0.0031463	0.00213447	0.00269978	0.00359712	0.00259605
76120	0	0.00552486	0.00842697	0.00308642	0.0056338	0	0.00973236	0	0.0056338	0.00819672	0.00242718	0.00242131	0.00779221	0.00233645	0	0.00248756	0.00477327	0.00240964	0.00488998	0.00433839	0.00242718	0.00655022	0.00221239	0.0104167	0.00907029	0.00243309	0.00414938	0.00614754	0.00656455	0.0120192	0.00886918	0.00186567
75479	0.00934579	0	0	0.0273973	0	0.0307692	0	0.046875	0.012987	0	0.0144928	0	0.0196078	0	0	0.0153846	0	0	0	0	0	0	0	0	0.0138889	0	0	0.0185185	0	0	0	0
75220	0.00193986	0.000992063	0.00831025	0.00273473	0.00521921	0.00295567	0.0048216	0.00471254	0.00483559	0.00396825	0.00386847	0.000938967	0.00340909	0.00221239	0.00204082	0.0031348	0.00234467	0.00358852	0.00881057	0.00595948	0.00374065	0.00494438	0.00431965	0.00513347	0.00118203	0.00356295	0.00121359	0.00117233	0.00116144	0	0	0.00325733
75104	0.0040201	0.0105485	0.00192308	0.00291829	0.00199601	0.00102669	0.00506586	0.00486381	0.00392157	0	0.00101112	0.00733272	0.00406091	0.00385728	0.00297915	0.00287632	0.00294118	0.00404449	0.00365965	0.00185357	0.0032967	0.00105708	0.00372093	0.0037037	0.0020141	0.00491642	0.00628272	0.00094697	0	0.00106496	0.00195886	0.00182149
75048	0.0049505	0.00473934	0.00684932	0.00239808	0.00248756	0.00729927	0.00490196	0.00248139	0.00520833	0.00462963	0.0043573	0.00455581	0.0027027	0.00244499	0	0.0075188	0	0.00470588	0	0.00235849	0.00284091	0.00251256	0.00222717	0	0.00755668	0	0.00902935	0.00660793	0.00683371	0.00422833	0.00404858	0.00616016
76233	0	0	0.00877193	0.00813008	0.00884956	0	0.00740741	0.00862069	0.00943396	0	0	0.00909091	0.0103093	0.0108696	0	0.00909091	0.00892857	0	0	0	0.0526316	0.0121951	0	0	0.00990099	0	0	0.011236	0	0	0	0.00990099
76239	0.0714286	0		0				0		0	0.0333333	0	0	0		0.0344828	0.0222222	0.0322581	0	0.0333333		0.030303			0		0.027027	0		0		0
76259	0	0	0.00990099	0	0.00925926	0	0	0	0.015748	0	0	0	0.0111111	0.00724638	0	0.00970874	0	0.00884956	0	0.00840336	0.00714286	0	0.0289855	0	0.0075188	0.0196078	0.015625	0	0.008	0	0.00689655	0
76252	0.0196078	0	0	0	0.02	0	0	0	0	0	0	0	0	0.0163934	0.0169492	0.015625	0	0	0	0	0	0	0	0	0	0	0.0138889	0	0	0.0273973	0	0
75214	0.00490798	0.00770925	0.00554324	0.00341686	0.00570776	0.0109091	0.00563063	0.00813008	0.00470588	0.00364964	0.00626566	0.0110619	0.0062422	0	0.0115607	0.0120482	0.00746269	0.00692521	0.00384123	0.00484848	0.00845411	0.0063857	0.00896287	0.00681044	0.00119904	0.00398406	0.00606796	0.00597372	0.00595948	0.00512164	0.00126103	0.0034642
75215	0.011065	0.0119363	0.00732064	0.00154321	0.0110803	0.00766871	0.0089153	0.00943396	0.00628931	0.0052356	0.0046225	0.0133556	0.00505051	0.00158479	0.00489396	0.00336134	0.0053286	0.00546448	0.00694444	0.00357782	0.00168919	0.00504202	0.0120275	0.00168067	0.0116667	0.00690846	0.00499168	0.00307692	0.00308166	0.00156495	0.00326264	0.0102564
76248	0.00523218	0.00296912	0.00774732	0.00520231	0.00239664	0.00546448	0.00183599	0.00248602	0.00394589	0.00619021	0.00463883	0.00373134	0.00486381	0.00321888	0.00214362	0.004561	0.00340522	0.00591716	0.00515464	0.00490798	0.0128806	0.00539811	0.00271739	0.00394737	0.00585652	0.0069541	0.00716332	0.00957592	0.0025641	0.00675676	0.00536193	0.0026178
76065	0.00364964	0.00919118	0.003367	0.00683761	0.00372439	0.00518135	0.00469484	0.0137457	0	0.00510204	0.00946372	0.00152207	0.00149031	0.00327869	0.00304414	0.00145349	0.00286533	0.00297177	0.00323625	0.00316456	0.00356506	0	0.00788644	0.0014881	0.00435414	0.0014771	0.00145349	0.00137931	0.00538358	0.00721501	0.00143266	0.00396301
76052	0.00833333	0.003663	0.00408163	0	0.00357143	0.00355872	0	0.00740741	0.0124611	0.0131579	0.0031746	0	0.0107143	0	0.010453	0.00655738	0.0107914	0	0	0.00952381	0.00314465	0.00687285	0.00295858	0	0.00284091	0	0.00537634	0	0	0.0027248	0	0.00717703
76017	0.00192123	0.00767754	0.00305499	0.00469484	0.00306122	0.00833333	0.00093633	0.00520833	0.00559701	0.00669856	0.00465549	0.00988468	0.00638978	0.00291829	0.00561798	0.00782779	0.00799201	0.00695134	0.00199203	0.00663507	0.00419727	0.00682261	0.0030303	0.00397219	0.0100705	0.00879765	0.00309278	0.00540054	0.00392927	0.0045208	0.0028436	0.00852273
76645	0.0188324	0.00665188	0.00411523	0.00743494	0.0173745	0.0187891	0.00700935	0.014862	0.00655022	0.00656455	0.00619835	0.00842105	0.0021978	0.0131291	0.0144928	0.0110132	0.00691244	0.00506329	0.012685	0.00900901	0.0175	0.0104987	0.00895522	0.00694444	0.00265957	0.00296736	0.0084507	0.00923077	0.019544	0.00882353	0	0.00882353
75252	0.0059761	0.004	0.00201613	0.00205339	0.00392157	0.00779727	0.00417537	0.00424628	0.00770713	0.00601202	0.00542495	0	0.00202429	0.00176678	0.00542495	0.00186916	0.00201207	0.00590551	0.00733945	0.0042735	0	0.00406504	0.00371747	0.00420168	0	0.00196078	0.0018018	0.00912409	0.00719424	0.00170358	0.0033389	0.00352734
76109	0	0	0.00990099	0.00428266	0.00801603	0.006	0	0.0226244	0.00647948	0.00992063	0.0146751	0.00539568	0.00824742	0.0116054	0.0118812	0.0116732	0.0101626	0.00211864	0.00464037	0.0165975	0.00369686	0.00647948	0.00622407	0.00809717	0.00475059	0.00669643	0.0113636	0.00819672	0.002	0.00677201	0.00627615	0.0107527
76691	0	0.00561798	0	0.0175439	0.00518135	0.00621118	0	0	0.00571429	0	0	0.0124224	0	0	0	0.00515464	0	0.00632911	0.00621118	0	0	0	0	0	0.00609756	0	0	0	0	0.00689655	0	0.00740741
76051	0.00662983	0.0120087	0.00437158	0.0124717	0.0010142	0.0122222	0.00778643	0.00683371	0.00826446	0.00753498	0.00561167	0.00325733	0.00538793	0.00539957	0.00826446	0.0105152	0.00788288	0.00580046	0.00730816	0.00757576	0.00105152	0.00535332	0.00740741	0.0053135	0.00553097	0.00965665	0.00334076	0.00657895	0.0081716	0.00804829	0.00585366	0.00645161
76626	0	0	0.025	0.0188679	0	0	0	0	0	0.0227273	0	0	0.0377358	0.0172414	0	0	0	0	0	0	0	0.0192308	0	0	0	0	0	0	0	0	0	0
76058	0.0019305	0.00806452	0.00585938	0.00548446	0.0019685	0.00807754	0.005386	0.0056926	0.0152542	0.0118812	0.0126812	0.0192644	0.020654	0.00487013	0.023622	0.0214669	0.0132325	0.013986	0.0133556	0.015444	0.00749064	0.00384615	0.015534	0.0148423	0.00863558	0.0069808	0.010101	0.0148026	0.0143149	0.01002	0.00505902	0.00528169
76059	0	0	0	0.0111732	0.0121212	0.00606061	0	0	0	0.0193548	0.0479042	0	0.0123457	0.00680272	0.0123457	0.00636943	0.0127389	0.0220588	0.0141844	0	0	0.00581395	0.0151515	0.00684932	0.0224719	0.00558659	0.0162162	0.00649351	0.00558659	0	0.00588235	0.0121951
75238	0.00784314	0.00378788	0.004914	0.00942285	0.0059312	0.00518135	0.0115207	0.00401606	0.011236	0.00961538	0.00374065	0.00682594	0.0107527	0.00712589	0.00744417	0.00357569	0.00795455	0.01375	0.00852619	0.00554324	0.00492005	0.0062422	0.00955795	0.00840336	0.00817757	0.00738397	0.00453001	0.00698487	0.00722022	0.00352941	0.00584112	0.00813953
75125	0.00546448	0.00568182	0.00995025	0.0046729	0.0111732	0	0	0.00543478	0	0.00571429	0.0130435	0.00490196	0.0047619	0.0141844	0	0	0	0	0	0.0180723	0	0	0	0.0106952	0	0	0	0	0.00591716	0	0	0.0049505
76064	0	0	0	0	0.027027	0	0	0	0	0	0.0178571	0	0	0	0	0	0	0	0	0	0	0	0	0	0	0.0204082	0	0	0.0181818	0	0	0
76071	0.00854701	0	0.0117647	0	0	0	0.019802	0.0173913	0	0	0	0.0188679	0.0103093	0	0.00961538	0.0344828	0	0.00884956	0.00943396	0	0.010101	0	0.00952381	0	0.0364964	0	0.00775194	0	0.0169492	0	0	0
76073	0.00666667	0	0.0136986	0	0.0136054	0.00588235	0.00729927	0.0125	0.00632911	0.0111732	0.0198675	0	0.00775194	0	0	0.00917431	0.00847458	0	0	0.00645161	0	0	0.0215827	0	0.00892857	0.018018	0	0.0155039	0	0	0	0.0128205
76049	0.00638978	0.00734214	0.00441826	0.00921659	0.00413793	0.00294985	0.00607903	0.0060423	0.00609756	0.00532481	0.014827	0.0166205	0.01	0.0114778	0.00473934	0.00610687	0.00603318	0.00963082	0.0101868	0.00940439	0.0118519	0.00694444	0.0123267	0.00289017	0.00639386	0.00835655	0.00382653	0.00646831	0.00402685	0.0110565	0.00417246	0.00400534
75211	0.00250627	0.0035879	0.00360453	0.00439883	0.00310559	0.00205444	0.00208659	0.00423504	0.0010543	0.002079	0.00155682	0.00475687	0.00108637	0.00262192	0.003861	0.00268384	0.00234055	0.00364299	0.00114155	0.00461894	0.00357782	0.0044501	0.00341686	0.00168634	0.0020562	0.000716846	0.0013708	0.00189633	0.00254453	0.00254777	0.00176574	0.00247525
75208	0.00225989	0.00978261	0.00563063	0.0063762	0.00520156	0.0118906	0.00755668	0.00363636	0.00240096	0.00246609	0.00478469	0	0.00632111	0.00246002	0.00116009	0.00478469	0.00131062	0	0.004884	0.00130378	0.00530504	0.00424328	0.001321	0.00132626	0.00605144	0.00298063	0.0015873	0.00143678	0.00290698	0.00157233	0.00160514	0.00311042
76050	0.00980392	0.0153846	0	0	0	0	0	0.00483092	0.0169492	0.0181818	0.00540541	0.0101523	0.0114286	0.0163934	0.0147059	0.020202	0.0120482	0.0140845	0.0052356	0.0154639	0.0107527	0.0238095	0.00555556	0.017341	0.0448718	0.0187793	0.00888889	0.0131004	0.0232558	0.00613497	0.00507614	0.0207254
76262	0.00598802	0.0140562	0.00963391	0.00612245	0.00858369	0.00392927	0.0107527	0.00919118	0.00537634	0.00368324	0.00763359	0	0.00927644	0.00366972	0.00687285	0.00336134	0.00172117	0.00340136	0.00638978	0.00169492	0.0066335	0.00863558	0.00337838	0.0177994	0.00485437	0.00637959	0.00931677	0.00758725	0	0.00728863	0.00273973	0.00134228
76055	0.00684932	0.0107527	0.0148148	0.00884956	0	0.0217391	0.00952381	0.0104167	0.0185185	0	0.0234375	0	0	0.0102041	0.011236	0	0	0	0	0	0	0.0208333	0	0.0104167	0	0.025	0	0.010989	0.012987	0.0144928	0	0
76270	0	0	0	0	0	0	0	0.0408163	0.0217391	0.0153846	0.0263158	0	0	0	0	0	0	0	0	0	0.0136986	0.0140845	0.0298507	0.0178571	0	0	0	0.02	0.0188679	0.0232558	0	0
75231	0.0052356	0.00433276	0.00591716	0.00185874	0.00461681	0.00715746	0.00175131	0.00858369	0.00909918	0.0128713	0.00183655	0.00918964	0.0126829	0.00951475	0.00481696	0.00901804	0.00905433	0.00208986	0.00771775	0.00475737	0.00881489	0.0135841	0.00580833	0.00473934	0.00491642	0.00298507	0.005923	0.00988142	0.00659134	0.0040201	0.000957854	0.00095511
75452	0.0070922	0.0141844	0.00769231	0.00694444	0	0.00884956	0	0	0.013245	0.00840336	0	0	0.00854701	0.008	0.00847458	0.00793651	0.0135135	0.015748	0.00877193	0.00775194	0.0075188	0.0194175	0.0175439	0.0075188	0.00757576	0.00666667	0	0.0135135	0	0	0	0.0075188
75229	0.00629723	0.00391645	0	0.00392157	0.00459242	0.00387097	0.00506329	0.0100883	0.00858896	0.00524934	0.00728155	0.00472813	0.00233918	0.00906736	0.00140056	0.00512821	0.00921053	0.0116618	0.00506329	0.0066313	0.0027894	0.00542741	0.00262123	0.00374532	0	0.00564972	0	0.0026455	0.00305344	0	0.0028169	0.00475059
75423	0	0.0240964	0	0.0235294	0	0.0309278	0.01	0.0266667	0.0493827	0.02	0	0	0	0.015625	0	0	0.012987	0	0	0	0	0	0	0	0.0102041	0.0147059	0	0	0.0215054	0	0.0121951	0.0102041
75496	0.0153846	0.0181818	0	0.00884956	0	0	0	0.0075188	0	0.00826446	0	0.00490196	0	0	0	0.00925926	0	0.0108696	0	0	0	0	0	0	0	0	0.0194175	0.0111111	0.0243902	0.00970874	0	0
75225	0.0107335	0.00192678	0.011257	0.00365631	0.0175439	0.00948767	0.00382409	0.0202952	0.0130841	0.0174757	0.011976	0.00932836	0.00757576	0.0108225	0.0107066	0.00549451	0.00531915	0.00813008	0.00972763	0.0102459	0.00630252	0.0184049	0.00572519	0.00779727	0.00416667	0.00845666	0.00456621	0.00607287	0.00212314	0.00828157	0.0113636	0.00835073
75227	0.00337838	0.0045425	0.00392927	0.00473293	0.00267201	0.0026264	0.00142755	0.00473934	0.00348675	0.00065445	0.00247678	0.00638978	0.00130719	0.00339213	0.00472016	0.00461133	0.00559832	0.00501433	0.00542741	0.00355366	0.00498221	0.00385039	0.00445765	0.00351865	0.00516224	0.00448096	0.00137457	0.002772	0.00211864	0.00354359	0.00266489	0.00323415
76652				0	0	0.0232558	0	0.0238095	0	0.0285714	0.0571429	0		0	0	0	0.0625	0	0		0.0425532	0.0243902	0.0571429			0	0.0263158	0	0	0	0	0.0243902
76476	0	0	0	0.015625	0.0108696	0	0	0	0.0133333	0	0	0	0.0408163	0	0	0	0	0	0	0	0	0.0294118	0.0363636	0	0	0	0.0113636	0	0	0.0135135	0.0149254	0
76670	0	0	0	0	0	0	0		0	0	0.0217391	0	0	0	0.0294118	0	0	0	0	0	0	0	0	0	0	0.0285714	0	0	0	0.03125	0.0243902	0
76462	0	0	0	0	0	0	0.015625	0	0.0123457	0.0379747	0	0.012987	0.0153846	0	0	0.0277778	0.012987	0	0	0	0	0.0447761	0	0.015625	0	0.0108696	0	0	0	0	0	0
76639	0.0175439	0	0	0.0350877	0	0.0363636	0.0333333	0.0169492	0	0.0172414	0	0	0	0	0	0.016129	0	0.06	0	0	0	0	0.016129	0	0.0212766	0.03125	0.0294118	0	0	0	0.04	0
76671	0	0	0	0	0.0166667	0	0.0344828	0.025641	0	0	0	0.0208333	0.016129	0.025641	0	0.0238095	0	0	0	0	0	0	0	0	0	0	0	0	0	0	0.0392157	0
76679	0.0212766	0	0	0	0.0238095	0	0	0	0.0294118	0	0	0	0	0.0175439	0	0	0	0	0	0	0	0.0142857	0	0.0172414	0	0	0	0	0.0277778	0	0	0.025641
75232	0.00328228	0.0102041	0.00439078	0.00455063	0.00442478	0.00323276	0.00219298	0.00110011	0.00314465	0.00512821	0.00297915	0.00598802	0.0035545	0.00554939	0.00323276	0.00340522	0.00753498	0.00339367	0.00664452	0.00697674	0.00419287	0.0059761	0.00903955	0.00930714	0.0046729	0.00483676	0.00238663	0.00210305	0.00655022	0.00117096	0.00337458	0.00102145
75236	0.003125	0	0.0169492	0.00478469	0	0.00488998	0	0.00295858	0.00259067	0	0.0027933	0.00242718	0.00262467	0.00265957	0.00501253	0.00257069	0.0108401	0.00840336	0.00273973	0.0108108	0.00795756	0.00755668	0	0.00775194	0	0.00289855	0	0.00571429	0	0.00263158	0	0
75038	0.00495868	0.00338409	0.00316456	0.00310559	0.00344234	0.00473934	0.00813008	0.00191571	0.00167504	0.00163666	0.00455927	0.00520833	0.0035461	0.00364299	0	0	0.00163934	0	0.00324149	0	0.0034188	0.00157978	0.00166945	0	0.00160514	0.00601504	0.00307692	0.00155521	0.0015748	0	0.00152439	0.00298507
75418	0.014377	0.0186125	0.0106952	0.0087108	0.00862069	0.00826446	0.00922509	0.00588235	0.0113422	0.00607287	0.00890869	0.010395	0.0114155	0.00465116	0.0143198	0.00674157	0.00738916	0.0169903	0.004914	0.00552486	0.00257069	0.0026738	0.0047619	0.00520833	0.00785855	0.0116505	0.00862069	0.00200401	0.00632911	0.0119522	0.00184843	0.0043956
75248	0.00808625	0.00544218	0.00823045	0.00248139	0.00547945	0.00646831	0.00555556	0.00505689	0.0130378	0.00239234	0.00754717	0.00484848	0.00642674	0.00907912	0.00555556	0.00925926	0.00738916	0.00488998	0.0098401	0.00472813	0.00635324	0.00793651	0.00380711	0.00337079	0.0078125	0.00845411	0.00360144	0.00925926	0.00806452	0.00816803	0.0046729	0.00790068
75407	0.00907029	0.0123153	0.0166667	0.00987654	0.00469484	0.0117647	0.00700935	0.0159574	0.00672269	0.0103896	0.0241546	0.0110294	0.0121065	0.0107527	0.00478469	0.00236967	0.00438596	0.00890869	0.00503778	0.00913242	0.00873362	0.00434783	0.00211864	0.00700935	0.00553506	0.00211864	0.00384615	0.00534759	0.00375235	0.00403226	0	0.00348432
75401	0.0122631	0.0106509	0.00462428	0.00705053	0.010333	0.00825472	0.00498132	0.0027972	0.00603865	0.0078637	0.00664894	0.0047619	0.00771208	0.00686813	0.00315457	0.00456621	0.00416089	0.0111266	0.00295421	0.00321027	0.0119863	0.00164474	0.00739645	0.0033389	0.00699301	0.00166945	0.00310078	0.00656814	0.0058309	0.00314961	0.004329	0.00784929
75253	0.00390625	0.0119048	0.00562852	0.00883002	0.00567108	0.00931099	0.00894454	0.00211864	0.00389105	0.00601202	0.00534759	0.00653595	0.00404858	0.00598802	0.002	0.00391389	0.00840336	0.00215054	0.0060241	0.00202429	0.0042735	0.00128041	0.00877193	0.00438596	0	0.00209205	0.0100806	0.00187266	0.00193798	0	0.00397614	0.00555556
75247	0.00854701	0	0.00892857	0	0	0	0	0.0111111	0.0136986	0	0	0	0.00952381	0.0103093	0.0229885	0.04	0	0	0.0117647	0	0.0105263	0.03	0	0.0194175	0	0	0	0	0.00862069	0.00909091	0	0
75070	0.00320513	0.00592105	0.00194426	0.00386598	0.00818554	0.00608108	0.00326158	0.0056926	0.00310559	0.00193798	0.00458716	0.0030303	0.00535117	0.00280112	0.00270088	0	0.00309981	0.00247219	0.00179319	0.00191939	0.00317662	0.00246305	0.000584795	0.00182371	0.0034188	0.00343446	0.0034463	0.00222841	0.00224341	0.00106496	0.00209754	0.00158479
75056	0.00428725	0.00879121	0.00425985	0.00345622	0.00478927	0.0021254	0.00940439	0.0156556	0.00777778	0.0101937	0.00373134	0.00728155	0.00766284	0.00662983	0.0102775	0.00501505	0.00805639	0.00782779	0.0137255	0.00751073	0.00306122	0.00798403	0.00957854	0.0080429	0.00481696	0.00377358	0.0114613	0.00270758	0.00471698	0.00185014	0.00932994	0.00874126
75057	0.0120846	0.0151057	0.00634921	0.00320513	0.00295858	0.00324675	0.0201149	0.00613497	0.00974026	0.0123457	0.00869565	0.00369686	0.016129	0.00719424	0.02589	0.00857143	0.00600601	0.0058309	0.00795756	0.0104167	0	0.0147493	0.00943396	0.00621118	0.0112994	0.00286533	0.00808625	0.00857143	0.00537634	0.00269542	0.002849	0.00280112
75154	0.00340522	0.00361446	0.00365854	0.00487805	0.00752823	0.00239521	0.00576701	0.00829384	0.00348432	0.00484848	0.00714286	0.00593824	0.00233918	0.00334448	0.00679502	0.00421941	0.00595238	0.00812065	0.00596659	0.00866337	0.00493827	0.00251256	0.00738916	0.00357995	0.00120192	0.00863132	0.00447427	0.00644468	0.004561	0.00110011	0.00528541	0.00447427
75068	0.00581395	0.0027248	0	0.00370828	0.0025974	0.00542005	0.00412655	0.00617284	0.00883838	0.00767263	0.00868621	0.00555042	0.00471698	0.00600962	0.00242718	0.00348837	0.00437158	0.00804598	0.004914	0.00228833	0.00246914	0.00535906	0.00616016	0.00198216	0.00319829	0.00379867	0.00185874	0.00272975	0.00312175	0.00573614	0.00474834	0.000908265
75459	0	0.00763359	0.0142857	0.00917431	0	0.00806452	0.00847458	0	0	0	0	0.00793651	0	0	0	0.00892857	0.0176991	0	0.00806452	0	0	0	0.00877193	0	0.0105263	0	0	0	0	0	0.00719424	0.0277778
76209	0.00882353	0.00742942	0.00435414	0.00148148	0.00776398	0.00289436	0.00511945	0.00623053	0.0113636	0.00455235	0.00930233	0.00122699	0.00322061	0.00158479	0.00462963	0.00157233	0.00593472	0.00156006	0.00453172	0.00459418	0.00747384	0.00442478	0.00884956	0.00952381	0.00764526	0.00268456	0.0140665	0.0078534	0.00286533	0.00458015	0.005	0.0075643
76018	0.00371747	0.00351494	0.00739372	0.00330033	0.00357143	0.00174216	0.00175439	0.0071048	0.00544465	0.00524476	0.00608828	0.0110957	0.0053286	0.00180505	0.00383877	0.0017762	0.00764818	0.00390625	0.00679117	0.00359066	0	0.00493421	0.0128913	0.0034904	0.00182482	0.0077821	0.00938086	0.00727273	0.00358423	0.00705467	0.00557621	0.00184162
76226	0.00289017	0	0.00884956	0.0027248	0.00309598	0.00828729	0	0	0.00607903	0.00597015	0	0	0.00311526	0.00289017	0	0.00593472	0.00613497	0.002849	0	0.00802139	0.00271003	0.00574713	0.0104712	0.00258398	0.00724638	0.00485437	0.00445434	0.00472813	0	0.0044843	0.00235849	0.00645161
75206	0.00665779	0.00560224	0.00451807	0.00895522	0.010574	0.00310078	0.00773994	0.00789889	0.00805153	0.00775194	0.00151976	0.00278164	0.00986842	0.0130058	0.00301659	0.00411523	0	0.00311526	0.00783699	0	0.00482315	0.00773994	0.00859599	0.00675676	0.00966184	0	0.00364964	0.00337268	0.00822368	0.00163934	0.00154321	0.00299401
75093	0.00566251	0.00455063	0.00455581	0.011919	0.00588235	0.00117371	0.00897868	0.00655022	0.010274	0.010551	0.00228311	0.00286807	0.0103211	0.00245399	0.00724638	0.00112613	0.00861009	0.0077951	0.00309278	0.0126728	0.00130378	0.00464576	0.00231214	0.00114548	0.0034965	0.00771208	0.00117233	0.00691244	0.00470035	0.00576037	0	0.00326797
75180	0.00528402	0.0132275	0.00562588	0.00807537	0.00521512	0.00842697	0.00434783	0.00554785	0.00584795	0.00421941	0.0083682	0.00725689	0.00272109	0.00728863	0	0.00308642	0.00969529	0.00615385	0.00590842	0.00801282	0.00765697	0.001554	0.00161551	0.00163132	0.00168067	0.00489396	0.00512821	0.00314465	0	0.00148368	0.00431655	0.00139665
76108	0.0108161	0.0097561	0.00882353	0.012512	0.0115044	0.0142993	0.00764088	0.00947867	0.0132509	0.0112254	0.0155535	0.0106122	0.0120148	0.0130208	0.0157846	0.0168291	0.0134875	0.012381	0.00277521	0.0111836	0.0114943	0.0108499	0.00750469	0.00848256	0.0102302	0.0170455	0.016295	0.0101523	0.00729335	0.00754401	0.0104334	0.00716561
76110	0.00501253	0.00590319	0.00493218	0.00387097	0	0.0047619	0.00124844	0.00246914	0.00787402	0.00485437	0.00671141	0.00481928	0	0.00536193	0.0055788	0.00380228	0.00522876	0.001287	0.001287	0.00655308	0.00128535	0.00655308	0.00382166	0.00792602	0.0058651	0.00557103	0.00268097	0.00129366	0.00150376	0	0.00481928	0.00271003
76228		0	0		0	0	0	0	0		0.025	0	0	0						0	0		0.0285714		0	0		0		0		0
75181	0	0.00197628	0	0.00200803	0.00401606	0.00984252	0.00183486	0.00931099	0.00862069	0.00209205	0.00554529	0.00545455	0	0	0.00197628	0.00200401	0.0021645	0	0.00759013	0.00192678	0.00220751	0	0	0.00681818	0.0025	0.00770713	0	0.00175747	0.00191571	0.00606061	0	0.00487013
75182	0	0.0102041	0.0108696	0	0.0379747	0	0	0.00877193	0	0	0	0.0166667	0.0176991	0.00943396	0.0120482	0	0	0	0.0224719	0	0	0	0.0135135	0	0	0	0.00862069	0	0.01	0	0	0
76021	0.00983146	0.00798935	0.00403769	0.00692521	0.011065	0.00501882	0.00738916	0.00927152	0.0047619	0.010989	0.00617284	0.0124434	0.00913242	0.0106007	0.0123609	0.00956938	0.00855746	0.00632111	0.00908059	0.00611247	0.00968523	0.00902935	0.00758534	0.0169492	0.00374065	0.00798176	0.0102857	0.00946746	0.00707547	0.00237248	0.00459242	0.00120048
76140	0.00789474	0.00142045	0.00659631	0.00674764	0.00390117	0.00776197	0.00283286	0.0105263	0.0100883	0.00664894	0.00397878	0.00645161	0.011544	0.00861009	0.00636132	0.00500626	0.00135135	0.0113208	0.00384123	0.00133333	0.00730816	0.00522193	0.00526316	0.0065445	0.00269906	0.0101781	0.00623441	0	0.00492611	0.00613497	0.00595238	0.00494438
76155	0	0	0	0.0185185	0	0	0.02	0	0	0	0	0	0	0	0	0	0	0.02	0	0	0	0	0.0153846	0	0	0	0	0	0	0	0	0
76117	0.0119048	0.00847458	0.00738397	0.0100897	0.00733753	0.00812183	0.00328587	0.00906002	0.0122825	0.010101	0.0111732	0.015138	0.0145078	0.0107271	0.00524109	0.00680272	0.0110619	0.00951249	0.00876232	0.00679502	0.0138741	0.00838574	0.00484848	0.014652	0.00451977	0.00954654	0.00813953	0.0164512	0.007034	0.00344037	0.00214823	0.00691244
76177		0	0	0	0.0163934	0	0	0	0	0	0.01	0	0	0	0.00684932	0.015625	0.00680272	0	0	0	0	0	0	0.00578035	0.00401606	0	0	0.00643087	0.00833333	0.00363636	0.00373134	0.00348432
76180	0.00631313	0.00763359	0.00506009	0.00562852	0.00718016	0.00720367	0.00720367	0.00592105	0.00592885	0.00434513	0.00641026	0.00659196	0.00848176	0.0163636	0.00265252	0.00931414	0.00692042	0.00630631	0.00896861	0.0069808	0.00926706	0.0148561	0.00847458	0.00958773	0.0102708	0.0108161	0.00834879	0.00738689	0.00752587	0.00870322	0.00595238	0.00253165
76112	0.00887574	0.00312012	0.00605602	0.00614574	0.00493827	0.00396511	0.003861	0.0141066	0.0118302	0.0203284	0.00745712	0.0108527	0.00707547	0.00829563	0.00829187	0.00568643	0.00817661	0.00771208	0.00594354	0.00625489	0.00313725	0.0048	0.00824402	0.00323363	0.00593912	0.00750751	0.00502092	0.00796524	0.00634921	0.00671642	0.00375375	0.00732601
76034	0.00997506	0.0208333	0.002457	0	0.00537634	0.00606061	0.0149254	0.00260417	0.00536193	0.00681818	0.0230548	0.00511509	0.00289855	0.00290698	0.0138122	0.00510204	0.00546448	0.00906344	0.0112045	0.013369	0.0080429	0.00449438	0.00735294	0.00464037	0.00471698	0.0113895	0.0109409	0.00241546	0.00248756	0.00757576	0.010101	0.00447427
76210	0.00229885	0.00863132	0.00554324	0.00256082	0.00441501	0.00212993	0.00468933	0.00118906	0.00220994	0.00795455	0.00658617	0.00415628	0.00472255	0.00480192	0.00228833	0.00220264	0.00671141	0.00471698	0.00350877	0.00301508	0.0033557	0.00223714	0.00215983	0.00310238	0.00712831	0.00107181	0.00224719	0.00425532	0.00671141	0.00218579	0.00433369	0.00195503
76035	0	0	0	0.0227273	0.075	0.0588235	0	0.0222222	0.025641	0	0.0185185	0.025641	0		0.0285714	0	0.0540541	0	0	0	0.0697674	0.0555556	0.0163934	0.0227273	0	0	0.025	0.0277778	0	0.0277778	0	0
76207	0	0.0107914	0.00328947	0.00722022	0.00343643	0.00701754	0	0.0104895	0	0.0142349	0	0.00555556	0.00361011	0.00898204	0.00673401	0	0.00289017	0	0.00647249	0.00628931	0.00906344	0.0217984	0.00859599	0.0096463	0.00526316	0.00831025	0.0108696	0.0182292	0.00455581	0.00510204	0.00810811	0.002849
76116	0.00758098	0.0051207	0.00739645	0.00968703	0.0110865	0.0100647	0.00753941	0.0187581	0.0149153	0.0181452	0.0153061	0.00944584	0.0190678	0.0140468	0.0151724	0.0139082	0.0141207	0.0132774	0.00589005	0.00780742	0.00643915	0.00998668	0.00770308	0.0107889	0.00921659	0.00833333	0.012154	0.00989487	0.00782779	0.00881954	0.0057508	0.011757
76208	0.00678733	0.00199203	0.00471698	0.0021692	0.00421053	0.00603622	0.00193798	0.00193798	0.00699301	0.00378072	0.0021978	0.00545703	0.00395257	0.00573614	0.00420168	0	0.0018018	0.00352113	0.00505051	0.00546448	0.00671141	0.00740741	0.00480769	0.00170648	0.00496689	0.00332226	0.00802568	0.00421941	0	0.00584795	0.00272109	0.00148148
75060	0.0100418	0.00957354	0.00569106	0.00889968	0.00990099	0.0106996	0.00500417	0.0117944	0.00644122	0.010101	0.00466563	0.00279135	0.00769889	0.00493421	0.00487805	0.00515464	0.00265252	0.00538117	0.0064695	0.00595745	0.00600858	0.00949668	0.00631199	0.00616197	0.00512383	0.00647549	0.0053286	0.00355556	0.00536193	0.00420875	0.00241352	0.00400641
75062	0.00764656	0.00525855	0.00425532	0.00251046	0.00832562	0.00379867	0.00775862	0.00349956	0.00545455	0.00742804	0.0100548	0.00391543	0.0056872	0.0081716	0.00773694	0.0044405	0.00349345	0.00464253	0.00395257	0.00463392	0.00095057	0.00864553	0.00548446	0.00571429	0.00349956	0.0027881	0.0034632	0.00355872	0.00357143	0.000930233	0.003276	0.00250627
75240	0.00295858	0.00295858	0.00141443	0.00587372	0.00296736	0.00565771	0	0.00407609	0.00310559	0.00286944	0.00397351	0.00238379	0.0046225	0.00138889	0.0104712	0.00628931	0	0.0030722	0.00311526	0.00476948	0.00674536	0.00140449	0.00432277	0.00284495	0.00337838	0.00176367	0.00936037	0	0	0.00350263	0.00875657	0.00315956
75243	0.00449294	0.0106583	0.00446429	0.00571066	0.00490497	0.00184162	0.00206612	0.00456919	0.00733496	0.00186451	0.00809969	0.00741586	0.00621891	0.01002	0.00397878	0.00550122	0.00187735	0.00585176	0.00710059	0.00255918	0.00457218	0.00544135	0.00592066	0.00703812	0.00375	0.000629723	0.00313087	0.00345224	0.00409596	0.00543478	0.00519031	0.00229489
75034	0.00618238	0.00245098	0.00225734	0.00888231	0.00471328	0.00320256	0.00296956	0.00436364	0.00437956	0.00139762	0.00139665	0.00401146	0.00378501	0.00391543	0.00279525	0.00407056	0.00271555	0.00283688	0.00220264	0	0.000879507	0.000995025	0.00166945	0.00378072	0.00175747	0.00496689	0.00254885	0.00792393	0.00494641	0.00504202	0.00412541	0.00388802
75453	0.00617284	0.05	0.0238095	0	0.00862069	0	0	0.0263158	0.029703	0	0	0.0181818	0	0	0	0.021978	0.0106383	0.00909091	0	0.0254237	0	0	0	0	0	0	0	0.00952381	0	0	0	0
76690	0		0		0	0			0	0	0	0		0.0285714						0			0	0		0	0	0	0	0	0	0.0238095
75103	0.00867679	0.0135135	0.00240385	0.00787402	0.00666667	0.00471698	0.0121359	0.00746269	0.011236	0.00232019	0	0.00242718	0.00865801	0.00239808	0.0135747	0.00714286	0.00680272	0.00249377	0.00842697	0.0103627	0.00519481	0	0.00477327	0.00737101	0.0169082	0.0189125	0.00671141	0.00733496	0.00224719	0.00854701	0.00490196	0.00236407
75156	0	0.0204082	0.00220264	0.00790514	0.0176817	0.00662252	0.00583658	0.0133333	0.00608519	0.010917	0.0108696	0.00181488	0.00192678	0.00627615	0.00403226	0.0118577	0.0113208	0.00801603	0.00992063	0.00406504	0.00622407	0.0132325	0.00632911	0.0075188	0.0132325	0.00845666	0.0162272	0.0117647	0.0161616	0.00905797	0.0130719	0.00399202
75082	0.00842697	0	0.00276243	0.00257069	0.00862069	0.00550964	0.0105541	0.00833333	0	0	0.00248756	0	0.00571429	0.0123457	0	0.00268097	0.00289855	0	0.00569801	0	0.00310559	0.00302115	0.00552486	0.00248756	0.00765306	0.00626959	0.00810811	0.00483092	0.0080429	0.00721154	0.0084507	0.00283286
76103	0.00833333	0.0168067	0.0139442	0.00562852	0.00350877	0.00218341	0.011976	0.0174419	0.0224033	0.0164835	0.0114286	0.017762	0.00929368	0.010101	0.00421941	0.00650759	0.00414938	0.00886918	0.00576923	0.0108696	0.0019685	0.00694444	0.00227273	0.00898876	0.0087146	0.00862069	0.0174292	0.00873362	0.00638298	0.00977995	0.00456621	0.00215517
76006	0.00222222	0	0.00782779	0	0.00849257	0.00380952	0.00410678	0	0.0142857	0.00642398	0.00575816	0.00764818	0.00225225	0	0.00393701	0	0.00631579	0.01002	0.00646552	0.00875274	0	0.00585938	0.00224719	0.00943396	0.00182815	0.00186916	0.00548446	0.00555556	0.00373832	0.00610998	0	0.00185185
76084	0	0	0.00613497	0.011976	0	0	0.00531915	0.0226244	0.00409836	0.0136364	0	0	0.0163043	0.0045045	0.014218	0	0	0.0102564	0	0.00485437	0	0.00555556	0.0106952	0.0112994	0	0	0.00471698	0	0.0154639	0.00462963	0.0165746	0.012605
75172	0.00917431	0.00806452	0.0141844	0	0	0.023622	0.0162602	0.00917431	0	0.0173913	0	0	0	0.00917431	0	0	0.0153846	0	0	0	0.027027	0.00877193	0	0	0.0102041	0	0	0	0	0.008	0	0.0131579
75173	0.0217391	0	0	0	0.00970874	0	0	0	0	0.00819672	0	0.00833333	0	0	0.01	0	0	0	0	0	0	0	0	0.0103093	0.0277778	0.00909091	0.0143885	0.00819672	0	0.00847458	0.0136986	0
76013	0.00819672	0.00981595	0.0058072	0.00479042	0.0109051	0.00804598	0.00893855	0.00547645	0.00961538	0.00537634	0.00908174	0.00869565	0.004329	0.00118343	0.00727273	0.00990099	0.0132743	0.0106257	0.0207065	0.014157	0.0168394	0.0124069	0.00830368	0.00705053	0.00994475	0.0118662	0.0116822	0.010101	0.00960384	0.0045045	0.00606796	0.007109
76082	0.00965251	0.00529101	0.00546448	0.00573614	0.00369686	0.0135135	0.00961538	0.00759013	0.0197842	0.0227671	0.0180832	0.0178253	0.0162749	0.0146819	0.0163934	0.0122378	0.0143369	0.0155172	0.00974026	0.00357143	0.00701754	0.00868056	0.0238095	0.00173913	0.0109689	0.012844	0.0188679	0.0166976	0.0100334	0.0176678	0.0144462	0.00978793
75078	0.00793651	0.00671141	0.00763359	0.00598802	0.0253165	0	0.00578035	0	0.010582	0.00526316	0	0	0.0102041	0.00568182	0	0	0	0.00456621	0	0.0126582	0	0.00462963	0.00377358	0	0.00350877	0.00341297	0.00722022	0	0.00630915	0.00315457	0.00524934	0.0025641
75098	0.00603015	0.00912779	0.00594059	0.00746269	0.00540541	0.00372093	0.00654818	0.00274977	0.00180995	0.0032077	0.000998004	0.00533537	0.00183486	0.00634921	0.00488759	0.000873362	0.000919118	0.00373134	0.0043592	0.0027907	0.00465549	0.00349956	0.00372439	0.00410172	0.00744879	0.00368664	0.00371402	0.00274223	0.00898473	0.00170503	0.000947867	0.0025729
75089	0.0034188	0.00531915	0.00387597	0.00335008	0.00357782	0.0051458	0.00160772	0.00338409	0	0	0.00196078	0.00573614	0	0.00664452	0.00321543	0.00308642	0.00178891	0	0.00306748	0.00306279	0.00407332	0.00680272	0.00311526	0.00510204	0.00501672	0.00181159	0.00487805	0.00156986	0.00481541	0.00773994	0	0.0015873
76123	0.00195695	0.00193798	0	0.00163934	0.00181818	0.00493421	0.00152672	0.00350877	0	0.00166113	0.00510204	0.00326264	0.00159744	0.00607903	0.00301205	0.00166389	0.00949367	0.0046225	0.00316957	0.00317965	0.0063593	0	0.003367	0.00152439	0.00706215	0.00453172	0.00846262	0.00793651	0.00667557	0.0107239	0.00556328	0.00146843
76126	0.00963391	0.00823045	0.0132827	0.0226337	0.0141988	0.0100402	0.00954198	0.008	0.0201342	0.0191571	0.0114504	0.0122378	0.0172084	0.0128913	0.0152964	0.0104384	0.0121739	0.0161616	0.0203252	0.0125523	0.021611	0.0126582	0.00793651	0.00925926	0.0113636	0.0124555	0.00579151	0.0123675	0.0193322	0.010772	0.00816993	0.00504202
76085	0.00790514	0	0.00414938	0.00378788	0	0.010989	0.00796813	0.0378788	0.0218978	0.00847458	0.0083682	0.00772201	0.0176211	0.00851064	0.00930233	0.0103093	0.00383142	0.0102041	0.0194553	0.00378788	0.011811	0.0133333	0.0105263	0.00757576	0.0077821	0	0.0105263	0.00714286	0	0.0031746	0.00374532	0
76102	0.0120482	0.00290698	0.00847458	0.0155039	0.013587	0.0142045	0.0119403	0.016129	0.0150376	0.00806452	0.00961538	0.00560224	0.0154321	0.00657895	0.00289017	0.00289855	0.00537634	0.00641026	0.003125	0.0163934	0	0.00271003	0.00303951	0	0.00711744	0.00727273	0.00636943	0.00392157	0.00357143	0.00340136	0.00589971	0.00319489
76008	0	0.00803213	0.00411523	0.0152672	0.00371747	0.0101351	0.0106007	0.0105634	0.00344828	0.0214067	0.00352113	0	0.0107527	0.0075188	0.00343643	0.00958466	0.00701754	0.00383142	0.00406504	0.00347222	0.0171674	0	0	0.00598802	0.0162866	0.00636943	0.0202703	0.0192308	0.00333333	0.00617284	0.0125313	0.00310559
75202	0	0.0125	0	0	0	0	0.0190476	0	0.0144928	0.011236	0	0.0246914	0	0	0	0	0	0	0	0	0	0	0	0.0227273	0	0	0	0	0	0	0	0
76131	0	0	0.00380952	0.00378788	0.00332779	0	0.00180505	0.00347222	0.00324149	0.0108108	0.0104348	0.00458015	0.00157978	0.00353982	0.00652529	0.00938967	0	0.00473934	0.00624025	0.00600601	0.010101	0.0032	0.00324675	0.0058309	0.0107362	0.00858369	0.00447761	0.00390625	0.00247219	0.00497512	0.00236128	0.00362319
76133	0.0111576	0.00766017	0.00435414	0.00794798	0.0100503	0.00628931	0.00892857	0.00859599	0.011088	0.00790514	0.0108696	0.00713359	0.0103093	0.0109966	0.0133146	0.00585176	0.00479452	0.0075188	0.0100071	0.0143062	0.0149254	0.00622407	0.00791367	0.00822481	0.011544	0.0126316	0.00988701	0.0138249	0.0180844	0.0136612	0.00474898	0.00511836
76134	0.00761035	0.00335008	0.00150602	0.00452489	0.00851064	0.00711238	0.0106061	0.0104948	0.00745156	0.005997	0.00854701	0.0149864	0.011396	0.00873362	0.00928793	0.00140449	0.00400534	0.00921053	0.00923483	0.0156658	0.00649351	0.00677507	0.00837989	0.00417246	0.00879765	0.0052356	0.00468384	0.00527009	0.00682594	0.00390117	0.00914286	0.00673854
76092	0.00310559	0.00271739	0	0.00271003	0.00555556	0.0060241	0.0140845	0.00566572	0.00259067	0.0121951	0.00630915	0.0026178	0	0.00286533	0.00298507	0	0.00283286	0.00884956	0.00294985	0.00607903	0.0026455	0.00294118	0	0.00228311	0.00510204	0.00576369	0.00255102	0.00503778	0	0.00471698	0.00271003	0.00909091
76093	0	0.0273973	0.0178571	0	0.0289855	0.0116279	0	0	0	0.0126582	0.0232558	0.0434783	0.02	0.0315789	0.0289855	0.01	0.0151515	0.025	0	0	0.0196078	0.0126582	0.0235294	0.0117647	0.0138889	0.0119048	0.0114943	0.0105263	0	0.0131579	0	0.0142857
76009	0.00327869	0.00164745	0.0134328	0.0126582	0.0117647	0.00766871	0	0.00317965	0.00911854	0.0129496	0.0203762	0.0153203	0.00688705	0.0176991	0.00152207	0.0162602	0.0198473	0.00811688	0.00950872	0.0108359	0.0096	0.00503356	0.00925926	0.0140845	0.0127796	0.00463679	0.0172144	0.0144928	0.00496689	0.00720721	0.00323102	0.00492611
76244											0.00560224	0.00263852	0	0.00116144	0.00106496	0.0020284	0.00306435	0.000986193	0.00403226	0.00282486	0.00468165	0.00182983	0.00299103	0.00259067	0.00441306	0.00402901	0.00653595	0.00464756	0.00409836	0.00315457	0.0047356	0.0046225
76271	0	0	0	0	0	0	0	0	0	0		0	0	0	0	0	0	0	0	0	0.0175439	0.0227273	0.0212766	0	0	0.0392157	0.0392157	0.0243902	0	0.0810811	0	0
76621	0.0277778			0				0				0		0		0		0	0.0606061		0			0		0	0	0			0.0238095	0
75135	0.00689655	0.012987	0.020979	0.0125786	0.0204082	0.00510204	0.00543478	0.00552486	0.0159574	0.0106952	0.0128205	0	0.0240964	0.0120482	0.00653595	0.00645161	0.00598802	0.00581395	0.0137931	0	0.00714286	0.0143885	0	0.0060241	0	0.0129032	0	0	0.010989	0	0.0102041	0
75491	0	0.0230769	0.00826446	0.00662252	0	0.028777	0.00769231	0	0	0.0142857	0	0.00657895	0	0.00763359	0	0.00884956	0.0124224	0.01	0.0176991	0.00719424	0	0	0.0078125	0.00769231	0.00645161	0.00699301	0.00636943	0	0.00763359	0.00689655	0.00666667	0
76020	0.00883838	0.0146471	0.00402685	0.00394737	0.00997506	0.00780234	0.0075188	0.0109091	0.0154028	0.0197287	0.0169082	0.0126292	0.0165184	0.010181	0.0220779	0.0169133	0.0179775	0.019084	0.0220418	0.0229885	0.010514	0.00347625	0.0155317	0.0121507	0.0248227	0.0141176	0.0230947	0.0143646	0.0243619	0.0151188	0.0163755	0.01507
75043	0.00824873	0.00900277	0.00957592	0.00544959	0.00774194	0.00576923	0.00794702	0.00485774	0.00625434	0.00402145	0.00456621	0.0052597	0.00632467	0.00564175	0.0049435	0.00543848	0.00327439	0.00141945	0.00271924	0.00590164	0.00641026	0.00328587	0.00285307	0.00351865	0.0027972	0.00268817	0.00483425	0.00504414	0.0065445	0.00456919	0.0032175	0.00376176
76247	0.0126582	0.01	0	0	0.00647249	0.00872093	0.0107817	0.00302115	0.0146199	0.00623053	0	0.00230947	0.00923077	0.00657895	0.0060423	0.0030581	0.00628931	0	0	0.003003	0.0160772	0.00568182	0.0060241	0	0.00647249	0.00598802	0	0.0114943	0.013089	0	0.00568182	0.00569801
76015	0.012848	0.012848	0.00441501	0.00469484	0.00232019	0.00229885	0.00249377	0.00886918	0.00213675	0.00431965	0.00796813	0.00155763	0.00225734	0.00795229	0.00728155	0.0108932	0.00456621	0.00697674	0.00821355	0.00627615	0.004158	0.0116732	0.00639659	0.00408998	0.00197628	0.0040568	0.00421941	0.00380952	0.00213675	0.00379507	0	0.00193798
76016	0.00803213	0.00934579	0.00817439	0.00902062	0.0110041	0.00842697	0.00576369	0.00801068	0.00921053	0.00646831	0.00899743	0.00653595	0.00641026	0.00963855	0.00795756	0.00396825	0.00702247	0.00718391	0.0192044	0.0138191	0.00871731	0.0104031	0.00851064	0.00668449	0.00369914	0.00752823	0.0159787	0.00853659	0.00123609	0.00933333	0.0105402	0.00482509
75114	0	0	0.00934579	0	0.00900901	0	0.0254237	0	0	0.00787402	0.00819672	0.01875	0.00775194	0.0070922	0.00628931	0.00917431	0	0	0.00892857	0	0	0.00653595	0.0149254	0	0	0.0347826	0.0232558	0.0163934	0.00952381	0.0124224	0.00813008	0
75075	0.00861141	0.0107784	0.0130797	0.00747065	0.00720906	0.00792752	0.0059312	0.00233645	0.010514	0.004329	0.00340136	0.00451467	0.0100446	0.00396301	0.00598086	0.00706357	0.00309278	0.00327154	0.00932401	0.00118765	0.00110254	0.00511771	0.00489716	0	0.00452899	0.0047619	0.00682261	0.00786627	0.00395257	0.00584795	0.00290416	0.00606673
75161	0	0.0163934	0	0	0.00621118	0.00641026	0.0136986	0.00645161	0.00584795	0	0.00574713	0	0.0130719	0	0.0151515	0.00621118	0.00641026	0.0123457	0.01875	0.0110497	0	0.00613497	0.00787402	0.00980392	0.0299401	0.00568182	0	0.00549451	0.010582	0.0218579	0.010582	0.010929
75152	0.00724638	0	0.0191083	0.019802	0.015748	0.024	0.00740741	0	0	0	0	0	0.0123457	0	0	0.00833333	0	0.00769231	0	0.00884956	0	0.0192308	0	0.00694444	0.00714286	0	0.00787402	0.00793651	0	0	0	0
75051	0.0104762	0.0119485	0.00689655	0.00709849	0.00971731	0.00997009	0.00622222	0.0070922	0.00878735	0.00421941	0.00580431	0.00545596	0.01069	0.00829493	0.00617829	0.00884956	0.0079858	0.0112245	0.00947867	0.0127389	0.00565504	0.00818833	0.00264784	0.00199005	0.00877193	0.00979432	0.00303644	0.00465983	0.00835655	0.00258844	0.00445236	0.00527704
75065	0.00378788	0.00673401	0.00754717	0.0111524	0	0.0170068	0.00980392	0.00990099	0.0138889	0.00393701	0	0.00228833	0	0	0.00743494	0.00865801	0.00664452	0	0.0131148	0.00355872	0.00340136	0.010453	0.0096463	0.00641026	0.00307692	0.00682594	0.00958466	0.00655738	0.00334448	0.00293255	0.00303951	0.0105634
75117	0.00943396	0.0178571	0.0243902	0.00877193	0.0306122	0.00970874	0.00862069	0.00917431	0	0.00793651	0.0155039	0.013245	0.0175439	0	0	0	0	0.0143885	0	0.0102041	0	0.00775194	0.00884956	0.00854701	0	0.0070922	0.00943396	0	0	0.00840336	0.0175439	0.0152672
75092	0.0013986	0.003003	0.00582242	0.0075643	0.00320513	0.00307692	0.00648298	0.00625978	0.00715308	0	0.00162075	0	0.00588235	0.00578871	0.00610687	0.00619195	0.00428571	0.00444444	0.00492611	0.00335008	0.0109546	0.0109718	0.0029985	0.00302572	0.00143678	0.00534759	0.00135318	0.00142857	0.00870827	0.00268817	0.00257732	0
75216	0.00635593	0.00591716	0.00921187	0.00473934	0.0060423	0.00631579	0.00463918	0.00351053	0.00709939	0.00382932	0.00610998	0.00310559	0.00519211	0.00425306	0.0032	0.00482833	0.00435967	0.00522345	0.00434546	0.00275028	0.00540249	0.00547945	0.00465357	0.00456389	0.0035524	0.00484848	0.00444162	0.00213675	0.000534188	0.00165929	0.00501114	0.00533618
75006	0.00668896	0.00525855	0.00518583	0.00555997	0.00634921	0.00941915	0.009942	0.00915141	0.00258176	0.0102477	0.00475813	0.00726216	0.00340716	0.00540054	0.00633484	0.00344531	0.0081367	0.00531915	0.00343348	0.00362647	0.00532387	0.00268817	0.00249584	0.00578035	0.00372787	0.00944287	0.0100825	0.00574163	0.00450857	0.00442087	0.00340716	0.0025
75217	0.00215146	0.00436872	0.0042123	0.00496073	0.00434028	0.00354139	0.0020903	0.00293501	0.00259291	0.00295983	0.0046729	0.00257732	0.00267499	0.00405405	0.00387931	0.0055607	0.00428367	0.00429389	0.00301724	0.000997506	0.00472367	0.00179986	0.0055788	0.00357942	0.000489956	0.00526593	0.00409836	0.00521327	0.00189215	0.00359712	0.00180424	0.000904977
75110	0.0114226	0.0058548	0.00668896	0.00197628	0.00466418	0.0055918	0.00197628	0.000895255	0.0028626	0.000962464	0.00363967	0.00192308	0.00379147	0.00839552	0.00388727	0.00477099	0.00196464	0.000976562	0.00275482	0.00191388	0.00100806	0.00342857	0.00773481	0.00509684	0.00591716	0.003517	0.00447761	0.00616523	0.00769231	0.00350877	0.00237248	0.00226244
76105	0.00113636	0.00510204	0.00455581	0.00492005	0.0035545	0.00719424	0.00735294	0.00130548	0.0101466	0.00852619	0.0127021	0.00359712	0.00823529	0.00769231	0.00254777	0.00348837	0.0119474	0.00267738	0.00910273	0.00393701	0.00358852	0.00395257	0.00139665	0.00853485	0.0070028	0.00643501	0.00564972	0.00518807	0.00618812	0.00956284	0.00790514	0.00752823
76648	0	0	0	0	0.0178571	0	0	0	0.00970874	0	0.0135135	0	0	0.0103093	0	0	0	0	0	0.0105263	0.0114943	0	0	0	0.0186916	0.0253165	0	0.0294118	0	0	0	0.0117647
76249	0.0228571	0.00990099	0.0049505	0.00446429	0.00520833	0.00961538	0.00497512	0.0179641	0.00413223	0.0138249	0.0044843	0.0103448	0.00460829	0.0145631	0.0104712	0.00510204	0.00471698	0.00900901	0	0	0.00858369	0.0125523	0.00473934	0.00442478	0.00813008	0.0135747	0.0146341	0.00429185	0.00796813	0.00809717	0.00406504	0.0131004
75040	0.00376884	0.00634921	0.00264026	0.00590164	0.00552105	0.00668896	0.00268456	0.00530152	0.00606061	0.00189155	0.00308833	0.00393443	0.00350385	0.00393185	0.00258565	0.00404313	0.00280505	0.000723066	0.00210526	0.00721501	0.00295858	0.00351617	0.00540906	0.00399734	0.00677507	0.0073692	0.00268456	0.00469799	0.00410397	0.00506879	0.00457218	0.00503778
76129
75475
75164					0		0	0.0333333				0	0
75390
75270
75132									0	0		0
76263
76061				0	0.0416667							0														0	0.0333333
75413
76253
76650
76041
76676
75105
76077
76251																									0	0
76268
76486		0	0.0217391	0	0	0	0.0238095	0			0.0243902	0	0	0	0.03125	0.0243902	0.0285714	0	0	0	0	0	0	0.0277778	0	0			0	0	0
76238
76250	0.0263158	0.0606061		0	0	0.0238095	0	0	0	0		0	0	0.0333333	0	0.0238095	0	0.0238095	0	0									0	0
76628
76623
76472	0.0285714	0	0.0322581	0	0	0	0.0285714	0.047619	0	0.0540541	0	0	0	0	0	0	0.04	0	0	0	0	0.0243902	0	0.0208333	0	0			0			0
76660															0	0			0												0
75439	0.03125	0	0		0		0.025	0.025641	0			0	0	0.0294118		0		0.0333333		0	0.030303					0	0.0465116			0	0
75153								0						0					0
76631
76666
75101	0	0		0			0	0	0			0	0	0		0	0	0							0	0						0
76070
76490
75157
76127
