# Supplementary material for: Evaluating spatial patterns of seasonal ozone exposure and incidence of respiratory emergency room visits in Dallas-Fort Worth
Source: PeerJ. 2021 Apr 13;9:e11066. doi: 10.7717/peerj.11066 (PMC8051349; doi:10.7717/peerj.11066)
Supplement: Supplemental Information 5 — This is the processed ERV datasets approved for release by the contractual owner of the data, the Texas DSHS. This data set has been adequately suppressed per the DSHS and processed through the second level of incidence as shown in Figure 4. [file peerj-09-11066-s005.zip › Diag_External_agents_summary_2007-2016.xlsx]

## Sheet: Sheet1
PAT_ZIP	2007Q1	2007Q2	2007Q3	2007Q4	2008Q1	2008Q2	2008Q3	2008Q4	2009Q1	2009Q2	2009Q3	2009Q4	2010Q1	2010Q2	2010Q3	2010Q4	2011Q1	2011Q2	2011Q3	2011Q4	2012Q1	2012Q2	2012Q3	2012Q4	2015Q1	2015Q2	2015Q3	2015Q4	2016Q1	2016Q2	2016Q3	2016Q4
75013	0.00909091	0.00457666	0.0168067	0.00628931	0.00460829	0.0114416	0.0148936	0.0019685	0.0137255	0.00655022	0.010101	0.00755287	0.0142276	0.00849257	0.00892857	0.0157171	0.0094162	0.0109091	0.00589391	0.00766284	0.0205607	0.011583	0.00183824	0.0066778	0.0140105	0.0104167	0.0135823	0	0	0	0.0015361	0
75119	0.0134831	0.0124654	0.00996264	0.00847458	0.0210918	0.0109756	0.00702576	0.00577367	0.0127462	0.0100376	0.0178784	0.0226757	0.0224586	0.0150943	0.0108108	0.0148448	0.0261097	0.0203562	0.0205392	0.0149864	0.0230041	0.0172911	0.0199734	0.0109589	0.0242511	0.0247093	0.0167131	0	0.00306748	0	0.00273224	0
75246	0	0.0230769	0	0.00714286	0.0344828	0.0111111	0	0.00943396	0.00714286	0.00917431	0	0.015748	0.0238095	0.0333333	0.010101	0	0	0	0.0333333	0.0521739	0.0106383	0.0272727	0.0143885	0.0205479	0	0.00877193	0.00775194	0	0	0	0	0
76014	0.00393701	0.0058072	0.00846561	0.0129171	0.0119617	0.00506329	0.00935673	0.0054407	0.00930233	0.00735294	0.00515464	0.0107261	0.00876095	0.00592417	0.00245098	0.00468933	0.0103806	0.0108932	0.0083632	0.00778643	0.0114155	0.00680272	0.00948992	0.00806452	0.0150215	0.0164474	0.00793651	0	0	0	0.00104822	0
75143	0.0191571	0.020073	0.0144144	0.0184162	0.0145985	0.0155945	0.0161943	0.0147601	0.0171429	0.0179283	0.0164271	0.00910747	0.0100604	0.0125786	0.0202578	0.004158	0.00728597	0.0107066	0.0106952	0.0103306	0.00740741	0.0124777	0.0113636	0.00612245	0.015748	0.00631579	0.024	0	0.00188679	0.00645161	0	0
76001	0.00350263	0.00645161	0.00476948	0.00515464	0.00172414	0.00343053	0.00627943	0.00151976	0.00648298	0.0100503	0.0049505	0.00573066	0.0141593	0.00636943	0.00324675	0.00780031	0.00815661	0.00809061	0.00309598	0.00772798	0.0113086	0.00376648	0.0171607	0.0116959	0.0140187	0.0130293	0.0113154	0.00144509	0	0	0	0.00159236
76031	0.00428571	0.0144928	0.013245	0.00541516	0.0130081	0.0126812	0.00471698	0.00361664	0.00829187	0.00512821	0.0102389	0.00326264	0.0125448	0.00684932	0.00707965	0.0166945	0.00743494	0.00519931	0.0199275	0.00957854	0.0127273	0.0118243	0.00736648	0.0108108	0.0136286	0.00731261	0.0141844	0	0.00177305	0	0.00174216	0.00571429
75071	0.00298954	0.00587372	0.0112518	0.00736377	0.00692521	0.0191458	0.00892857	0.0124805	0.00838574	0.00698324	0.011811	0.00107643	0.02	0.00878477	0.00841515	0.00371747	0.0122249	0.00682594	0.014756	0.00766284	0.00628141	0.0133983	0.00512295	0.00728155	0.00649351	0.0101729	0.0166994	0	0.00102564	0	0.00100806	0
75144	0.0263158	0.05	0	0	0.0162602	0.0151515	0.00813008	0.0232558	0.0390625	0.0223881	0.0261438	0.00813008	0.0327869	0.0403226	0.0166667	0.00757576	0.041958	0.00862069	0.0247934	0.0373832	0.0550459	0.0185185	0	0.00763359	0.0123457	0.034188	0.010101	0	0	0	0	0
75189	0.00638298	0.0019802	0.00453515	0.00465116	0.00568182	0.00364964	0.00573614	0.00400802	0.010929	0.00934579	0.00986193	0	0.0114943	0.021978	0.0103448	0.0165138	0.00584795	0.00905797	0.00363636	0.00387597	0.0136187	0.012844	0.0171429	0.00959693	0.0075188	0.0171756	0.00686106	0	0.00177305	0	0	0
76067	0.0077821	0.0115607	0.0101597	0.00784929	0.00436681	0.00865801	0.0055325	0.00725689	0.00864553	0.0136778	0.00282087	0.0106667	0.0127119	0.00429185	0.00581395	0.00918635	0.00287356	0.00746269	0.00282486	0.0145773	0.0131772	0.00917431	0.0126939	0.0145503	0.020979	0.00437956	0.0160858	0	0.00152207	0	0	0
76433	0.0285714		0					0		0	0	0.0322581	0	0	0.0192308	0	0.0277778			0	0		0		0	0		0		0	0	0
75224	0.00972973	0.00430571	0.00808625	0.00493583	0.0102987	0.0110775	0.00588235	0.00959488	0.00956429	0.0123839	0.00598205	0.003125	0.00764192	0.00425985	0.00514403	0.00772627	0.0114025	0.013597	0.0105018	0.0111111	0.011919	0.0087241	0.0105932	0.013363	0.0153417	0.0064433	0.00815217	0.00118064	0	0	0	0.00121507
75146	0.0236337	0.0231405	0.0126382	0.00694444	0.0263692	0.018797	0.0205832	0.00984252	0.0219378	0.0148305	0.0162749	0.0268562	0.00744879	0.0134003	0.017762	0.00746269	0.0180832	0.014652	0.00684932	0.00784314	0.0137457	0.00896057	0.014652	0.00884956	0.0128676	0.0144665	0.0119284	0	0	0	0	0
76087	0.0248227	0.013289	0.0116279	0.00676819	0.019469	0.0222222	0.014377	0.0171527	0.0141066	0.00590842	0.0122324	0.0150376	0.0137694	0.0216138	0.0136364	0.0145631	0.0216763	0.0136778	0.00480769	0.0134128	0.0253378	0.0230263	0.00934579	0.0176991	0.0186047	0.00875912	0.0158046	0	0	0	0	0
75160	0.012939	0.00802752	0.0153846	0.0144404	0.0251142	0.0126582	0.0115533	0.0156815	0.0131291	0.0144181	0.010352	0.0116525	0.0104822	0.0144628	0.00342661	0.0170316	0.00561798	0.0110837	0.0179856	0.0185185	0.0132626	0.00237812	0.00459418	0.00911854	0.0168067	0.015083	0.0152672	0	0	0	0	0.00285714
75752	0.00904977	0	0.019802	0.0374332	0.0130435	0.0133929	0.0227273	0.00526316	0.00434783	0.0148515	0.0131004	0.00925926	0.0255319	0.0102564	0.0149254	0.0116279	0.0110497	0	0.0123457	0.031746	0.0248756	0.0344828	0.00588235	0.0208333	0.020202	0.0196078	0.0236686	0.00518135	0	0	0	0
76453	0	0	0.03125	0		0			0.025	0.0344828					0	0	0	0	0		0	0.027027	0.030303					0	0	0	0	0
76665	0.0204082	0.0166667	0	0	0	0.0350877	0.0196078	0	0	0	0.0196078	0	0.0227273	0.0384615	0	0	0	0.02	0.0217391	0.0188679	0	0	0	0	0	0.0144928	0	0	0	0	0	0
75142	0.00847458	0.0137931	0.0160428	0.015873	0.0116667	0.00938086	0.00713012	0.0143149	0.0213592	0.0159046	0.0153061	0.00959693	0.0181488	0.00699301	0.00167224	0.00544465	0.00767754	0.00804829	0.0094162	0.00924214	0.00203252	0.0035461	0	0.00382409	0.0175781	0.0163599	0.00766284	0	0	0	0	0.00181818
75254	0.00202429	0.00883002	0.00646552	0	0.00865801	0.00902935	0.00210526	0	0.00843882	0.00835073	0	0.0167785	0.00653595	0.0102881	0.0041841	0.00961538	0.00921659	0.00779727	0.00578035	0.00583658	0.00208768	0.00407332	0	0.012963	0.00915332	0.0021645	0.0105708	0	0	0	0.00860215	0
75116	0.0191972	0.00968992	0.0116054	0.00943396	0.0161616	0.00779727	0.0162272	0.0094697	0.0200803	0.0174292	0.00426439	0.00974659	0.00982318	0.00811359	0.00838574	0.00198807	0.0133588	0.0116054	0.0018797	0.0161616	0.00441501	0.00377358	0.00613497	0.00779727	0.0135135	0.018595	0.00645161	0	0	0	0	0
76484		0.04			0	0.025	0		0		0	0	0	0	0	0					0		0		0.03125			0		0	0	0
75233	0.0162791	0.0356234	0.00456621	0.0047619	0.00501253	0.0149626	0.00714286	0.00248139	0.013089	0.00990099	0.0148148	0.00250627	0.007109	0.002457	0.00483092	0.0169903	0.0118765	0.0115607	0.0080429	0.0114943	0.00290698	0.020649	0.0259366	0.0187166	0.0170455	0.0126582	0.0118343	0	0.00278552	0.00291545	0.00514139	0
75440	0.00917431	0.0103093	0.00649351	0.00729927	0.00581395	0	0.0128205	0.0230769	0.00666667	0.00588235	0.0115607	0.0198675	0.015625	0.013245	0	0.0144928	0.0128205	0.0211268	0	0.0135135	0.00775194	0.0193548	0.00617284	0.00645161	0.0374332	0.0141509	0.028169	0	0.00460829	0	0	0
75080	0.0164218	0.0165593	0.0197926	0.0231936	0.0281442	0.0195167	0.0121495	0.0150435	0.00455581	0.0117925	0.00914913	0.0136218	0.0179584	0.00834202	0.0148075	0.0114638	0.0249538	0.02723	0.0216826	0.0172239	0.0154589	0.0170512	0.0102564	0.0153153	0.0187933	0.023166	0.0197926	0	0.0010142	0	0	0
76258	0.0331492	0.029703	0.0132743	0.00995025	0.0140845	0.0331754	0.025	0.027933	0.015544	0.030837	0.026455	0.00833333	0.00549451	0	0.0116279	0.028436	0.0276243	0.0291667	0.031746	0.014218	0.0274725	0.0106952	0.039604	0.0342857	0.0222222	0.0309278	0.0239234	0	0	0	0	0
75212	0.003517	0.00721154	0.00730816	0.00873908	0.0151324	0.00587544	0.00791855	0.004914	0.01221	0.00384615	0.0169082	0.00866337	0.00566893	0.01221	0.00601685	0.00978261	0.00943396	0.0116279	0.0141509	0.0105386	0.0199005	0.0108565	0.0141343	0.00545852	0.00428571	0.00286533	0.00942127	0.00121655	0	0.0013587	0.00121065	0
75474	0.00366972	0.00841751	0.0152542	0.00878735	0.00847458	0.00905797	0.0132325	0.00495868	0.00679117	0.00664452	0.0143627	0.00985222	0.0171527	0.0227671	0.00782473	0.0137931	0.0075188	0.0172745	0.0166667	0.00544465	0.0188679	0.011215	0.0189753	0.0194553	0.0118812	0.0169492	0.013308	0	0.00196078	0	0	0
75094	0.00280112	0.00254453	0.010582	0.0052356	0	0	0	0	0.0113314	0.0119403	0.00549451	0.00205339	0.021148	0.002849	0	0.0111421	0.0117302	0.00573066	0.0096463	0.0058309	0.0177936	0.00826446	0.00852273	0.0160428	0.0303867	0.00952381	0.01875	0	0	0	0	0
75489	0	0	0.0222222	0.0512821	0	0.0181818	0	0	0.0357143	0	0	0.0408163	0	0	0.03125	0	0	0	0		0.0333333			0.0833333		0.0833333	0.0333333	0	0	0	0	0.0238095
76401	0.01473	0.0192616	0.0170068	0.0176	0.0100334	0.0146199	0.0157895	0.010574	0.0139104	0.00733138	0.00958466	0.010989	0.0164474	0.0193322	0.012987	0.0218121	0.00998336	0.0207972	0.00671141	0.0115512	0.0172084	0.014652	0.0157068	0.0115512	0.015025	0.0104712	0.00479233	0	0	0	0.0015083	0
76431	0.0247934	0	0.00990099	0	0.00833333	0	0.0172414	0.00617284	0	0.0188679	0	0	0	0	0	0.011236	0.010101	0	0	0	0.00952381	0	0	0	0.00990099	0	0.00884956	0	0	0	0	0
75137	0.0128755	0.00475059	0.00688073	0.00961538	0.0159817	0.00683371	0.0110701	0.0142857	0.0165975	0.0167464	0.0109409	0.00424628	0.00449438	0.00465116	0.00419287	0.0192719	0.0194384	0.0218341	0.0105485	0.0135747	0.0107296	0.021322	0.0302419	0.00759013	0.00451467	0.00636943	0.0113895	0	0.00219298	0	0	0
75226	0.010989	0	0.0136986	0	0	0	0	0.0196078	0.0178571	0.0227273	0.0149254	0	0	0	0.0133333	0	0	0	0	0	0.0188679	0	0.0392157	0	0	0	0	0	0	0	0	0
76230	0.0078125	0.00441501	0.0226244	0.012987	0.03125	0.0122951	0.0125523	0.0175439	0.0128617	0.0185874	0.00826446	0.00347222	0.00732601	0.011236	0.00666667	0.023622	0.026087	0.0113208	0.0047619	0.00816327	0.00446429	0.00431034	0.00819672	0.0083682	0.04	0.023622	0.0106101	0	0	0	0	0
76234	0.00856531	0.0131291	0.0198238	0.00814664	0.00749064	0.0127932	0.00449438	0.00931099	0	0.0154185	0.0105485	0.0137525	0.00915332	0.00221729	0.00234192	0.0116279	0.00647948	0.0117878	0.00465116	0.00977995	0.00686499	0.00488998	0.00477327	0.0138122	0.0171569	0.00704225	0.0117096	0	0	0	0	0.00223714
76240	0.0202312	0.022508	0.0154639	0.0201005	0.0251451	0.0178759	0.0152381	0.0257681	0.0247525	0.0212314	0.0175824	0.0181087	0.0207424	0.0212054	0.0162703	0.0163551	0.0162095	0.0144231	0.0211268	0.0222222	0.0119048	0.021978	0.0103093	0.0182482	0.014652	0.0215463	0.0097629	0	0.00119904	0.00380228	0.0011976	0
76449	0	0	0	0.0243902	0.0153846	0	0.0441176	0	0.0133333	0.0125	0	0	0.0138889	0.0128205	0.0253165	0.0365854	0	0.0204082	0	0	0.0172414	0	0.0246914	0.0144928	0.0172414	0.0298507	0.0163934	0	0	0	0	0
76458	0.0273973	0.00684932	0.0070922	0.0153846	0.00704225	0	0	0.00699301	0.00671141	0.0075188	0.00704225	0	0	0.0205479	0	0.041958	0	0.00632911	0.00757576	0.016	0.0152672	0	0	0.0155039	0.00657895	0.015625	0.00806452	0	0	0	0	0
76255	0	0.025974	0.0225564	0.0258621	0.0151515	0.00714286	0.00892857	0.00892857	0.00666667	0	0	0.0403226	0.0168067	0	0.0296296	0	0.025	0	0.00877193	0	0	0	0.00917431	0	0.0102564	0.0197044	0.00666667	0	0	0	0.00574713	0
76272	0.0121212	0.0131579	0.0193548	0.0137931	0	0.00649351	0.0137931	0.0188679	0.00746269	0.0130719	0.0145985	0.0208333	0.0204082	0.0340136	0.0135135	0.00699301	0.0362319	0.0134228	0.0325203	0.0280374	0.00833333	0.0275229	0.0106383	0.015748	0	0.015873	0.0141844	0	0	0	0	0.00763359
76273	0.0174927	0.00576369	0.00328947	0.0233236	0.0126984	0.0208333	0.0208333	0.0214067	0.0271903	0.0254237	0.00623053	0.00657895	0.036	0.0272374	0.0245614	0.0243056	0.0337079	0.0205479	0.0136986	0.0153257	0.0204082	0.0307018	0.00416667	0.041841	0.0307263	0.0557377	0.056391	0	0	0	0	0.003125
75210	0.0204778	0.0144928	0.013468	0.00653595	0.00732601	0.00729927	0.00377358	0.0102041	0.0034965	0.028169	0.0151515	0.00615385	0.0107527	0.0155642	0.0143885	0.00986842	0.00634921	0.00904977	0.0141343	0.0124481	0.0137931	0	0.0145985	0.00993377	0.00362319	0.0109091	0.0210084	0	0	0	0	0
76148	0.00650407	0.0123648	0.0149254	0.0105105	0.0182421	0.0143541	0.0108025	0.0126382	0.00681431	0.00660066	0.0133779	0.012987	0.0120275	0.010118	0.00579151	0.0104895	0.0150502	0.0143312	0.0156495	0.0051458	0.00894454	0.00995025	0.00863558	0.00666667	0.0116279	0.0123267	0.0187075	0.00168919	0	0	0.0015528	0
76634	0.00763359	0	0.00884956	0	0.046875	0.00892857	0.00862069	0.0075188	0.0196078	0.0128205	0.0078125	0	0.00719424	0.0142857	0.00526316	0.0272109	0	0.00584795	0	0.00813008	0.0243902	0.00657895	0	0.0169492	0.0097561	0.0187793	0.00520833	0	0	0	0	0
76010	0.00505689	0.00655738	0.00530152	0.00549451	0.0124224	0.00604686	0.0113636	0.00539447	0.0112807	0.00813008	0.00809465	0.00390407	0.0130316	0.00496454	0.00643501	0.00505689	0.0110193	0.01044	0.00640569	0.00868936	0.00697837	0.00608108	0.00925926	0.00517369	0.00668648	0.00819672	0.0113037	0	0	0	0	0
76039	0.011065	0.0111421	0.00584795	0.0178306	0.00276625	0.00714286	0.00546448	0.00305344	0.0094086	0.0071736	0.00410959	0.00125471	0.0155807	0.015894	0.0083682	0.0165746	0.0134529	0.0122137	0.0106952	0.0126761	0.0172662	0.00681199	0.0075643	0.00923077	0.0174165	0.0151307	0.0179063	0	0.00132979	0	0	0.001221
75169	0.0162413	0.0133333	0.0174081	0.0131827	0.0225564	0.0246914	0.0177866	0.00833333	0.0165138	0.00775194	0.00909091	0.008726	0.0124555	0.0127273	0.00504414	0.0122699	0.00952381	0.0154143	0.024948	0.010846	0	0.0168224	0.0190931	0.00773196	0.0168776	0.0106157	0.0119522	0	0.00200803	0	0	0
76088	0.00784314	0.014652	0.00401606	0.0119522	0.013245	0.00990099	0.024055	0.0100671	0.0138408	0.00664452	0.0117188	0.0328947	0.0151515	0.0115942	0.00949367	0.00931677	0.00327869	0.0266667	0.0191571	0.0179211	0.0151515	0.00677966	0.0236486	0.0132013	0.0172414	0.0220126	0.0141844	0	0.00332226	0.00324675	0	0
76104	0.0148368	0.0161453	0.0142721	0.0145833	0.0169133	0.0142544	0.01427	0.0183861	0.0190074	0.0127932	0.015873	0.018591	0.0201699	0.0111675	0.0092688	0.015873	0.0153689	0.017341	0.0132304	0.0156951	0.0190797	0.0214932	0.0100376	0.00988875	0.0197044	0.0139417	0.0102828	0	0	0	0.00120192	0.00118203
76111	0.0069808	0.00487013	0.00592593	0.00443787	0.00509338	0.0140845	0.00169205	0.0116473	0.00884956	0.0116473	0.00833333	0.00292826	0.0116861	0.0108025	0.00732601	0.00179533	0.00647249	0.00493421	0.00881834	0.0103986	0.00881834	0.0114192	0.00683761	0.0141414	0.024952	0.00618557	0.0120724	0	0	0	0	0
76033	0.00951249	0.018018	0.016092	0.00697674	0.0102857	0.0127907	0.00817757	0.0130577	0.0104932	0.0102389	0.0134078	0.00979325	0.0142077	0.0115741	0.0165563	0.020316	0.0100334	0.0129412	0.0138568	0.011274	0.0187933	0.0189732	0.0170394	0.0127524	0.0133333	0.0114464	0.0163432	0.00200602	0.00216216	0	0.0010846	0
75472	0.00729927	0.00892857	0	0.00970874	0.00769231	0	0	0.00877193	0.0373832	0	0.0173913	0.0479452	0.0113636	0.0375	0	0	0	0	0.0776699	0.0210526	0.05	0.0348837	0.0588235	0.00877193	0.0232558	0.00724638	0.0508475	0	0	0.00917431	0	0
76137	0.00191205	0.00474834	0.00669856	0.00671785	0.00925069	0.00761905	0.00380228	0.0125336	0.0111524	0.00937207	0.00689655	0.00775194	0.00682261	0.0101758	0.0106667	0.012218	0.00651163	0.0105465	0.00350877	0.00819672	0.00714286	0.0122592	0.0106383	0.00269058	0.0107422	0.00676329	0.0121633	0.000865801	0	0.00170358	0.000862069	0.000789266
76182											0.00938967	0.00729927	0.00506329	0.00437637	0.0102302	0.0188235	0.0118483	0.00649351	0.0133333	0.00754717	0.0185185	0.00559701	0.00580271	0.0120482	0.0215827	0.018797	0.0111821	0.00379507	0.00356506	0	0.00494234	0.00152439
75751	0.00776915	0.0130719	0.0034642	0.0138365	0.0179775	0.0141011	0.0224321	0.0193939	0.0279465	0.0307503	0.0186418	0.0146082	0.0321384	0.0187416	0.0221932	0.0283871	0.0208605	0.0232558	0.00405405	0.0221914	0.0187166	0.0224551	0.0228311	0.0314961	0.0259366	0.0258065	0.011976	0	0.00163934	0.00485437	0.00171821	0.00161031
75205	0.00909091	0.0225989	0.0116279	0.0237389	0.00651466	0.0118343	0.0255474	0.00949367	0.0165746	0.0128617	0.00882353	0.00280899	0.0323529	0.00589971	0.00664452	0.00824176	0.00791557	0.00298507	0.0158228	0.0174825	0.0217984	0.0154799	0.0149254	0.0136986	0.0177936	0.00373134	0.0219436	0	0	0	0	0
75109	0	0.0117647	0.0151515	0	0	0	0	0.0357143	0.0125	0	0.0120482	0.0138889	0.0206186	0.0380952	0	0	0.02	0.0425532	0.00934579	0.017094	0	0.00980392	0.00877193	0	0.0188679	0.0123457	0.0153846	0	0	0	0	0
75158	0	0.00854701	0.016129	0.0196078	0.023622	0	0	0.0223881	0	0.0148148	0.028777	0	0.00847458	0.00961538	0	0	0	0.00819672	0.0225564	0.00826446	0	0.0234375	0.0152672	0	0	0.00847458	0	0	0	0.016	0.00862069	0
76265	0.0131579	0.0169492	0.0307692	0	0.0181818	0	0	0.025641	0	0.0526316	0	0.0243902	0.0232558	0.0285714	0	0	0	0.0181818	0		0	0	0		0.031746	0.0333333	0.0461538	0	0	0.0163934	0	0
76002	0.00356506	0.00818331	0.00167785	0.00714286	0.0112903	0.00642055	0.00482315	0.00631912	0.00466563	0.00301659	0.00702247	0	0.00718133	0.0105581	0.00158228	0.00972447	0.0157343	0.00531915	0.00481541	0.00722022	0.0108499	0.0120482	0.0107914	0.00803859	0.00826446	0.0135952	0.00969305	0	0	0	0	0
75402	0.013289	0.0124777	0.0110092	0.0052356	0.011236	0.00350877	0.00736648	0.0093633	0.0189329	0.0128205	0.00952381	0.016298	0.0226415	0.0304762	0.0280561	0.0168224	0.0186335	0.0220441	0.0152381	0.0157343	0.0162162	0.0154143	0.0325203	0.0127042	0.0291829	0.0268041	0.0393701	0	0	0	0	0
75244	0.021021	0.00609756	0.00677966	0.0056338	0.00808625	0.00598802	0.0161812	0.0060423	0.0152439	0.0286738	0.00952381	0.00903614	0.0183486	0.0107527	0.0191693	0.023622	0.0171821	0.0307167	0.0111732	0.0101695	0.0173611	0.0112045	0.0126984	0.0151057	0.0119048	0.020339	0.0181818	0.00344828	0	0	0	0
75249	0	0.0141343	0.0136054	0.0151057	0.0164474	0.00660066	0.00909091	0.0127389	0.00701754	0.00716846	0.00611621	0.00615385	0.00958466	0.010274	0.00701754	0.0115607	0.0174825	0.00346021	0.0060241	0.00340136	0.0144928	0.00615385	0.0208955	0.00884956	0.0100334	0.00408163	0.019802	0	0	0.00666667	0	0
75251	0	0	0	0.00980392	0.0512821	0.0227273	0.00900901	0.0348837	0.0102041	0.017094	0	0.00671141	0.00925926	0.015625	0.0186916	0.00787402	0	0	0.00671141	0.0440252	0.011976	0	0.00641026	0.0124224	0.0218341	0.00913242	0.00515464	0	0	0	0	0
76054	0.00352113	0.00711744	0.0125	0.0220588	0.0214067	0	0.00914634	0.01	0.028125	0.02589	0.00687285	0.0147493	0.0197368	0.00724638	0.0145349	0.0147059	0.0231884	0.0127796	0.0124611	0.00651466	0.0231788	0.00660066	0.0218069	0.00943396	0.0060241	0.0163399	0.0231788	0	0	0	0	0.00358423
76201	0.0226667	0.0424528	0.0322086	0.0348259	0.0264706	0.027417	0.0258176	0.041543	0.0578231	0.024077	0.0397554	0.0581948	0.0469314	0.0491803	0.0368421	0.0353303	0.0612855	0.0333863	0.0384025	0.0353818	0.041876	0.0376712	0.0380435	0.028463	0.0227273	0.027933	0.0225225	0	0	0	0	0.00198413
75041	0.0169875	0.00685714	0.00792752	0.0127168	0.00761697	0.00697674	0.0103567	0.00351288	0.00813008	0.00986842	0.0111663	0.0116414	0.0167866	0.0107527	0.00903226	0.00863132	0.00988875	0.01375	0.00936768	0.011919	0.0150376	0.00917431	0.0206186	0.00811908	0.0141935	0.00662252	0.00983146	0	0	0.00258732	0	0.00128041
76426	0.00817439	0.0107527	0.0114613	0.0102041	0	0.00306748	0.00297619	0.00215517	0.00265957	0	0.0119332	0.0075	0.00958466	0.00619195	0.0131579	0.015873	0.010989	0.017094	0.00986842	0.00560224	0.010929	0.00302115	0.00993377	0.00977199	0.00302115	0.017192	0.016835	0	0	0	0	0
76078	0.00518135	0.0150754	0	0.00537634	0.004329	0	0	0	0.0145631	0.018018	0.00518135	0.0106952	0.0107527	0.00943396	0.00512821	0	0	0.00881057	0.0135135	0.0145631	0.0316742	0	0.00390625	0.00888889	0	0.00471698	0.00980392	0	0	0	0.00393701	0
75147	0.0141243	0.00328947	0.0181269	0.0070922	0.00588235	0.00917431	0.00696864	0.0234114	0.0130719	0.013289	0.0117647	0.0181818	0.0128205	0.0176471	0.016835	0.0133333	0.00895522	0.0184502	0.0141343	0.00367647	0.0221402	0.00706714	0.0185185	0.00749064	0.0114504	0.0334728	0.0120482	0	0	0	0	0
76048	0.0127714	0.0148448	0.00693481	0.0148248	0.00292398	0.0162242	0.0129496	0.0138675	0.0123796	0.00630252	0.00925926	0.0108696	0.0228311	0.0161507	0.0166163	0.012012	0.0105105	0.014377	0.0183767	0.0181818	0.0149477	0.0185185	0.0110759	0.0233918	0.0240642	0.0197109	0.0154639	0	0	0.00124533	0.00127877	0.00256739
75237	0.00402414	0.00403226	0.00826446	0.0094697	0.0142602	0.018	0.00585938	0.0148423	0.00713012	0.0100402	0.00984252	0.0070922	0.0018315	0.0019802	0.0037594	0.00556586	0	0.0020284	0.00766284	0.0102669	0.00583658	0	0.00776699	0.00185529	0.00978474	0.0042735	0.0110375	0	0	0.00646552	0.00218818	0.00396825
75058	0	0.0147059	0	0.0285714	0.025641	0	0.0105263	0.0547945	0	0.0338983	0.0263158	0.00934579	0.043956	0.0952381	0.012987	0.0117647	0.0120482	0.0138889	0.0625	0.0384615	0.037037	0.0769231	0.0131579	0.0107527	0	0.0243902	0.0117647	0	0	0	0	0
75061	0.013587	0.0143836	0.0126743	0.0123203	0.0123796	0.015551	0.00621547	0.0119718	0.0200517	0.0147992	0.0218281	0.0168503	0.0103235	0.0171674	0.0212314	0.019945	0.0182094	0.0219199	0.0141897	0.0134529	0.0244672	0.00952381	0.0133438	0.0179598	0.0190996	0.0136986	0.0160061	0.00216606	0	0	0	0.00209644
76022	0.00806452	0.00268097	0.0222222	0.00862069	0.0238095	0.00787402	0.00992556	0.0167598	0.0212766	0.0189702	0.0207254	0.0105263	0.0140056	0.0151134	0.0106667	0.00977995	0.0276382	0.0139276	0.0144231	0.0180879	0.00773196	0.0284974	0.0150538	0.0174129	0.0143885	0.0112867	0.0167464	0	0	0	0	0
75414	0	0	0	0	0.0188679	0.037037	0.00917431	0	0	0	0	0	0	0	0.0319149	0.0128205	0	0.0212766	0	0.0117647	0.0125	0.0123457	0.0106383	0.0340909	0	0.0111111	0	0	0	0	0.0119048	0
76225	0.038835	0.00952381	0.0103093	0.01	0	0.0105263	0	0	0.015625	0.0408163	0.0224719	0.0227273	0.0102041	0.0315789	0	0.0136986	0	0.0107527	0.00934579	0.0183486	0.0188679	0	0	0.0128205	0	0.0186916	0.0119048	0	0	0	0	0
75102	0.0238095	0.025	0	0	0	0	0.0204082	0	0.0208333	0	0	0	0	0	0.0571429	0	0	0.0227273	0		0	0.0277778	0	0	0	0.0285714		0		0	0	0
76627	0	0	0.0333333	0	0.0140845	0.0149254	0.0175439	0.0133333	0	0	0	0	0	0	0	0	0	0	0.0140845	0.0149254	0.0175439	0.0172414	0	0	0	0.0238095	0.0181818	0.0192308	0	0	0	0
76114	0.00242131	0.00866337	0.00857843	0.0128535	0.0114943	0.00880503	0.00511509	0.00909091	0.0183697	0.0130548	0.0217918	0.0122087	0.015444	0.0149254	0.00792602	0.00853659	0.016185	0.0164141	0.0187032	0.00357995	0.0104302	0.0127226	0.00906736	0.0153453	0.0130548	0.0130719	0.0173913	0	0	0.00407609	0	0
75069	0.0154346	0.00612423	0.0113736	0.0097166	0.00803571	0.00609756	0.00954033	0.0189934	0.00837989	0.00749064	0.0169173	0.0171903	0.013308	0.010101	0.00555556	0.0178908	0.015814	0.0220307	0.00977778	0.0192893	0.00821168	0.0133843	0.00797448	0.0164234	0.00812274	0.0107335	0.0109091	0	0.000873362	0.00088574	0	0
75010	0.0387244	0.026699	0.0220588	0.0195122	0.0173913	0.02657	0.0144928	0.0122249	0.00945626	0.0165877	0.015873	0.0177515	0.0216802	0.0175439	0.0185676	0.0271493	0.0226244	0.0224215	0.023753	0.0119048	0.0143737	0.0160643	0.00819672	0.0381356	0.0245902	0.0140281	0.00626305	0	0	0	0	0
75230	0.01321	0.00949796	0.0229592	0.0065703	0.0157274	0.017663	0.00437956	0.012987	0.0194986	0.0192308	0.0169492	0.0257669	0.00872093	0.0118265	0.00868307	0.0181311	0.011984	0.0121457	0.0137363	0.0154494	0.0176871	0.0127758	0.0219178	0.0148148	0.032413	0.0214376	0.0104031	0	0	0	0.00130039	0.00245399
76692	0.00877193	0.012	0.0199693	0.012024	0.018	0.024	0.00721154	0.0137615	0.00403226	0.00890869	0.0132743	0.0102881	0.00209644	0.00845666	0.00726895	0.0147368	0.00952381	0.00845666	0.00655022	0.02407	0.0105485	0.0146751	0.016	0.0190114	0.00680272	0.00626959	0.0208955	0.00332226	0	0.00626959	0	0
75090	0.0114703	0.0105485	0.00717213	0.0163743	0.0181612	0.00955795	0.00475059	0.00969697	0.0172216	0.0123001	0.0293758	0.0109756	0.0162822	0.0138696	0.00943396	0.0101394	0.0136816	0.0121457	0.0141243	0.0145138	0.0169731	0.0145985	0.0116429	0.0161507	0.0186335	0.017199	0.0138539	0	0	0	0	0.00117786
76106	0.00906555	0.00489396	0.00765111	0.00707547	0.00841751	0.00834879	0.0141079	0.00808625	0.0122807	0.00680272	0.0130548	0.00844595	0.00841121	0.01222	0.00848256	0.00850662	0.00790514	0.0121457	0.00871249	0.0129741	0.00968992	0.0139721	0.00799201	0.0113519	0.0148936	0.0183585	0.0144605	0	0	0	0	0
75442	0.0109489	0	0.0176056	0.00380228	0.0196078	0.00823045	0.00862069	0.00438596	0.00898204	0.0278884	0	0	0	0.019685	0.0155039	0.0187266	0.0144404	0.0132743	0.0127119	0.0107527	0.0111111	0.00434783	0.00986842	0.0116279	0.0204918	0.0234375	0.00729927	0	0	0	0	0
76036	0.00684932	0.0115702	0.0157068	0.00699301	0.00364299	0.0147929	0.0171607	0.00505051	0.0149925	0.0161054	0.00771605	0.0100503	0.0125	0.00595238	0.0162338	0.00625	0.015528	0.0135823	0.00452489	0.0124805	0.011041	0.00914634	0.021021	0.0120664	0.0141287	0.0158046	0.00155763	0.0042796	0.00140056	0.00149477	0.00385604	0
76086	0.0313253	0.019802	0.0208078	0.0158151	0.0215463	0.0127226	0.0178571	0.0164835	0.0251989	0.0233702	0.0212483	0.025584	0.0208589	0.0107914	0.0200803	0.0262829	0.0346667	0.0314961	0.0158501	0.0180305	0.0223776	0.019802	0.0198473	0.0249066	0.033557	0.0273752	0.0214286	0	0	0	0	0
76107	0.0166468	0.00782269	0.0120968	0.0148448	0.011734	0.0104575	0.0074813	0.00788436	0.0118265	0.00854701	0.00790514	0.0110701	0.0230352	0.0153649	0.00877193	0.0131062	0.0115533	0.0166667	0.0070922	0.0177596	0.0168176	0.0162822	0.00444444	0.00948509	0.00884956	0.0121457	0.00881612	0	0	0	0	0
75039	0.00900901	0	0	0	0.00740741	0	0	0.00617284	0.00588235	0.0120482	0	0	0	0	0	0.00442478	0.00588235	0.00452489	0	0.00454545	0.0041841	0	0	0	0.0178571	0	0.00655738	0	0	0	0.00326797	0
75077	0.0242915	0.0171674	0.014966	0.013459	0.00635324	0.0190931	0.0167742	0.0144928	0.0255428	0.0156454	0.0130039	0.029304	0.0209581	0.0138696	0.0207469	0.0192572	0.0251323	0.0218281	0.0225	0.0195838	0.0186567	0.0235294	0.0191159	0.00889454	0.0250627	0.0223979	0.013431	0	0.00127551	0	0	0.00258732
75219	0.0240964	0.0129199	0.00959233	0.00694444	0.0135747	0.010846	0.0134831	0.00688073	0.0149893	0.0114155	0.00232019	0.0147368	0.00954654	0.0119617	0.0119904	0.00742574	0.00921659	0.00757576	0.012285	0.0223881	0.0373134	0.0160428	0.00936768	0.0132159	0.00990099	0.0078125	0.0174564	0.0025641	0.00248139	0	0	0
76641	0	0	0.0222222	0	0	0.0149254	0.0172414	0.0125	0	0	0.0294118	0.0119048	0	0.0227273	0	0.0178571	0.0357143	0	0.0204082	0	0.0123457	0	0.0147059	0.0212766	0	0	0	0	0	0	0	0
75287	0.0114943	0.0103627	0.00408998	0.00307062	0.0122825	0.00628931	0.0110497	0.00619195	0.00840336	0.0104384	0.00894632	0.0079929	0.00510725	0.0120603	0.00556586	0.00370028	0.0124283	0.0120361	0.00380952	0.00678952	0.00513347	0.00196078	0.00922509	0.00575816	0.012334	0.0139795	0.00740741	0	0	0.00198216	0.00280112	0.00379867
75063	0.0149502	0.00810373	0.0105634	0.00589102	0.012987	0.00764526	0.0115321	0.0115132	0.00823723	0.0115512	0.0137221	0.00472813	0.0115132	0.00682594	0.0147059	0.0140056	0.00293255	0.015361	0.00462963	0.00473934	0.00831947	0.00632911	0.00694444	0.00415512	0	0.00742942	0.00597015	0.0014771	0	0	0	0.00309598
75023	0.0156556	0.0111675	0.0110331	0.008	0.0143816	0.0170341	0.0155119	0.0165049	0.0106007	0.00767754	0.00642202	0.0131579	0.013198	0.0123839	0.0157729	0.0125969	0.0120794	0.00927644	0.0124666	0.0132653	0.0152505	0.0121837	0.00883392	0.0157155	0.0120037	0.0134228	0.0107212	0.000956023	0	0	0.000940734	0
76636	0.0192308	0	0.0169492	0.0357143	0	0	0	0.0222222	0.0181818	0	0	0	0.0140845	0	0	0.0217391	0	0	0	0	0.0238095	0	0	0.0196078	0.031746	0.0357143	0	0	0	0	0	0
75495	0.00512821	0	0.00413223	0	0.00934579	0.0179641	0.0217391	0.00564972	0	0.0295567	0.010582	0.0151515	0.0114286	0.0295858	0.00515464	0.0315789	0.01	0.0206186	0.0297619	0.0110497	0.0150754	0.010929	0	0.019802	0.0114943	0.0180995	0.0146341	0	0	0	0	0
76044	0	0.00961538	0	0	0.00819672	0.00925926	0.00819672	0.027027	0.00694444	0	0	0.00833333	0.0166667	0.00854701	0	0	0.00840336	0	0.0107527	0.008	0.00847458	0.0155039	0.0116279	0.01	0.0172414	0	0	0.0183486	0	0	0	0
75081	0.0124533	0.0126904	0.0155689	0.0157005	0.0121803	0.0121507	0.0123916	0.0103226	0.0135468	0.014944	0.011919	0.0117396	0.0144357	0.0229469	0.0185185	0.0163522	0.0205656	0.0214797	0.0157303	0.0227848	0.0210804	0.0159119	0.0123457	0.0264106	0.0226537	0.0182599	0.0116414	0.00106952	0	0	0	0
75032	0.00421053	0.0179775	0.00647948	0.00189753	0.0020202	0.00357143	0.00546448	0.00905797	0.011257	0.00656814	0.00934579	0.00984252	0.00501672	0.0145191	0.00537634	0.0084317	0.0193322	0.00465116	0.01473	0.00486224	0.0134357	0.0111465	0.00352734	0.0153322	0.00549451	0.00714286	0.0125984	0	0	0	0.00166667	0
76266	0.00795756	0.0190024	0.0214477	0.0245098	0.0174564	0.00982801	0.0151515	0.0148883	0.0123762	0.0126263	0.0101781	0	0.0102828	0.0136986	0.0210526	0.0100503	0.0111421	0.00982801	0.0165289	0.00250627	0.00913242	0.0182648	0.0288462	0.0190931	0.0152505	0.0128535	0.00707547	0	0	0	0	0
75025	0.00759494	0.00479616	0.00829384	0.00600962	0.0113507	0.00633714	0.0111386	0.0113766	0.00560538	0.012761	0.0187354	0.0113043	0.00659631	0.00818554	0.011325	0.0134639	0.00623441	0.0142518	0.0162225	0.00715137	0.003663	0.0102857	0.0112613	0.00704225	0.0214541	0.0119306	0.0191327	0	0.00497512	0	0	0
75054	0	0	0	0	0	0.0217391	0	0.0115607	0.00546448	0	0	0.00571429	0.00699301	0	0	0	0	0	0.00543478	0.00621118	0.00540541	0.0106383	0.00896861	0	0.015625	0.00956938	0.00970874	0	0	0	0	0
76028	0.0148192	0.00518807	0.00591327	0.00852619	0.00786449	0.00793651	0.00896593	0.0097561	0.0131054	0.0103659	0.011744	0.0103486	0.014637	0.0124294	0.0128056	0.0118624	0.0148192	0.00896057	0.0130112	0.00882872	0.0248843	0.0124703	0.0149813	0.014881	0.017809	0.0164204	0.0172693	0.00167411	0.00206505	0.0010395	0.00110193	0.00105541
75167	0	0	0.00729927	0.00606061	0.00632911	0	0.00671141	0	0	0.00740741	0	0.00714286	0.0128205	0	0.00571429	0.0123457	0.0192308	0.00641026	0	0.0272109	0.0140845	0.0416667	0.00689655	0.0201342	0	0.0147059	0.010989	0	0	0	0	0
75024	0.0047619	0.00207039	0.00430108	0.00819672	0.00635593	0.0104822	0.0115163	0.00719424	0.00948767	0.0114068	0.0121528	0.00252845	0.00489396	0.00980392	0.00894454	0.00670017	0.0097561	0.00970874	0.00958466	0.00338983	0.0170068	0.00460829	0.00874636	0.0106545	0.0148148	0.0139752	0.0141509	0	0	0	0.00145138	0
75002	0.00563607	0.010101	0.00475813	0.00805802	0.00840336	0.00608365	0.00691776	0.00622084	0.00562984	0.00929512	0.00831255	0.00915751	0.00840336	0.0139002	0.0101325	0.0115798	0.0179445	0.016129	0.0114192	0.0144435	0.00656814	0.0125209	0.00900901	0.00844854	0.0165289	0.0102686	0.0148786	0.00151057	0.000801282	0.000759878	0	0.00225056
75115	0.0162122	0.013626	0.0128617	0.00987654	0.00956938	0.00966184	0.0103245	0.00844854	0.0113982	0.0155885	0.011336	0.0154753	0.00980392	0.0108605	0.0100154	0.0153285	0.016116	0.00627451	0.0125184	0.00896861	0.0114531	0.00859599	0.00881954	0.00905923	0.0269461	0.0143084	0.0162037	0.000769823	0.00237906	0	0.000733676	0.00215208
76119	0.00983837	0.00958702	0.00553633	0.0131666	0.006	0.00699301	0.00637845	0.0100739	0.0128452	0.00854139	0.00752823	0.0118086	0.0150971	0.0141297	0.0111039	0.0119122	0.00977654	0.0105932	0.00862069	0.00647249	0.00984898	0.0091623	0.00716846	0.00820793	0.0155945	0.0105932	0.00889802	0.00068306	0	0	0	0.001853
75087	0.00375235	0.00884956	0.010274	0.00822368	0.022792	0.00809061	0.0015949	0.00776398	0.028169	0.00688863	0.0126812	0.00530973	0.0273141	0.00618238	0.0156986	0.0136364	0.019802	0.0214395	0.0180055	0.0168196	0.0215716	0.0142045	0.0220913	0.0195783	0.0146862	0.00783699	0.0144168	0	0	0	0	0
75044	0.0111663	0.00841346	0.0134474	0.00584112	0.0045403	0.0113122	0.0106257	0.00384123	0.0109769	0.0166297	0.00739827	0.00865801	0.0128205	0.00872818	0.0155502	0.0120773	0.00963855	0.0138714	0.0161074	0.0190703	0.0180288	0.0159817	0.0154578	0.00829384	0.0175439	0.0180072	0.0192308	0.00246002	0.00348028	0.00227531	0	0.00113379
75088	0.0175097	0.0120898	0.0117845	0.0118243	0.0229133	0.0127796	0.00519031	0.00827815	0.00805153	0.0143603	0.00628931	0.0078125	0.0170358	0.0170068	0.011257	0.0121528	0.0117845	0.0138169	0.00309119	0.0165017	0.0133588	0.0177134	0.0123023	0.0125448	0.0140598	0.0103806	0.00716846	0	0	0.00350263	0	0.0034662
75052	0.00627138	0.00864398	0.00889878	0.0105438	0.00888395	0.00791855	0.00637681	0.0117515	0.00640683	0.00569801	0.00729547	0.00607375	0.00770599	0.00612472	0.00625	0.00996329	0.00899382	0.00745077	0.00501952	0.0044843	0.0116212	0.00908575	0.0110254	0.00887265	0.0148515	0.0136314	0.0100671	0.00107411	0	0	0.000520021	0.000524109
75424	0.00826446	0.00934579	0	0	0	0	0.00943396	0	0.0151515	0.0333333	0.019802	0	0	0	0.0128205	0	0.00925926	0	0.0285714	0.025	0.01	0	0.0333333	0.027027	0.0306122	0.0106383	0.029703	0.0107527	0	0	0	0
76063	0.0059727	0.00325998	0.0064257	0.00434028	0.0110497	0.00780031	0.00616333	0.00573888	0.00441501	0.00649819	0.00814815	0.00756144	0.00959233	0.00439239	0.0116009	0.00948905	0.0106061	0.00451467	0.0100077	0.0120573	0.0135231	0.0137383	0.0119803	0.0114633	0.013087	0.00670641	0.0116533	0	0	0	0.00412371	0
76227	0.0161616	0.0116054	0.0186567	0.00931099	0.00545455	0.0132827	0.00356506	0.00389105	0.0110294	0.0017762	0.0093633	0.0226667	0.0173745	0.0126126	0.0135135	0.0179856	0.0166976	0.00339559	0.00932836	0.0207337	0.022	0.0203735	0.00491803	0.0160772	0.01473	0.0113636	0.0174326	0	0.00147275	0	0	0
75223	0.00498753	0.0124688	0.00250627	0.00479616	0.00252525	0.0209581	0.00828729	0.0172414	0.00511509	0.00271003	0.00694444	0.00954654	0.00265252	0.00588235	0.0112994	0.0175439	0.00584795	0.00819672	0.00742574	0.00307692	0.00262467	0.0120773	0.00274725	0.0107239	0.00961538	0.0137363	0.010582	0.00304878	0	0	0.00271739	0
76135	0.0136519	0.0150659	0.00724638	0.011254	0.0182421	0.00706714	0.020979	0.0165441	0.0221169	0.0126582	0.0143627	0.0235641	0.0185497	0.0115702	0.00823723	0.0115321	0.0217028	0.0187793	0.00778816	0.00625978	0.0148368	0.0112903	0.0106952	0.00896057	0.00815661	0.0163934	0.0230088	0	0	0.00308166	0	0
75007	0.0173697	0.028169	0.0168889	0.0107239	0.013089	0.0175285	0.018837	0.0103503	0.00986547	0.0189166	0.0153584	0.0169361	0.0148148	0.0110193	0.00797872	0.012987	0.0191304	0.0236842	0.013245	0.00639854	0.0107335	0.0056391	0.0108696	0.0106195	0.0206278	0.01322	0.011811	0	0.000886525	0.000961538	0	0
76673	0			0		0			0	0	0	0.0487805	0	0			0			0	0			0.0333333	0	0	0	0			0
75035	0.00479042	0.00679502	0.00455063	0.0055371	0.00934579	0.0049505	0.00611995	0.0101237	0.00860215	0.00994036	0.0108303	0.00275103	0.0125	0.00218103	0.00739176	0.0110664	0.0136054	0.0130577	0.00435256	0.00770077	0.0108959	0.00537057	0.00606061	0.011022	0.0160367	0.0134715	0.0136555	0	0.0022779	0.000974659	0.00100301	0
75163	0.0166667	0.00735294	0.00909091	0.0263158	0.00862069	0.0178571	0	0	0.012987	0.0363636	0.0280374	0.0288462	0.025641	0.04	0.0185185	0.010989	0.0309278	0	0.0416667	0.0151515	0.0352941	0.00909091	0.0105263	0.00847458	0.0454545	0.0776699	0	0	0	0	0	0
75001	0.00309598	0.0227273	0.00692042	0.00879765	0.0102389	0.00743494	0.0045045	0.0175439	0.00775194	0.0164609	0.00434783	0	0.00854701	0.00784314	0.00425532	0.00408163	0.00823045	0.0041841	0	0	0.00452489	0.0115385	0.025974	0	0.00363636	0	0.00803213	0.00749064	0	0.00387597	0	0
75235	0.0137525	0.00647948	0.00412371	0.0101215	0.00650759	0.00902935	0.00760456	0.00402414	0.0194932	0.0191083	0.00209205	0.012766	0.00446429	0.0124069	0.0112613	0.0105263	0.00455581	0.0195599	0.00460829	0.00712589	0.026764	0.00514139	0.00873362	0.00587084	0.0124378	0.00233645	0.0147783	0.00220751	0.00222222	0.00211864	0.00413223	0.00442478
75166	0	0	0	0	0.0166667	0	0	0	0	0.0243902	0.0151515	0	0	0	0	0.00980392	0.028169	0.0116279	0	0	0	0	0	0.0240964	0.0119048	0.0119048	0	0	0	0	0	0
75134	0.0138614	0.00922509	0.00587084	0.0018622	0.00873362	0.00559701	0.00172414	0.0165746	0.00361664	0.00591716	0.00733945	0.00638298	0.00355872	0.0119048	0.00207039	0.00570342	0.0125	0.0106383	0.0170213	0.0181488	0.0116505	0.00362319	0.0154867	0.011236	0.0141988	0.0163265	0.00639659	0.00197628	0	0	0	0
75241	0.00760456	0.0142276	0.0142315	0.0142421	0.0127827	0.00871249	0.00911577	0.0135922	0.0196271	0.00625	0.0166994	0.0104962	0.015311	0.00775946	0.00951475	0.00759013	0.0144648	0.0158395	0.0140977	0.0117532	0.017418	0.00994575	0.0084666	0.0114177	0.0195675	0.0209424	0.0127796	0	0	0	0	0
75141	0.0188679	0.0117647	0.0190476	0	0.0105263	0	0.0183486	0.027027	0.03	0	0.0192308	0.0107527	0	0.011236	0.00925926	0.0208333	0.0208333	0	0.0120482	0.0365854	0.0119048	0.00934579	0	0.0275229	0.025	0	0	0	0	0.010101	0	0
76132	0.017192	0.0110063	0.00849858	0.0287356	0.0104634	0.00994318	0.0124805	0.00896861	0.0128388	0.0058651	0.00580552	0.0102941	0.0157368	0.0142487	0.0128388	0.0127479	0.0200573	0.0262346	0.00435414	0.0136986	0.0136612	0.017931	0.0112676	0.0155148	0.0215343	0.0104849	0.015444	0	0	0.0013986	0	0
76011	0.00598802	0.00284091	0.010989	0.0120301	0.00808625	0.0147059	0.0203762	0.00950872	0.0191176	0.00740741	0.0169014	0.0209424	0.0131579	0.00472441	0.0188406	0.00606061	0.0105422	0.0132939	0.0111111	0.0156794	0.00509554	0.0116959	0.0131108	0.0214765	0.0298273	0.009375	0.0172911	0.00143266	0	0	0	0
75155	0	0	0.0144928	0	0.0119048	0.0204082	0	0	0	0.027027	0.0166667	0.0606061	0	0	0	0	0	0	0	0.015873	0	0	0	0	0.0163934	0	0	0	0	0	0	0
75148	0.0137931	0.0134228	0.0241379	0.0224719	0.0350877	0.0197368	0.0261438	0.0170068	0.0106383	0.032967	0.0142857	0.0297872	0.0376712	0.040404	0.0363636	0.037415	0.0273973	0.034632	0.0229885	0.0363636	0.0282686	0.0509091	0.047619	0.0342466	0.0294118	0.0627803	0.0758929	0	0	0	0	0
76053	0.00915033	0.0110294	0.0138889	0.016	0.0266312	0.0168472	0.0190024	0.0202788	0.0231481	0.00744417	0.0210526	0.00653595	0.0150812	0.0111111	0.00587544	0.00577367	0.0142012	0.0168269	0.0179775	0.0250627	0.0145278	0.0123457	0.0154946	0.00958084	0.0167526	0.0144357	0.0136519	0	0	0.00104932	0.00113379	0
75149	0.0103448	0.0151091	0.0156156	0.0107399	0.00609385	0.0111039	0.00841424	0.00973394	0.00788357	0.00524476	0.0121328	0.0143926	0.0147059	0.0125786	0.0108565	0.0148348	0.00853659	0.00835476	0.00321958	0.0117264	0.00719424	0.00740242	0.00511696	0.00643777	0.0195394	0.00989346	0.0171184	0.00138504	0	0.000625782	0	0
75204	0.00681818	0	0.00414079	0.00473934	0.00220264	0	0.00498753	0.00457666	0.00221729	0.0078125	0.00456621	0.00659341	0.0107066	0.010917	0.0111111	0.00227273	0.00699301	0.00226757	0.00230415	0.0091954	0.0123457	0.0183299	0.00251256	0.0140449	0.0183908	0.00704225	0.0113895	0	0	0	0	0.00220751
75218	0.0145396	0.00333333	0.0229885	0.0122137	0.0178042	0.0280992	0.00520833	0.00841751	0.00686106	0.0221465	0.0142349	0.0213465	0.0201097	0.00796178	0.00894454	0.00530035	0.0172712	0.00723327	0.0108499	0.0114943	0.0127273	0.0210158	0.0195035	0.00818331	0.0122378	0.0196399	0.00910747	0	0.0017762	0.00190114	0	0.00164745
76651	0.0176991	0.0352941	0	0.0291262	0.0234375	0	0	0	0.0208333	0.0126582	0.019802	0.0446429	0	0.0120482	0.00884956	0.0104167	0	0.0119048	0.0288462	0.00970874	0	0.0363636	0.0229885	0.012987	0.0186916	0.0215054	0.00869565	0	0	0	0	0
76043	0.0149254	0.0075188	0.00729927	0.00699301	0	0.00628931	0.00543478	0.00657895	0.0344828	0.0123457	0.0231214	0.00588235	0.00636943	0.00724638	0.016	0.0130719	0.00840336	0.0075188	0	0	0.00540541	0.0108108	0.017094	0.00757576	0	0.0217391	0.0229885	0	0	0	0	0
75409	0.00680272	0	0	0.00395257	0.0134228	0.00314465	0.00296736	0.00682594	0	0.00621118	0.00645161	0.00838574	0.0135593	0.0288462	0.00749064	0.00623053	0.0276923	0.0140845	0.011976	0.0358306	0.0137457	0.00613497	0.00874636	0.00571429	0.013089	0.00543478	0.00954654	0	0	0	0	0.00202429
76023	0	0.00552486	0.00537634	0.00485437	0.00537634	0.00591716	0.00497512	0.00431034	0.00431034	0.0049505	0	0.00873362	0.0164835	0.0175439	0.00531915	0	0	0.0118343	0.00617284	0.0111732	0.0225989	0.015544	0.011236	0.0122699	0.0164835	0.010101	0.0229358	0.00595238	0	0	0	0
75042	0.00618557	0.0121723	0.0127077	0.00607903	0.0114943	0.0145773	0.013347	0.0113872	0.0127932	0.00979432	0.0147783	0.0125483	0.00955414	0.0138741	0.010101	0.0118662	0.0147059	0.0161476	0.00838574	0.0104167	0.0126984	0.00971922	0.0160256	0.0139335	0.0130293	0.00801833	0.0150812	0	0	0	0	0.000979432
75165	0.00743889	0.0110988	0.0156413	0.00968784	0.0107875	0.0102354	0.00982318	0.00919305	0.0113529	0.0145078	0.0111675	0.0148221	0.0147638	0.00941423	0.014549	0.0266393	0.0137795	0.00742312	0.0100705	0.0109453	0.0140541	0.0100733	0.0185759	0.0148957	0.0213358	0.0172414	0.0110294	0.00183318	0.00188857	0	0	0.00235664
76115	0.00957854	0.00706714	0.0130293	0.00366972	0.00164745	0.00371058	0.00164745	0.0035461	0.0116473	0.00537634	0.00670017	0.0108696	0.0128913	0.00491803	0.00314465	0.0100167	0.0144928	0.00854701	0.00656814	0.00352113	0.00902527	0.00753296	0.00510204	0.0075188	0.0053286	0.00915751	0.00816327	0	0	0	0	0
76060	0.0160428	0.0111111	0.00540541	0.00549451	0.00452489	0.0285714	0.0201005	0.0246305	0.00956938	0.00444444	0.0207254	0.0278884	0.0276243	0.00966184	0.0147059	0.017341	0.00507614	0.00851064	0.015873	0.0108108	0.0238095	0.00497512	0.0135747	0.0170455	0.0107527	0.0187793	0.0146341	0	0	0.0049505	0	0
75074	0.0133809	0.00615655	0.0063234	0.00656045	0.0150943	0.0156709	0.0126953	0.0105364	0.00589391	0.00858779	0.0107973	0.00872483	0.012	0.00835073	0.00656045	0.00771456	0.0114833	0.00969932	0.011324	0.00723888	0.0122324	0.00859599	0.00686106	0.0142315	0.0121951	0.017192	0.0129482	0.00182482	0	0	0	0.000896861
75126	0.00809061	0.0114754	0.0132548	0.0015625	0.0115274	0.00625978	0.00424929	0.00576369	0.0156919	0.0140127	0.00682128	0.00886076	0.00383142	0.0155039	0.00587544	0.0106809	0.00670241	0.00847458	0.00816327	0	0.0100719	0.00561167	0.00286944	0.00286123	0.00993789	0.0133495	0.00896861	0.0011274	0	0.0021978	0	0
75050	0.00592885	0.00409417	0.0101852	0.00987167	0.0105871	0.00580833	0.00626118	0.00814664	0.0106383	0.014014	0.00851466	0.00259291	0.0106838	0.0133843	0.00569801	0.0119595	0.01002	0.00925069	0.0145322	0.0108268	0.0184825	0.0122699	0.0109336	0.0158287	0.0128968	0.0112045	0.0149551	0.000925069	0	0	0	0
76487	0	0	0	0	0	0.0121951	0.0123457	0	0.0125	0	0.0447761	0.0131579	0	0.0238095	0.025641	0	0.0140845	0	0	0	0	0.0181818	0	0	0	0.0151515	0.0149254	0	0	0	0	0
76040	0.014377	0.0163447	0.0151515	0.00847458	0.00966184	0.0120301	0.0103245	0.0116279	0.00966851	0.0111643	0.0115274	0.00952381	0.015748	0.016369	0.0106222	0.00895522	0.00778816	0.0123648	0.00849858	0.0153139	0.01	0.00884956	0.004329	0.00737463	0.0166667	0.00854701	0.0163934	0	0	0	0	0
75124	0.0174419	0.0333333	0.0142857	0.017341	0.0227273	0.00995025	0.0178571	0.00617284	0.0185185	0.0179641	0.0116959	0.00502513	0.0282486	0.0189873	0.00564972	0.00719424	0.0236686	0	0.0128205	0.0182927	0.0128205	0.0193548	0.0233918	0.0222222	0.0265957	0.0111111	0.0361446	0.00558659	0	0	0	0
76066	0.0120482	0.0107527	0.00917431	0.0121951	0.0253165	0.0265487	0.0116279	0.0117647	0.0105263	0.0263158	0.019802	0.015625	0.00980392	0.00877193	0	0	0.019802	0	0.0245902	0.0114943	0.0117647	0.0131579	0.0142857	0.0106383	0	0.02	0.0361446	0	0	0	0	0
75454	0.00680272	0.0222222	0.0136054	0.0222222	0.0153846	0.00813008	0	0.00769231	0.00505051	0.0136054	0.00699301	0.010929	0.00735294	0.0169492	0.00746269	0.0134228	0	0.00934579	0.00613497	0	0.00740741	0	0.010989	0.0170455	0.0112994	0.0114943	0.0348259	0	0	0	0	0
75150	0.00749712	0.00680693	0.00652316	0.00884956	0.0095751	0.00790274	0.00640615	0.006875	0.0066586	0.0199413	0.00976205	0.0142687	0.0122624	0.0165644	0.0152866	0.00921053	0.0137157	0.0126751	0.00982801	0.0110104	0.0151615	0.00614675	0.0163701	0.0130226	0.0168691	0.0120567	0.0127714	0	0.000636132	0.000649351	0.00059453	0.00178465
75201	0.00625	0.011976	0.0113636	0.0194805	0.0131579	0.0170455	0.00492611	0.0106952	0.00584795	0.0216216	0	0.035	0.0186916	0.0331492	0.0204082	0.0106383	0.0106383	0	0.010101	0.0170455	0.0233918	0.00473934	0.010101	0.00571429	0.0139535	0.0122951	0.0163934	0	0	0	0	0
75022	0.00970874	0.00993377	0.00958466	0.0162866	0.0211268	0.0144092	0	0.00358423	0.0189274	0.00609756	0.0126582	0.00663717	0.00623053	0	0.0104895	0.0100671	0.0174927	0.0133779	0.0208333	0.0246914	0.0111111	0.0034965	0.0136986	0.0181269	0.0253623	0.00621118	0.00664452	0.00294118	0	0	0	0.00277778
75009	0.0100503	0.0272727	0.0117647	0.0111732	0.0229885	0.00518135	0.0163043	0.0097561	0.00904977	0	0.00858369	0.0181159	0.0193237	0.00540541	0	0.00813008	0.00526316	0.0104167	0.00543478	0	0.0107527	0.00990099	0	0.0160643	0.00854701	0.0257511	0.00896861	0	0	0	0	0
75019	0.00974026	0.00813008	0.0113452	0.00811688	0.0125673	0.011745	0.00886263	0.0016129	0.00902527	0.0220126	0.0168971	0.0070922	0.0165017	0.014975	0.00969305	0.0284006	0.025641	0.0246914	0.0111821	0.0097561	0.0148515	0.00904977	0.0114192	0.0130814	0.0109204	0.0130933	0.00687758	0	0	0	0	0
75207	0	0.0227273	0.0175439	0	0	0	0	0.0322581	0	0	0	0	0	0	0.030303	0	0	0	0	0	0.0384615	0.027027	0	0.037037	0	0	0	0	0	0	0	0
75490	0.0119048	0.0206186	0.0833333	0.0136986	0	0	0.0377358	0	0	0.0133333	0	0	0	0	0	0.0151515	0	0.0196078	0.0169492	0	0	0.0277778	0	0	0.0512821	0.0116279	0.05	0	0	0	0	0
76118	0.016129	0.0214477	0.0220588	0.0241287	0.0348525	0.00963855	0.0167064	0.0124688	0.0309735	0.0150376	0.00268817	0.016	0.0103627	0.0114613	0.00761421	0.00810811	0.016055	0.0135501	0.0182232	0.0127551	0.0242718	0.0232558	0.0169082	0.0102302	0.020202	0.0124378	0.0070922	0	0	0	0	0
75028	0.0133011	0.0181113	0.00672948	0.0189633	0.020936	0.0189633	0.0177215	0.0133333	0.0160428	0.018617	0.00992556	0.0132576	0.0135747	0.00436047	0.00889454	0.0223325	0.0194444	0.0160643	0.00921053	0.0145695	0.0168612	0.00889454	0.0108254	0.02	0.0122283	0.013089	0.0227273	0	0	0	0	0
75159	0.00174825	0	0.0138889	0.00932836	0.0129151	0.00739372	0.00680272	0.00582524	0.0131086	0.00853242	0.00723327	0.00535714	0.00877193	0.011925	0.0171527	0.00402414	0.0114943	0.00638298	0.00184843	0.00208768	0.0110906	0.0077821	0.0156863	0.01002	0.0102669	0.0155211	0.00994036	0	0	0.00202429	0.00170648	0
75209	0.0216216	0.0189189	0.0180879	0.00511509	0.0165746	0.0195122	0.0204604	0.0078329	0.0177215	0.0116279	0.00274725	0.0263789	0.0108696	0.00534759	0.0114286	0.021148	0.0286533	0.0197368	0.015873	0.0215054	0.0248619	0.00824176	0.0183486	0.0109589	0.018617	0.00864553	0.00609756	0.00253807	0	0	0	0
76164	0.0125	0.0116279	0.0077821	0	0.0171233	0.00675676	0.00955414	0.00536193	0.00793651	0.0163043	0.0113636	0.0153453	0.0108696	0.0163488	0.00835655	0.0108696	0.00271003	0.0058651	0.0026738	0.00731707	0.00721154	0.00854701	0.00821918	0.0108696	0.0167131	0.00847458	0.00828729	0	0	0	0	0
76012	0.00493827	0.0132979	0.00464396	0.00790514	0.0186335	0.0136426	0.0210396	0.0163522	0.0153846	0.00731707	0.0045403	0.0134298	0.0248815	0.00877193	0.00956284	0.0145119	0.0197183	0.0123609	0.011236	0.0180055	0.0199734	0.0181564	0.0165184	0.0153061	0.0163488	0.016624	0.0123796	0	0.0011976	0	0	0
76179	0.00535906	0.00503018	0.00630915	0.00628272	0.00503018	0.00313808	0.0091001	0.00482625	0.00439754	0.00437445	0.00703606	0.00181159	0.00576369	0.00335289	0.00854701	0.00667223	0.00914913	0.00639269	0.00543971	0.0116279	0.00358102	0.0125786	0.00365297	0.00605013	0.00978648	0.00692641	0.0115798	0	0.0008285	0.00170068	0	0
75234	0.0211516	0.0256709	0.00881612	0.0118906	0.0154044	0.0106762	0.00606796	0.021978	0.021327	0.0162703	0.021102	0.0204962	0.0181818	0.0131737	0.0140665	0.0164159	0.0293333	0.0232843	0.0124014	0.0200535	0.0226131	0.0165746	0.0125945	0.0184971	0.0190476	0.0212245	0.0184564	0	0	0	0	0
75203	0.00208768	0.00247525	0.00595238	0.0056926	0.00223714	0.0143737	0.01222	0.00627615	0.00684932	0.00840336	0.013834	0.0143541	0.00643777	0.00997506	0.00471698	0.0140515	0.0199115	0.0216216	0.0121065	0.00477327	0.0118765	0.00769231	0.0181818	0.0114943	0.0144509	0.0108992	0.00600601	0	0	0	0	0
76205	0.030303	0.0176211	0.020316	0.00921659	0.0123711	0.02657	0.0261438	0.0206186	0.0300926	0.00995025	0.0272109	0.0250391	0.0187793	0.0316742	0.0226757	0.0330579	0.02407	0.0169492	0.0219298	0.029148	0.0186335	0.0197802	0.00638298	0.0147992	0.0343137	0.0266075	0.016317	0	0	0.00201207	0	0
75067	0.0131926	0.0184818	0.0151229	0.0200388	0.0212892	0.010198	0.0151707	0.0147341	0.0193026	0.015534	0.0139241	0.0215974	0.0183486	0.0112137	0.00956023	0.0105263	0.0175329	0.0124334	0.00952381	0.0126126	0.0166154	0.011875	0.0100651	0.00662252	0.0117212	0.0146404	0.0101266	0	0	0.00124844	0	0
75228	0.0126008	0.00403924	0.0108055	0.01014	0.00945274	0.0115639	0.010929	0.0152749	0.0108214	0.00607083	0.0102804	0.0126404	0.015361	0.00763747	0.00904255	0.012884	0.0120798	0.00647249	0.00869121	0.00895656	0.00802005	0.00675068	0.00516917	0.00852676	0.0117208	0.00698254	0.0117768	0.00157315	0.00106724	0.000539957	0	0.00103842
76120	0.00319489	0	0.00561798	0.00617284	0.0084507	0	0.00486618	0.0075	0.0028169	0.0136612	0.00728155	0.0121065	0	0.0046729	0.00952381	0.00746269	0.00238663	0.00963855	0.00733496	0.010846	0.00485437	0.00873362	0	0.0078125	0.00907029	0.00729927	0.0103734	0	0	0	0.00221729	0
75479	0.046729	0.0138889	0.0487805	0.0136986	0.0149254	0.0307692	0.0229885	0.015625	0.012987	0	0.0144928	0.0333333	0.0980392	0	0.02	0.0153846	0.0363636	0	0.0377358	0.0327869	0	0.0444444	0	0.0882353	0.0277778	0.148148	0.111111	0	0	0	0	0
75220	0.00484966	0.00396825	0.00646353	0.00455789	0.00626305	0.00788177	0.00675024	0.00565504	0.00580271	0.000992063	0.00290135	0.00469484	0.00340909	0.00553097	0.00408163	0.0104493	0.00468933	0.00358852	0.00550661	0.00476758	0.00997506	0.00247219	0.00647948	0.00308008	0.0141844	0.00712589	0.00606796	0	0.00232288	0	0.00106724	0
75104	0.0130653	0.0126582	0.00576923	0.00680934	0.00798403	0.0102669	0.0192503	0.0233463	0.0117647	0.0125918	0.00303337	0.00824931	0.0152284	0.0135005	0.00397219	0.0143816	0.00784314	0.0131446	0.00823422	0.0101946	0.0120879	0.0158562	0.00930233	0.00740741	0.0161128	0.0108161	0.0136126	0.00094697	0	0.00106496	0	0
75048	0.0222772	0.0165877	0.0114155	0.0239808	0.0149254	0.00486618	0.00980392	0.0148883	0.00260417	0.0138889	0.0108932	0.0113895	0.0189189	0.00977995	0.00501253	0.0075188	0.00442478	0.0141176	0.0107296	0.00943396	0	0.00753769	0.0111359	0.0148883	0.0176322	0.00923788	0.0112867	0	0	0	0	0.00410678
76233	0	0.00840336	0.0175439	0	0.0176991	0.0366972	0.00740741	0.0172414	0.0188679	0.0165289	0.0151515	0.0454545	0.0309278	0.0543478	0.0275229	0.00909091	0.00892857	0.0326087	0	0.0337079	0.0394737	0.0487805	0	0.02	0.039604	0.0423729	0.00961538	0	0.00980392	0	0	0
76239	0	0		0				0		0	0	0	0	0.03125		0.0344828	0	0	0	0		0.030303			0.0217391		0	0		0		0.0277778
76259	0	0.02	0.019802	0.00934579	0	0.0254237	0.00833333	0.00735294	0	0.00961538	0	0.0193548	0.0444444	0	0	0.00970874	0.0384615	0.0176991	0.046729	0.00840336	0.0142857	0	0.00724638	0.0136054	0	0	0.0078125	0	0	0	0.0137931	0
76252	0.00980392	0	0	0	0	0.0153846	0.0277778	0	0	0	0	0.0694444	0	0	0.0169492	0.046875	0.015625	0	0	0	0.04	0	0.0149254	0.0172414	0.0102041	0.0353982	0.0277778	0	0	0	0	0
75214	0.00858896	0.00550661	0.00443459	0.0136674	0.00913242	0.0109091	0.0168919	0.0127758	0.0117647	0.013382	0.00877193	0.0132743	0.00998752	0.00738007	0.00462428	0.0108434	0.00497512	0.00415512	0.00896287	0.00969697	0.013285	0.0153257	0.0166453	0.0113507	0.0155875	0.00929615	0.00970874	0	0.00238379	0.00128041	0	0.00115473
75215	0.011065	0.00530504	0.00878477	0.00771605	0.00831025	0.00613497	0.00594354	0.0298742	0.0141509	0.017452	0.0123267	0.015025	0.0218855	0.0142631	0.0146819	0.0134454	0.0142096	0.0182149	0.00868056	0.00536673	0.0118243	0.0184874	0.0137457	0.00504202	0.0166667	0.0120898	0.00831947	0.00307692	0	0	0	0.0017094
76248	0.00784827	0.00712589	0.00417163	0.00404624	0.0107849	0.00667881	0.00795594	0.00621504	0.00789177	0.00787845	0.00662691	0.0134328	0.0107004	0.0139485	0.00750268	0.0205245	0.0215664	0.0236686	0.0128866	0.0184049	0.0316159	0.0188934	0.013587	0.0144737	0.0278184	0.015299	0.02149	0.00410397	0	0	0.00134048	0
76065	0.00182482	0.00551471	0.013468	0.0119658	0.0260708	0.00345423	0.00938967	0.0206186	0.00598802	0.00680272	0.00315457	0.00608828	0.0178838	0.00655738	0.00913242	0.0130814	0.0186246	0.0118871	0.00647249	0.00949367	0.0142602	0.00794913	0.0141956	0.00892857	0.0174165	0.0132939	0.00872093	0	0	0	0.00143266	0
76052	0.00416667	0	0.00408163	0.00398406	0	0.00711744	0.00660066	0.00740741	0.00934579	0.00328947	0.00634921	0	0.0142857	0	0.00696864	0.00327869	0.0107914	0.00346021	0	0.0126984	0.0125786	0	0.00887574	0.010929	0.0113636	0.0175439	0.0134409	0	0	0	0	0
76017	0.00864553	0.00671785	0.0101833	0.0056338	0.00816327	0.0104167	0.0149813	0.0104167	0.0149254	0.0114833	0.0130354	0.00741351	0.0127796	0.0136187	0.0093633	0.0127202	0.018981	0.00993049	0.0139442	0.014218	0.00944386	0.00779727	0.0111111	0.0119166	0.00704935	0.00879765	0.0154639	0	0.000982318	0	0	0
76645	0.0150659	0.0177384	0.0123457	0.0111524	0.015444	0.0167015	0.021028	0.00849257	0.0174672	0.00875274	0.0103306	0.0126316	0.0263736	0.0218818	0.010352	0.0176211	0.0138249	0.0177215	0.0147992	0.018018	0.005	0.00524934	0.0119403	0.00231481	0.018617	0.0296736	0.0197183	0	0	0.00294118	0	0.00294118
75252	0.0059761	0.018	0.00403226	0.00821355	0.0117647	0.00974659	0.00626305	0.0127389	0.00578035	0.0160321	0.0126582	0.0145161	0.00809717	0.0141343	0.0108499	0.0130841	0.0140845	0.019685	0.012844	0.0149573	0.0183299	0.0142276	0.00929368	0.0168067	0.0164234	0.00784314	0.0234234	0	0	0	0.00166945	0
76109	0.0145833	0.0186335	0.029703	0.0256959	0.0200401	0.022	0.0130152	0.0113122	0.0194384	0.0257937	0.0209644	0.0161871	0.028866	0.0251451	0.00792079	0.0175097	0.0182927	0.0190678	0.0162413	0.0186722	0.0166359	0.0151188	0.0394191	0.0242915	0.0332542	0.0133929	0	0	0	0.00451467	0	0.00215054
76691	0.0197368	0.00561798	0.0189873	0.0233918	0.015544	0.0248447	0.0280899	0	0.0171429	0.00555556	0.0192308	0.0248447	0.045977	0.0459184	0.0316456	0.0103093	0.0205128	0.0379747	0.0248447	0.0255102	0.0124224	0.0198675	0.0566038	0.0141844	0	0	0.0357143	0	0	0	0	0
76051	0.0165746	0.0218341	0.00765027	0.0136054	0.015213	0.00888889	0.0144605	0.0113895	0.0196281	0.00861141	0.00785634	0.0141151	0.0172414	0.0215983	0.0154959	0.0136698	0.0202703	0.0208817	0.0170524	0.0162338	0.0105152	0.0149893	0.0285714	0.0127524	0.0199115	0.0139485	0.0200445	0.00109649	0.0020429	0.00100604	0.00195122	0
76626	0.0188679	0.0465116	0	0.0188679	0	0.0153846	0	0	0.0153846	0.0454545	0	0	0.0188679	0	0	0	0	0	0.0169492	0	0	0	0	0.02	0.0222222	0	0.05	0	0	0	0	0
76058	0.011583	0.0120968	0.0078125	0.0127971	0.00787402	0.0145396	0.010772	0.00759013	0.0135593	0.00990099	0.00362319	0.00875657	0.00860585	0.00811688	0.00590551	0.00536673	0.0170132	0.0104895	0.0116861	0.00772201	0.011236	0.0153846	0.00776699	0.0111317	0.00690846	0.0069808	0.003367	0.00164474	0	0	0	0
76059	0.0298507	0.0118343	0.00564972	0.0167598	0.0121212	0.00606061	0	0.0273224	0.0188679	0.0193548	0.0239521	0.00662252	0.0123457	0.0136054	0.037037	0.0318471	0.0191083	0	0.0141844	0.0181818	0.0143885	0.0232558	0	0.00684932	0.0337079	0.0111732	0.00540541	0	0	0	0	0
75238	0.00784314	0.00757576	0.0110565	0.00942285	0.00830368	0.00777202	0.00460829	0.0107095	0.0149813	0.0132212	0.00623441	0.00796359	0.0155317	0.0130641	0.00248139	0.00595948	0.0147727	0.01	0.0109622	0.0121951	0.0221402	0.0149813	0.0167264	0.0180072	0.0151869	0.0168776	0.0101925	0	0	0	0	0
75125	0.010929	0.0284091	0	0.0186916	0.0111732	0	0.00952381	0.0108696	0.0049505	0.00571429	0	0.00980392	0.00952381	0.0283688	0.00966184	0.0243902	0.0259067	0	0.0175439	0.0240964	0.0117647	0.0123457	0.00591716	0	0.0239521	0.0193548	0.0169492	0	0	0	0	0
76064	0.0243902	0	0	0	0	0	0	0.0181818	0.0384615	0	0	0	0	0.05	0.0392157	0.0188679	0	0	0.0408163	0.02	0	0	0.0192308	0	0	0	0	0	0	0	0	0
76071	0.034188	0.019802	0.0117647	0.0120482	0.01	0	0.00990099	0.026087	0	0.00961538	0	0.0283019	0	0.00917431	0	0	0	0.0265487	0.0471698	0.0291262	0.010101	0.0111111	0	0	0.00729927	0	0	0	0	0	0	0
76073	0	0.00763359	0	0.00588235	0	0.00588235	0.00729927	0.00625	0.0126582	0.00558659	0.00662252	0	0	0	0	0.0183486	0	0.0145985	0	0.00645161	0.00609756	0.00694444	0	0.00819672	0.0178571	0	0.00840336	0	0	0	0	0
76049	0.00798722	0.00293686	0.0103093	0.0107527	0.00275862	0.00884956	0.00911854	0.0060423	0.0106707	0.00532481	0.0115321	0.00831025	0.0214286	0.00860832	0.00789889	0.010687	0.0135747	0.0192616	0.00679117	0.0188088	0.0177778	0.015625	0.0107858	0.0115607	0.0217391	0.0222841	0.0127551	0	0.00134228	0.0012285	0.00139082	0.00133511
75211	0.0110276	0.00666325	0.00669413	0.0107527	0.010352	0.00667694	0.00938967	0.00741133	0.00896152	0.00779626	0.00570835	0.00634249	0.00814775	0.00734137	0.00661886	0.0085883	0.0122879	0.0133576	0.0119863	0.0115473	0.0113298	0.0108074	0.00740319	0.0084317	0.0123372	0.00860215	0.00548321	0.000632111	0	0	0	0.000618812
75208	0.00225989	0.00869565	0.00337838	0.0021254	0.00260078	0.00237812	0.00881612	0.0109091	0.00840336	0.00739827	0.00956938	0.00694444	0.0126422	0.0110701	0.00696056	0.0131579	0.0104849	0.00718391	0.002442	0.0065189	0.00928382	0.00990099	0.00660502	0.0106101	0.00453858	0.00447094	0.0111111	0.00143678	0	0.00314465	0.00160514	0.00155521
76050	0.0147059	0.00512821	0.00515464	0.0049505	0.0097561	0.0159574	0.00480769	0.00483092	0.0169492	0.0181818	0.027027	0.0101523	0.0114286	0.0163934	0.00980392	0.0252525	0.0120482	0.00469484	0.0052356	0.0206186	0.0268817	0	0.0111111	0.00578035	0.0384615	0.00938967	0	0	0	0	0	0
76262	0.00998004	0.00401606	0.00578035	0.0102041	0.00214592	0.0137525	0.00645161	0.00551471	0.0125448	0.00552486	0.00763359	0.00524476	0.012987	0.00917431	0.0171821	0.010084	0.0137694	0.0102041	0.00798722	0.0118644	0.0165837	0.00518135	0.0135135	0.0161812	0.0210356	0.0175439	0.0217391	0	0.00145773	0	0	0
76055	0.0205479	0.0322581	0.0666667	0.0265487	0.0465116	0.0217391	0	0	0.0185185	0.0462963	0.0234375	0.0267857	0.02	0.0306122	0.0224719	0.010989	0.0227273	0.00952381	0.00909091	0.0821918	0.00970874	0	0.0408163	0.0104167	0.0350877	0.025	0.0246914	0	0	0	0	0.0125
76270	0.0229885	0.0126582	0	0	0	0.06	0	0	0	0	0	0	0.0192308	0.0196078	0.0192308	0.0188679	0	0.0169492	0.0163934	0.0731707	0.0410959	0	0.0149254	0.0357143	0.0149254	0	0.0212766	0	0	0	0	0
75231	0.008726	0.0103986	0.0101437	0.00743494	0.00369344	0.00817996	0.00262697	0.000858369	0.00727934	0.0049505	0.00918274	0.00417711	0.00682927	0.0123692	0.00674374	0.00200401	0.0100604	0.00731452	0.00551268	0.0038059	0.0029383	0.00417973	0.00677638	0.00379147	0.00491642	0.00995025	0.00691017	0	0	0	0	0
75452	0.0070922	0.0141844	0.00769231	0	0.0359712	0	0	0.00847458	0.013245	0.0168067	0	0.0216216	0	0	0.0169492	0.00793651	0.0202703	0	0	0.0387597	0.0150376	0	0	0.0075188	0.0227273	0.06	0.0384615	0.00675676	0	0	0	0
75229	0.0188917	0.0130548	0.0130641	0.0117647	0.010333	0.0167742	0.00632911	0.0113493	0.00981595	0.00393701	0.0121359	0.0165485	0.025731	0.0168394	0.0140056	0.0102564	0.0144737	0.0116618	0.0126582	0.00795756	0.0125523	0.0176391	0.0157274	0.0262172	0.012894	0.0155367	0.0113798	0	0	0	0	0
75423	0	0	0	0.0117647	0	0	0.02	0	0	0	0.0121951	0	0	0	0.015873	0.025974	0	0.0188679	0	0	0	0.0309278	0.0289855	0	0.0102041	0.0147059	0	0	0	0	0	0
75496	0.00769231	0.0181818	0	0.00884956	0.00884956	0.00877193	0	0.0075188	0.026087	0.0413223	0.0178571	0.0147059	0.0163934	0.0246914	0.0111111	0.037037	0.0505051	0.0108696	0.0246914	0	0.030303	0.0512821	0.0204082	0.025641	0.0344828	0.0421053	0.038835	0	0	0	0	0
75225	0.0143113	0.0134875	0.0168856	0.0127971	0.0105263	0.0151803	0.0114723	0.0166052	0.0130841	0.0135922	0.011976	0.016791	0.0132576	0.0108225	0.012848	0.0201465	0.0248227	0.00609756	0.0214008	0.0245902	0.00630252	0.0102249	0.0133588	0.00779727	0.03125	0.0147992	0.0182648	0	0.00212314	0	0	0
75227	0.00878378	0.0123297	0.0111329	0.00878972	0.0153641	0.00722259	0.00856531	0.00473934	0.0041841	0.0137435	0.00866873	0.00638978	0.00849673	0.00474898	0.00472016	0.0151515	0.0118964	0.0164756	0.00678426	0.00995025	0.00996441	0.00440044	0.00594354	0.0070373	0.00589971	0.00672143	0.00549828	0	0	0.000708717	0.000666223	0.00129366
76652				0	0	0	0	0	0	0.0285714	0.0285714	0		0	0.0277778	0	0	0	0.03125		0	0	0			0.0384615	0	0	0	0	0	0
76476	0	0	0	0	0.0217391	0	0	0.0151515	0	0	0	0	0	0.0377358	0.0147059	0	0.016129	0.0166667	0	0.0327869	0	0	0.0181818	0.0181818	0	0.0377358	0.0227273	0	0	0	0	0
76670	0	0	0.131579	0.0285714	0	0.0454545	0		0	0	0	0	0	0	0	0	0	0.0416667	0.0416667	0	0.0185185	0	0	0	0	0.0285714	0	0	0	0	0	0
76462	0.011236	0	0	0	0	0	0.0625	0	0.0123457	0	0.0416667	0.012987	0.0153846	0	0.0277778	0	0	0.0142857	0.0151515	0	0.0289855	0.0149254	0	0.015625	0	0.0108696	0.0153846	0	0	0	0	0
76639	0.0175439	0.0149254	0	0	0.0181818	0	0.0166667	0	0.0192308	0.0172414	0	0	0	0	0.0181818	0	0.0163934	0.02	0	0.0149254	0.0128205	0	0	0	0.0638298	0.03125	0	0	0	0	0	0
76671	0.016129	0.0285714	0	0	0	0	0.0344828	0	0.0357143	0	0.0188679	0	0	0	0	0	0.02	0	0	0	0.0196078	0	0	0	0	0	0	0	0	0	0	0
76679	0	0	0	0	0	0	0.0217391	0	0	0.0285714	0	0	0.0151515	0.0175439	0.0243902	0.027027	0.0238095	0	0	0	0.0441176	0	0.0185185	0	0	0	0.0322581	0	0	0	0	0
75232	0.00875274	0.00816327	0.00658617	0.00682594	0.00995575	0.0161638	0.0186404	0.00990099	0.0125786	0.0123077	0.00695134	0.00798403	0.0177725	0.0122087	0.00538793	0.00567537	0.00968784	0.0124434	0.0143965	0.0174419	0.0220126	0.00398406	0.0112994	0.0113754	0.0140187	0.0133011	0.0107399	0	0.0010917	0	0	0
75236	0.0125	0.00824176	0.00484262	0.00717703	0.00763359	0.00977995	0.00241546	0	0.00259067	0.00815217	0	0.00728155	0.0131234	0.00531915	0.0125313	0.0102828	0.00542005	0.00560224	0.0109589	0.00540541	0.00530504	0.0201511	0.00945626	0.0103359	0.00255102	0.0057971	0.0027027	0	0	0	0	0
75038	0.00495868	0.00338409	0.00474684	0.0015528	0.00860585	0.00631912	0.00487805	0.00574713	0.00670017	0.00163666	0.00759878	0.0078125	0.0070922	0.00364299	0.0031746	0.00583942	0.00983607	0.00324149	0.00648298	0.00636943	0.0153846	0.00473934	0.00834725	0.00793651	0.00963082	0.00451128	0.0107692	0	0	0	0	0
75418	0.014377	0.0101523	0.00713012	0.0121951	0.0103448	0.00826446	0.0166052	0.0333333	0.0226843	0.0161943	0.013363	0.016632	0.0182648	0.0186047	0.0190931	0.0247191	0.0369458	0.0218447	0.017199	0.0331492	0.0282776	0.0160428	0.0238095	0.0260417	0.0157171	0.031068	0.0150862	0.00200401	0.0021097	0.00199203	0.00184843	0.0021978
75248	0.0148248	0.0108844	0.00960219	0.00992556	0.00958904	0.0103493	0.00833333	0.0101138	0.0312907	0.0131579	0.0138365	0.0109091	0.0192802	0.0142672	0.00694444	0.015873	0.0197044	0.0171149	0.0172202	0.0153664	0.0177891	0.021542	0.0114213	0.0146067	0.0167411	0.00724638	0.0216086	0	0	0	0.00116822	0
75407	0.00680272	0.00738916	0.0145833	0.00493827	0.00704225	0.0117647	0.00934579	0.0212766	0.0184874	0.0025974	0.00966184	0.0220588	0.0145278	0.0188172	0.00956938	0.00947867	0.0197368	0.0111359	0.0151134	0.0136986	0.00218341	0.0108696	0.0105932	0.0046729	0.00184502	0.0105932	0.0211538	0	0	0.00201613	0	0
75401	0.0222965	0.00946746	0.00578035	0.00940071	0.0126292	0.0117925	0.0124533	0.0111888	0.0193237	0.00917431	0.0146277	0.0142857	0.0179949	0.0206044	0.0189274	0.00608828	0.0208044	0.0166898	0.0236337	0.0192616	0.0239726	0.0279605	0.0281065	0.0267112	0.0265734	0.033389	0.0325581	0.00164204	0	0.0015748	0.001443	0
75253	0.00390625	0.00396825	0.00562852	0.00441501	0.0132325	0.00372439	0.00894454	0.00423729	0.00194553	0.01002	0.00178253	0.00490196	0.00202429	0.0179641	0.002	0.00391389	0.00630252	0.00645161	0.0180723	0.00607287	0.0042735	0.00768246	0.0131579	0.00438596	0.00881057	0.00627615	0.00604839	0	0	0	0.00198807	0
75247	0.017094	0.0421053	0.00892857	0	0.00952381	0.0258621	0	0.0111111	0.0136986	0	0	0	0.0380952	0.0103093	0.0229885	0.01	0	0.0375	0.0117647	0	0.0105263	0.01	0.0136986	0.00970874	0	0	0.00943396	0	0	0	0	0
75070	0.00384615	0.00592105	0.00777706	0.00386598	0.00409277	0.0148649	0.00978474	0.0126502	0.00828157	0.00775194	0.0108945	0.0038961	0.00869565	0.00840336	0.00742741	0.00976801	0.0148791	0.00988875	0.00777047	0.00703775	0.00952986	0.010468	0.0116959	0.00972644	0.00968661	0.00973097	0.0109133	0.000557103	0	0.00106496	0	0
75056	0.017149	0.0120879	0.0159744	0.00806452	0.0162835	0.0116897	0.00626959	0.00782779	0.01	0.00407747	0.00746269	0.0113269	0.0124521	0.0132597	0.004111	0.0130391	0.021148	0.0136986	0.00882353	0.0107296	0.0163265	0.0139721	0.00766284	0.0080429	0.00674374	0.00754717	0.0162369	0.000902527	0.000943396	0	0	0
75057	0.0151057	0.0120846	0.00952381	0.0224359	0.0207101	0.025974	0.0172414	0.0184049	0.0162338	0.00925926	0.0202899	0.025878	0.016129	0.0143885	0.0355987	0.02	0.012012	0.0174927	0.0159151	0.0173611	0.020649	0.020649	0.0125786	0.00931677	0.0112994	0.0143266	0.0107817	0	0	0	0	0
75154	0.0113507	0.00963855	0.00853659	0.00853659	0.0112923	0.0107784	0.00692042	0.007109	0.0139373	0.00121212	0.0047619	0.0118765	0.0140351	0.0100334	0.0011325	0.00527426	0.0107143	0.00928074	0.0143198	0.0049505	0.0123457	0.00753769	0.0172414	0.0107399	0.00961538	0.00863132	0.01566	0	0	0	0	0
75068	0.00726744	0.00544959	0.00539811	0.0123609	0.0103896	0.00406504	0.00275103	0.00246914	0.010101	0.00895141	0.00434311	0.00832562	0.0153302	0.00480769	0.00606796	0.00697674	0.0131148	0.0091954	0.0110565	0.00686499	0.0123457	0.0160772	0.00616016	0.011893	0.0127932	0.0123457	0.0111524	0	0.00208117	0	0.00189934	0
75459	0.00833333	0.00763359	0	0	0.00787402	0.016129	0.0169492	0	0.0163934	0.00854701	0.0243902	0	0.00746269	0.0337838	0.00877193	0.0178571	0.00884956	0	0.016129	0.00775194	0	0	0.0350877	0	0.0105263	0.0263158	0	0	0	0	0	0
76209	0.0147059	0.0178306	0.0159652	0.0118519	0.0170807	0.015919	0.0153584	0.00623053	0.0198864	0.016692	0.0248062	0.0220859	0.0241546	0.0126783	0.00771605	0.0141509	0.0207715	0.0280811	0.0135952	0.0153139	0.0104634	0.0147493	0.0147493	0.0176871	0.0183486	0.0161074	0.0127877	0	0	0	0.00125	0.00151286
76018	0.00743494	0.00351494	0.00184843	0.0049505	0.00535714	0.00348432	0.00701754	0.00888099	0	0.00874126	0.00608828	0.00554785	0.0035524	0.0108303	0.00575816	0.0017762	0.0114723	0.0078125	0.00679117	0.00718133	0.0138169	0.00986842	0.0092081	0.0157068	0.0109489	0.0175097	0.00562852	0	0	0	0	0
76226	0.00867052	0.00406504	0.00294985	0.00817439	0.00619195	0.00828729	0.00613497	0	0.00911854	0.00597015	0.00761421	0.0131291	0.0124611	0.00867052	0.01	0.0207715	0.0153374	0.019943	0.0151515	0.00534759	0.0216802	0.00862069	0.0183246	0.0180879	0.0193237	0.0242718	0.0200445	0	0	0	0.00235849	0
75206	0.00665779	0.00560224	0.0060241	0.00597015	0.010574	0.00930233	0.00773994	0.00631912	0.00966184	0.00465116	0.00759878	0.00973574	0.00822368	0.0101156	0.0165913	0.0150892	0.00619195	0.00623053	0.00626959	0.00282885	0.0160772	0.00773994	0.00716332	0.00810811	0.0128824	0.00851789	0.0127737	0	0	0	0	0
75093	0.0101925	0.00796359	0.00911162	0.00357569	0.0129412	0.0164319	0.00673401	0.00873362	0.0136986	0.00820633	0.0114155	0.0172084	0.00573394	0.0208589	0.013285	0.0191441	0.0258303	0.0122494	0.0103093	0.014977	0.0104302	0.0174216	0.0104046	0.0183276	0.0244755	0.0257069	0.010551	0	0.00352526	0.00115207	0	0
75180	0.00924703	0.00132275	0.00703235	0.00538358	0.011734	0.00702247	0.00724638	0.0124827	0.00730994	0.0140647	0.0083682	0.00145138	0.00680272	0.0145773	0.00671141	0.0123457	0.00969529	0.0107692	0.0162482	0.0128205	0.0107198	0.00932401	0.00646204	0.00652529	0.00336134	0.00652529	0.0034188	0	0	0	0	0
76108	0.0117994	0.0146341	0.00392157	0.0105871	0.0132743	0.00667302	0.0095511	0.0132701	0.0114841	0.0121609	0.0155535	0.0163265	0.0286506	0.0182292	0.0157846	0.0150576	0.0202312	0.0104762	0.0101758	0.0111836	0.0106101	0.00904159	0.00938086	0.0103676	0.0119352	0.0137987	0.0102916	0	0.000810373	0.00251467	0.00160514	0.00238854
76110	0.0112782	0.012987	0.00369914	0.00258065	0.00702576	0.0047619	0.00249688	0.00987654	0.0056243	0.00970874	0.0111857	0.00843373	0.00640205	0.00670241	0.0153417	0.00506971	0.00653595	0.00900901	0.01287	0.00524246	0.00642674	0.00917431	0.00509554	0.00396301	0.016129	0.0097493	0.0107239	0	0	0	0	0
76228		0	0.0487805		0.0294118	0	0	0.0285714	0.0645161		0	0.0263158	0	0						0	0		0		0	0		0		0		0
75181	0.00767754	0.00592885	0.00390625	0.0060241	0.0060241	0.0019685	0.00550459	0.00931099	0.00646552	0.00209205	0.00924214	0.02	0.00988142	0.0114286	0.013834	0.01002	0.00865801	0.00668151	0.00759013	0.0134875	0.00883002	0.0060241	0.00627615	0.00681818	0.0025	0.00770713	0.0122951	0	0.00383142	0	0	0
75182	0	0.0306122	0.0217391	0	0.0126582	0	0.00826446	0.0438596	0.0135135	0	0.0186916	0.00833333	0.0176991	0	0	0.0258621	0.0471698	0	0.011236	0.0227273	0	0.00793651	0.0135135	0.0165289	0.017094	0.0152672	0.00862069	0	0	0	0	0
76021	0.0140449	0.011984	0.0121131	0.0152355	0.0124481	0.0175659	0.0197044	0.013245	0.0119048	0.021978	0.0123457	0.0158371	0.0228311	0.0200236	0.013597	0.0155502	0.0122249	0.0214918	0.00681044	0.0171149	0.00726392	0.0146727	0.0240202	0.0135593	0.0124688	0.0148233	0.0148571	0.00118343	0	0.00355872	0	0.00120048
76140	0.0118421	0.00568182	0.0105541	0.00809717	0.0130039	0.00905563	0.00849858	0.0131579	0.0037831	0.00398936	0.0119363	0.0103226	0.015873	0.0196802	0.00890585	0.00750939	0.0121622	0.00377358	0.0102433	0.00666667	0.00730816	0.0182768	0.00657895	0.0222513	0.0148448	0.00890585	0.0137157	0	0	0	0	0.00247219
76155	0	0	0	0.0185185	0	0	0.02	0	0	0	0	0.0307692	0	0	0	0	0.0208333	0.02	0	0	0	0	0.0153846	0.0166667	0	0	0	0	0	0	0	0
76117	0.00757576	0.0105932	0.0105485	0.0123318	0.0188679	0.00609137	0.0164294	0.00566251	0.00818833	0.00897868	0.00670391	0.00979519	0.0134715	0.0131108	0.00314465	0.0113379	0.0132743	0.0154578	0.0153341	0.0124575	0.0106724	0.00628931	0.00848485	0.00732601	0.0101695	0.00954654	0.00930233	0.00117509	0.00117233	0	0	0
76177		0	0	0.0238095	0	0	0	0.0120482	0	0	0.02	0.0149254	0	0	0.00684932	0	0.00680272	0	0.00588235	0	0.00598802	0.0075188	0.00534759	0	0.00401606	0	0	0	0	0.00727273	0	0
76180	0.0170455	0.0108142	0.0120177	0.00875547	0.0208877	0.0104781	0.0124427	0.0151316	0.0204216	0.0124146	0.0163818	0.0197759	0.0135708	0.0145455	0.0159151	0.0152413	0.0198962	0.027027	0.0143498	0.0122164	0.0134794	0.0129991	0.0150659	0.0115053	0.0130719	0.013766	0.0166976	0	0	0.000870322	0.00085034	0.000843882
76112	0.00961538	0.0101404	0.00984103	0.00965759	0.00823045	0.0134814	0.0100386	0.00626959	0.0118302	0.00938233	0.0134228	0.0255814	0.0149371	0.0105581	0.00829187	0.00487409	0.0171709	0.0102828	0.00817236	0.0101642	0.00862745	0.0072	0.0107172	0.00646726	0.0148478	0.012012	0.0158996	0.00144823	0	0.000746269	0.0015015	0
76034	0.0074813	0.0078125	0.014742	0.00681818	0.016129	0.0181818	0.0208955	0.0260417	0.0214477	0.0227273	0.00864553	0.0153453	0.0144928	0.0174419	0.0110497	0.0178571	0.0245902	0.0271903	0.0140056	0.0106952	0.0321716	0.0202247	0.0220588	0.025522	0.0259434	0.0205011	0.0284464	0	0.00248756	0	0	0
76210	0.0114943	0.00739827	0.0133038	0.0102433	0.013245	0.00958466	0.0128957	0.019025	0.0198895	0.0261364	0.0241493	0.0108063	0.0236128	0.030012	0.01373	0.0187225	0.0246085	0.0153302	0.0152047	0.0201005	0.0167785	0.0134228	0.0172786	0.016546	0.0274949	0.0160772	0.0247191	0.00106383	0	0	0.00108342	0.00391007
76035	0	0	0.0263158	0	0	0	0	0	0	0	0	0	0.02		0	0.02	0.027027	0	0.0588235	0	0	0.0277778	0.0163934	0.0227273	0.02	0.0512821	0	0	0	0	0	0
76207	0.0110294	0.00719424	0.0164474	0.00722022	0.0274914	0.00701754	0.00760456	0.00699301	0.00760456	0.00711744	0.0109091	0.025	0	0.011976	0.003367	0	0.0202312	0.0112994	0.012945	0.0125786	0.0302115	0.0190736	0.0286533	0.00643087	0.0105263	0.0110803	0.013587	0	0	0	0	0
76116	0.0110269	0.0153621	0.0133136	0.0126677	0.0125647	0.0100647	0.00891021	0.00970246	0.0135593	0.00873656	0.0131195	0.011335	0.0148305	0.0113712	0.0110345	0.0132128	0.0141207	0.0195667	0.0078534	0.0175667	0.0173857	0.0113182	0.0119048	0.0121376	0.0171165	0.0147436	0.012154	0.000618429	0.000652316	0	0.000638978	0
76208	0.0135747	0.0239044	0.0117925	0.00867679	0.0189474	0.00804829	0.0155039	0.0193798	0.020979	0.0151229	0.0241758	0.0245566	0.0237154	0.00764818	0.0210084	0.0197842	0.0288288	0.0176056	0.016835	0.0163934	0.0184564	0.0133333	0.0112179	0.0170648	0.0248344	0.0265781	0.011236	0.00140647	0	0	0	0
75060	0.0083682	0.00870322	0.00894309	0.00809061	0.0132013	0.0115226	0.00417014	0.0101095	0.0136876	0.0126263	0.0163297	0.0139567	0.0136869	0.00904605	0.0130081	0.016323	0.0150309	0.0161435	0.012939	0.00510638	0.0154506	0.0161443	0.00901713	0.00528169	0.0136635	0.0157262	0.0133215	0	0	0.000841751	0.000804505	0
75062	0.00509771	0.00964067	0.00765957	0.0100418	0.012951	0.00949668	0.00862069	0.0104987	0.0181818	0.00835655	0.0155393	0.0172279	0.014218	0.0143003	0.0135397	0.00976909	0.0183406	0.0148561	0.020751	0.0148285	0.0237643	0.0144092	0.0127971	0.0190476	0.0148731	0.00650558	0.0121212	0	0	0.0027907	0.001638	0.00167084
75240	0.0207101	0.00591716	0.00565771	0.00734214	0.00593472	0.00990099	0.00862069	0.00951087	0.00465839	0.0071736	0.00794702	0.00715137	0.0123267	0.00972222	0.0069808	0.00786164	0.0102041	0.0138249	0.0046729	0.0063593	0.00674536	0.00702247	0.0100865	0.00995733	0.0135135	0.0123457	0.0218409	0	0	0	0.00350263	0
75243	0.00898588	0.0125392	0.00446429	0.0120558	0.0128755	0.00982198	0.00964187	0.0104439	0.0134474	0.0136731	0.00809969	0.011409	0.0124378	0.00801603	0.00795756	0.00611247	0.00750939	0.00910273	0.00887574	0.00703775	0.00261267	0.00604595	0.00947306	0.0152493	0.01	0.0132242	0.0100188	0.000575374	0	0.000603865	0.000576701	0.00114745
75034	0.000772798	0.00980392	0.00300978	0.00444115	0.00942655	0.00640512	0.00519673	0.00727273	0.00510949	0.011181	0.00977654	0.00573066	0.00681302	0.0125294	0.00908456	0.0156038	0.0156144	0.0113475	0.00734214	0.00734095	0.00791557	0.00696517	0.00834725	0.0113422	0.0114236	0.00993377	0.00764656	0.00158479	0	0	0	0.000777605
75453	0.0185185	0.01	0	0.0218978	0.0172414	0.0103093	0	0	0	0.00806452	0.00925926	0.0363636	0.0111111	0	0.0396825	0.021978	0.0106383	0.0181818	0	0.0254237	0	0	0.03	0.03125	0.0384615	0.00961538	0.0490196	0.00952381	0	0	0	0
76690	0		0		0	0			0	0	0	0		0						0			0	0		0.0625	0	0	0	0	0	0
75103	0.00867679	0.0292793	0.00961538	0.0137795	0.0133333	0.00471698	0.0169903	0.0199005	0.0224719	0.0208817	0.020595	0.00485437	0.00865801	0.0119904	0.0158371	0.00952381	0.00907029	0.00498753	0.0280899	0.015544	0.0181818	0.0196078	0.0214797	0.014742	0.0289855	0.0165485	0.0246085	0	0	0.00213675	0.00245098	0.00236407
75156	0.00441501	0.00907029	0.0132159	0.0177866	0.0117878	0.0154525	0.0077821	0.0155556	0.0141988	0.010917	0.0108696	0.0181488	0.0308285	0.0104603	0.0120968	0.0177866	0.00377358	0.01002	0.0218254	0.0203252	0.0207469	0.0226843	0.0232068	0.018797	0.0378072	0.0190275	0.030426	0	0	0	0	0.00598802
75082	0.0308989	0.0146699	0.00276243	0.00514139	0.00862069	0.00275482	0.0158311	0.0111111	0.00537634	0.00903614	0.00995025	0.0151188	0.02	0.0154321	0.00318471	0.0214477	0.0231884	0.00561798	0.014245	0.0289855	0.0186335	0.0120846	0.0248619	0.00746269	0.0255102	0.0188088	0.0108108	0	0	0	0	0.00283286
76103	0.0166667	0.0168067	0.00996016	0.00562852	0.0175439	0.0152838	0.00998004	0.0213178	0.0162933	0.025641	0.00952381	0.00888099	0.0111524	0.0181818	0.00421941	0.0021692	0.00622407	0.0110865	0.0134615	0.0152174	0.011811	0.00694444	0.0181818	0.011236	0.00653595	0.0193966	0.0043573	0	0	0.00244499	0.00228311	0
76006	0	0.00441501	0.00391389	0.00635593	0.0127389	0.00952381	0.00205339	0.00742115	0.00204082	0.00856531	0.00767754	0.00764818	0.0112613	0	0	0.00970874	0.0126316	0.0200401	0.00646552	0.00656455	0.0104384	0.00390625	0.00674157	0.00566038	0.0109689	0.00934579	0.0109689	0	0.00186916	0	0	0
76084	0	0.0120482	0.00613497	0	0.005	0.021978	0.0106383	0.00452489	0.0122951	0.00909091	0.00584795	0.00930233	0	0.027027	0	0.00896861	0.0222222	0.025641	0.025641	0	0.00847458	0.00555556	0.00534759	0.0169492	0.00518135	0.0106952	0.00471698	0	0	0	0	0
75172	0	0	0.0212766	0.0114943	0.0210526	0	0.0162602	0	0	0.0173913	0.00840336	0.00847458	0	0	0.0277778	0.0150376	0.00769231	0.0116279	0.00909091	0.008	0.018018	0.0263158	0	0	0	0.0294118	0.00862069	0	0	0	0.00854701	0
75173	0.0108696	0	0	0	0.00970874	0	0.00970874	0.00900901	0.010989	0	0	0.00833333	0	0.00970874	0	0.00925926	0.00854701	0	0.00892857	0	0	0	0	0.0309278	0.0277778	0.00909091	0.00719424	0	0	0	0	0
76013	0.0163934	0.0122699	0.0116144	0.0191617	0.0109051	0.0103448	0.0156425	0.0197152	0.0138889	0.00860215	0.00908174	0.0182609	0.0238095	0.0224852	0.0133333	0.0187019	0.0254425	0.0200708	0.0146163	0.018018	0.0168394	0.0235732	0.0130486	0.012926	0.0265193	0.0161812	0.0198598	0	0	0.00112613	0	0.00118483
76082	0.00772201	0.010582	0.00910747	0.00764818	0.0166359	0.0135135	0.00576923	0.0056926	0.0179856	0.00875657	0.0108499	0.0142602	0.0126582	0.00978793	0.00910747	0.0174825	0.00716846	0.012069	0.00811688	0.00714286	0.0245614	0.00520833	0.0102041	0.0104348	0.0164534	0.0110092	0.0150943	0.00185529	0	0.00176678	0	0.00163132
75078	0.031746	0.0134228	0	0	0.00632911	0.00662252	0.00578035	0	0	0.00526316	0	0.00334448	0.00510204	0	0.00460829	0.00454545	0.00497512	0.00456621	0.004329	0	0.00772201	0.00462963	0.00377358	0	0.0140351	0.00682594	0.00361011	0	0.00315457	0	0	0
75098	0.00603015	0.00709939	0.00891089	0.00373134	0.0135135	0.00837209	0.00187091	0.00733272	0.0081448	0.0064154	0.00598802	0.00838415	0.00917431	0.00952381	0.0117302	0.0104803	0.0119485	0.00746269	0.0113339	0.00744186	0.0121043	0.00787402	0.00931099	0.0147662	0.00837989	0.0119816	0.00835655	0	0	0	0.000947867	0.00171527
75089	0.0034188	0.00531915	0.0116279	0.00335008	0.00894454	0	0.00643087	0.00169205	0.00827815	0.0101394	0.00196078	0.00573614	0.013913	0.00830565	0.00482315	0.0216049	0.00894454	0.0223752	0.0107362	0.00918836	0.0162933	0.0102041	0.0046729	0.0102041	0.0117057	0.0217391	0.0113821	0.00156986	0	0	0	0
76123	0.00587084	0	0.00550459	0.00655738	0.00727273	0.0115132	0.010687	0.0140351	0.00911854	0.0116279	0.00510204	0.00489396	0.00638978	0.00759878	0.00903614	0.0133111	0.0110759	0.0107858	0.00633914	0.0158983	0.0143084	0.00520833	0.010101	0.00609756	0.00988701	0.00755287	0.00987306	0	0	0	0	0
76126	0.017341	0.00823045	0.0056926	0.0164609	0.0040568	0.0160643	0.00954198	0.002	0.011745	0.00957854	0.0248092	0.00699301	0.0210325	0.0128913	0.0267686	0.0104384	0.0191304	0.0121212	0.00813008	0.0125523	0.00982318	0.0232068	0.0138889	0.0148148	0.0151515	0.0160142	0.015444	0	0	0.00179533	0.00163399	0.00168067
76085	0.00790514	0.00881057	0.0124481	0.0151515	0.00421941	0.010989	0	0.00757576	0.0291971	0.0211864	0.0167364	0.027027	0.0132159	0	0.00465116	0.0171821	0.00766284	0.0238095	0	0.0189394	0	0.0266667	0.0105263	0.0227273	0.0155642	0.0103448	0.0105263	0	0	0	0	0
76102	0.00301205	0.00581395	0.0112994	0.00516796	0.00815217	0.00568182	0	0.00806452	0.00501253	0.00537634	0.0120192	0.0112045	0.0154321	0.0164474	0.00289017	0.0115942	0.00806452	0.00320513	0.003125	0.00983607	0.0131148	0.00271003	0.00607903	0.00617284	0.024911	0.00727273	0.0127389	0	0	0	0	0
76008	0.012987	0.00401606	0.00411523	0.0114504	0.0185874	0.00337838	0.024735	0.0105634	0.00344828	0.0030581	0.00352113	0.0101351	0.0179211	0.0225564	0.00687285	0.00319489	0.0105263	0.00383142	0.0162602	0.0138889	0.00429185	0.011194	0.0149813	0	0.00651466	0.00636943	0.00675676	0	0	0	0	0
75202	0	0	0	0	0	0.0123457	0.00952381	0	0	0.011236	0	0.0246914	0	0	0.0952381	0	0.030303	0	0	0	0.025641	0	0	0.0227273	0	0.047619	0	0	0	0	0	0
76131	0.00214592	0.00364964	0.00571429	0.00757576	0.00499168	0.00375235	0.00180505	0.00173611	0.00324149	0	0.00173913	0.00305344	0.00631912	0.00530973	0.00326264	0.00469484	0.0060423	0.00631912	0.00468019	0.003003	0.00673401	0.0048	0.00649351	0.0116618	0.00613497	0.0100143	0.0104478	0	0	0	0	0
76133	0.013947	0.00835655	0.0123367	0.015896	0.0179469	0.0125786	0.0126488	0.015043	0.019404	0.013834	0.0101902	0.00907912	0.0110457	0.0233677	0.0140154	0.00910273	0.0123288	0.0157211	0.0171551	0.0100143	0.0196744	0.0117566	0.0143885	0.013708	0.0194805	0.0168421	0.0211864	0	0	0.00068306	0.000678426	0
76134	0.00456621	0.00335008	0.0060241	0.00603318	0.0070922	0.00426743	0.00757576	0.00749625	0.00894188	0.0149925	0.00712251	0.00681199	0.017094	0.014556	0.00619195	0.00983146	0.012016	0.0118421	0.0131926	0.0104439	0.0103896	0.00948509	0.00837989	0.0111266	0.0175953	0.0052356	0.0058548	0.00131752	0	0.00130039	0	0
76092	0.00931677	0.00815217	0	0.0135501	0.00833333	0.0210843	0.0140845	0.00849858	0.015544	0.0152439	0.00946372	0.0026178	0.00909091	0.0229226	0.0149254	0.0225	0.0311615	0.0294985	0.0324484	0.0303951	0.0185185	0.00882353	0.0191781	0.00684932	0.0178571	0.0144092	0	0	0	0.00235849	0	0
76093	0	0	0	0.0125	0.0144928	0.0116279	0.0491803	0.0149254	0	0	0	0.0217391	0.02	0.0210526	0.0144928	0	0	0.025	0.015625	0	0.0196078	0	0	0	0	0.0238095	0.0114943	0	0	0	0	0
76009	0.0114754	0.00988468	0.00149254	0.00632911	0.00882353	0.00153374	0.00572246	0.00794913	0.00455927	0.0129496	0.00940439	0.0097493	0.00964187	0.0103245	0.00304414	0.0130081	0.00916031	0.00649351	0.00475436	0.0185759	0.008	0.00838926	0.00925926	0.0140845	0.0111821	0.0231839	0.00469484	0	0	0	0.00161551	0
76244											0.00840336	0.0118734	0.00534759	0.00232288	0.00638978	0.0030426	0.00715015	0.00986193	0.00504032	0.0047081	0.00842697	0.00640439	0.00897308	0.00863558	0.00970874	0.00886382	0.00816993	0	0	0.000788644	0	0
76271	0	0.0208333	0	0.0192308	0	0.0217391	0	0	0	0		0	0.025	0	0.0263158	0	0	0	0.047619	0.0508475	0.0350877	0	0.0212766	0	0.030303	0.0196078	0.0196078	0	0	0	0.0444444	0
76621	0			0.075				0				0		0.0344828		0		0	0		0			0		0	0	0			0	0
75135	0.00689655	0	0.00699301	0.0125786	0	0	0	0	0.0106383	0.0160428	0.0128205	0	0	0	0	0.00645161	0.011976	0.0174419	0	0.017341	0.00714286	0.00719424	0.0141844	0.0120482	0.0205479	0.0258065	0.0203046	0	0	0	0.00510204	0
75491	0.0141844	0.00769231	0	0.0198675	0.0342466	0.00719424	0.0153846	0.0149254	0.0333333	0.0142857	0.015873	0.0131579	0.023622	0	0.00704225	0.00884956	0.00621118	0	0	0.0359712	0	0	0.0234375	0.00769231	0.0451613	0.013986	0.0382166	0.00787402	0	0	0	0
76020	0.00757576	0.0199734	0.00939597	0.0131579	0.00997506	0.0208062	0.0125313	0.0109091	0.0118483	0.00863132	0.0120773	0.0195178	0.0177891	0.00565611	0.0116883	0.0116279	0.0134831	0.00636132	0.00696056	0.00689655	0.0128505	0.0196987	0.00955795	0.00972053	0.0260047	0.0176471	0.0103926	0	0.00232019	0	0	0
75043	0.0152284	0.0103878	0.00615595	0.00749319	0.0167742	0.0102564	0.00596026	0.00902151	0.0076442	0.00938338	0.0104371	0.00986193	0.00773015	0.00987306	0.019774	0.0122366	0.0124427	0.012775	0.0067981	0.0177049	0.00997151	0.0115005	0.00998573	0.0161858	0.0174825	0.00268817	0.0172652	0.000630517	0	0	0.001287	0.00125392
76247	0.0126582	0.0266667	0.0269461	0.0123839	0.0161812	0.0145349	0.0188679	0.0151057	0.0116959	0.0155763	0.00607903	0.0254042	0.0153846	0.00986842	0.0120846	0.0152905	0.00943396	0.00857143	0.0216718	0	0.0096463	0.0284091	0.0180723	0.00869565	0.00970874	0.00598802	0.00568182	0	0	0	0	0
76015	0.0171306	0.00856531	0.0110375	0.0211268	0.0348028	0.0114943	0.00997506	0.0133038	0.0106838	0.0151188	0.00199203	0.0046729	0.0225734	0.0119284	0.0121359	0.0196078	0.00456621	0.0232558	0.0102669	0.0041841	0.02079	0.0116732	0.0234542	0.0163599	0.0118577	0.010142	0.0147679	0	0	0	0	0
76016	0.00669344	0.0160214	0.0149864	0.0180412	0.0165062	0.0182584	0.00864553	0.0133511	0.0210526	0.0142303	0.0167095	0.0119826	0.0153846	0.013253	0.0238727	0.0251323	0.0126404	0.0143678	0.0137174	0.0150754	0.0261519	0.0156047	0.00992908	0.013369	0.0246609	0.0200753	0.0252996	0	0.00247219	0	0.00131752	0.00120627
75114	0	0.00704225	0	0.0153846	0.018018	0.00917431	0	0.0140845	0.00657895	0.015748	0.00819672	0	0	0	0.00628931	0	0.015748	0.00689655	0.00892857	0	0.0186916	0.0261438	0.0149254	0	0.00826446	0.00869565	0	0	0	0	0	0
75075	0.0215285	0.0155689	0.0130797	0.0138741	0.0175077	0.0124575	0.0106762	0.0151869	0.0140187	0.0205628	0.015873	0.0180587	0.0189732	0.0198151	0.0131579	0.0221998	0.0247423	0.0261723	0.018648	0.00950119	0.0110254	0.0153531	0.0127326	0.00832466	0.0244565	0.012381	0.0233918	0.000983284	0.000988142	0.00194932	0	0.00101112
75161	0	0	0.00578035	0.00653595	0.0186335	0.00641026	0.00684932	0	0.0175439	0.0102041	0.0114943	0	0.0130719	0.0130719	0.00505051	0.00621118	0.0128205	0	0.01875	0.0110497	0	0.0306748	0	0	0.0179641	0.0170455	0.0113636	0	0	0.00546448	0	0
75152	0	0.00740741	0.00636943	0	0.015748	0.008	0	0	0	0.0220588	0.0153846	0.00884956	0.0123457	0.0075188	0.015625	0.00833333	0.00862069	0.00769231	0.0165289	0	0.00854701	0	0.0222222	0.0138889	0.0214286	0.008	0.00787402	0	0	0	0	0.00729927
75051	0.0114286	0.00735294	0.00689655	0.00354925	0.0132509	0.0179462	0.0151111	0.00886525	0.0158172	0.0135021	0.00912106	0.00935308	0.0165209	0.00921659	0.0132392	0.0123894	0.0159716	0.00714286	0.0056872	0.0127389	0.00848256	0.00818833	0.015887	0.0149254	0.0136452	0.0146915	0.0101215	0.000931966	0.000928505	0	0.000890472	0.000879507
75065	0.0189394	0.020202	0.00754717	0.0185874	0.0108401	0	0.00980392	0.00330033	0.0208333	0.011811	0.00359712	0.00915332	0	0.0203252	0.0185874	0.00865801	0.0166113	0.0114068	0.0229508	0.0106762	0.0102041	0.010453	0.0160772	0.0192308	0.0184615	0.0307167	0.00958466	0	0	0	0.00607903	0
75117	0	0	0.00813008	0.0175439	0	0.00970874	0	0.00917431	0	0	0.0155039	0.013245	0	0.00833333	0.00740741	0.028777	0.0227273	0.0143885	0.00943396	0.0102041	0	0.0387597	0.00884956	0.025641	0.047619	0.0141844	0.0188679	0	0	0	0	0
75092	0.0111888	0.015015	0.00873362	0.0181543	0.0224359	0.00769231	0.0113452	0.0140845	0.0100143	0.0154799	0.00648298	0.0109739	0.0161765	0.015919	0.0259542	0.0154799	0.0157143	0.0207407	0.0180624	0.0268007	0.0172144	0.015674	0.0104948	0.0181543	0.0172414	0.026738	0.0067659	0	0	0	0.00128866	0
75216	0.0105932	0.0118343	0.0087001	0.00631912	0.0156093	0.0126316	0.0128866	0.00902708	0.00963489	0.00929978	0.00458248	0.00879917	0.0119418	0.00850611	0.00693333	0.00965665	0.0158038	0.01509	0.01195	0.0148515	0.0162075	0.0109589	0.0124095	0.0136917	0.0130255	0.010303	0.0164975	0	0	0	0.000556793	0.000533618
75006	0.014214	0.0131464	0.0190147	0.0150913	0.0103175	0.0156986	0.0140845	0.0133111	0.0137694	0.0145175	0.0158604	0.0174292	0.0144804	0.0117012	0.0126697	0.00602929	0.0219691	0.0150709	0.00686695	0.0145059	0.00976043	0.0197133	0.00998336	0.0189926	0.0205033	0.0169972	0.0119157	0	0.00180343	0	0.00170358	0.000833333
75217	0.00688468	0.00655308	0.00336984	0.00785449	0.00564236	0.00619743	0.00752508	0.00796646	0.00648228	0.00591966	0.00545171	0.00687285	0.00980829	0.00855856	0.00689655	0.00926784	0.0118991	0.00858779	0.0116379	0.00947631	0.00755786	0.00611951	0.0074384	0.00850112	0.010779	0.00947867	0.00870902	0	0.00141911	0	0	0.00135747
75110	0.0166147	0.0163934	0.0111483	0.0256917	0.0186567	0.0177074	0.0148221	0.0161146	0.00763359	0.0134745	0.0145587	0.0144231	0.0208531	0.00932836	0.0145773	0.0219466	0.0127701	0.0136719	0.0137741	0.00956938	0.0100806	0.0217143	0.0176796	0.0101937	0.0378698	0.028136	0.0164179	0	0.0010989	0	0.00118624	0
76105	0.00568182	0.00765306	0.0113895	0.00492005	0.00829384	0.00719424	0.0134804	0.0104439	0.0101466	0.0158343	0.00577367	0.0107914	0.0141176	0.00897436	0.00509554	0.0104651	0.0179211	0.0107095	0.0156047	0.00524934	0.0143541	0.00922266	0.00698324	0.0113798	0.0182073	0.016731	0.0127119	0	0.00123762	0	0	0
76648	0.025641	0	0.0208333	0.011236	0	0	0.00990099	0.0119048	0	0	0.0135135	0	0.00970874	0	0	0	0.0123457	0.010101	0	0.0105263	0	0	0	0.0227273	0.0186916	0.0126582	0.0217391	0	0	0	0	0
76249	0.0228571	0.029703	0.019802	0.0178571	0.0104167	0.0144231	0.0199005	0.00598802	0.00413223	0.0138249	0.0044843	0.0137931	0.00921659	0.0194175	0.0209424	0.0204082	0.00471698	0.0135135	0	0	0.0128755	0.0167364	0.014218	0.0176991	0	0.00904977	0.00487805	0	0	0	0	0
75040	0.00628141	0.0101587	0.00924092	0.0118033	0.00828157	0.00802676	0.014094	0.0119284	0.0127946	0.00819672	0.00617665	0.0131148	0.00981079	0.0144168	0.0103426	0.0128032	0.0210379	0.0159074	0.0140351	0.01443	0.0118343	0.00562588	0.00946586	0.00799467	0.00813008	0.00884304	0.0161074	0	0.00136799	0	0.000653168	0.00125945
76129
75475
75164					0		0	0.0333333				0	0
75390
75270
75132									0.0294118	0		0
76263
76061				0	0							0														0	0
75413
76253
76650
76041
76676
75105
76077
76251																									0	0
76268
76486		0.0232558	0.0217391	0	0	0.0243902	0.0238095	0.0588235			0	0	0	0	0.03125	0	0	0	0	0	0	0.0571429	0	0.0277778	0.0294118	0			0	0	0
76238
76250	0	0		0	0	0	0	0.0285714	0.0238095	0.0263158		0	0	0.0333333	0	0	0	0.0238095	0.0333333	0									0	0
76628
76623
76472	0.0285714	0	0	0.0277778	0.047619	0	0	0	0	0	0	0	0	0.0363636	0.03125	0.0277778	0.06	0.0212766	0	0.0285714	0.0243902	0.097561	0	0.0208333	0.0689655	0			0			0
76660															0	0			0.0285714												0
75439	0.03125	0	0		0		0	0.025641	0			0	0	0		0		0		0.0333333	0					0.0238095	0.0232558			0	0
75153								0						0					0
76631
76666
75101	0	0.0540541		0			0	0.027027	0			0	0	0		0	0	0							0	0.107143						0
76070
76490
75157
76127
