# Supplementary material for: Evaluating spatial patterns of seasonal ozone exposure and incidence of respiratory emergency room visits in Dallas-Fort Worth
Source: PeerJ. 2021 Apr 13;9:e11066. doi: 10.7717/peerj.11066 (PMC8051349; doi:10.7717/peerj.11066)
Supplement: Supplemental Information 5 — This is the processed ERV datasets approved for release by the contractual owner of the data, the Texas DSHS. This data set has been adequately suppressed per the DSHS and processed through the second level of incidence as shown in Figure 4. [file peerj-09-11066-s005.zip › Diag_Respiratory(other)_summary_2007-2016.xlsx]

## Sheet: Sheet1
PAT_ZIP	2007Q1	2007Q2	2007Q3	2007Q4	2008Q1	2008Q2	2008Q3	2008Q4	2009Q1	2009Q2	2009Q3	2009Q4	2010Q1	2010Q2	2010Q3	2010Q4	2011Q1	2011Q2	2011Q3	2011Q4	2012Q1	2012Q2	2012Q3	2012Q4	2015Q1	2015Q2	2015Q3	2015Q4	2016Q1	2016Q2	2016Q3	2016Q4
75013	0.0340909	0.0389016	0.039916	0.0419287	0.0414747	0.0411899	0.0638298	0.0354331	0.0627451	0.069869	0.0484848	0.0287009	0.054878	0.0721868	0.0647321	0.0726916	0.0715631	0.0472727	0.0510806	0.0478927	0.0747664	0.0521236	0.0404412	0.0517529	0.0753065	0.0642361	0.0645161	0.0547731	0.0780985	0.0646154	0.0568356	0.082391
75119	0.0550562	0.0623269	0.0622665	0.0649718	0.0756824	0.0536585	0.0515222	0.0750577	0.0451912	0.0602258	0.0488677	0.0430839	0.0685579	0.0389937	0.0662162	0.0728745	0.073107	0.0597964	0.0654685	0.0776567	0.0757781	0.0706052	0.0599201	0.0726027	0.11127	0.0799419	0.0891365	0.0595611	0.0874233	0.0675105	0.0642077	0.113669
75246	0.130769	0.0692308	0.0551181	0.0928571	0.0775862	0.0888889	0.0430108	0.0566038	0.0642857	0.100917	0.0720721	0.0944882	0.119048	0.0833333	0.121212	0.144144	0.121495	0.0740741	0.15	0.156522	0.138298	0.1	0.115108	0.171233	0.0634921	0.114035	0.0930233	0.115385	0.169643	0.121212	0.142857	0.165563
76014	0.0551181	0.0673635	0.0550265	0.0592034	0.0610048	0.0582278	0.0479532	0.0598477	0.0767442	0.0477941	0.0597938	0.0709571	0.0638298	0.0722749	0.0428922	0.045721	0.0738178	0.0620915	0.0621266	0.054505	0.06621	0.0419501	0.0581257	0.0576037	0.0804721	0.0778509	0.0759637	0.0868666	0.0948081	0.0857461	0.0765199	0.066879
75143	0.0555556	0.0620438	0.0522523	0.053407	0.080292	0.0916179	0.0668016	0.0756458	0.0933333	0.0896414	0.0903491	0.0692168	0.0724346	0.067086	0.0441989	0.0893971	0.0765027	0.0813704	0.087344	0.0785124	0.0796296	0.0641711	0.094697	0.134694	0.0787402	0.0989474	0.1	0.0733198	0.103774	0.088172	0.121649	0.117904
76001	0.0542907	0.0322581	0.0445151	0.0463918	0.0655172	0.058319	0.0470958	0.050152	0.0664506	0.0586265	0.0478548	0.0444126	0.0513274	0.0573248	0.0503247	0.0546022	0.0815661	0.0582524	0.0557276	0.0618238	0.0710824	0.0527307	0.0405616	0.0497076	0.0872274	0.0586319	0.0537482	0.0708092	0.0631741	0.0664557	0.0553797	0.0716561
76031	0.0514286	0.0594203	0.0364238	0.0379061	0.0715447	0.0778986	0.0644654	0.074141	0.092869	0.0803419	0.0477816	0.0848287	0.0949821	0.0976027	0.079646	0.0684474	0.115242	0.0797227	0.0652174	0.0651341	0.08	0.0777027	0.0810313	0.0936937	0.0868825	0.111517	0.101064	0.117253	0.113475	0.0970696	0.109756	0.08
75071	0.044843	0.0469897	0.068917	0.0544919	0.0609418	0.0574374	0.0699405	0.0561622	0.0513627	0.0670391	0.0485564	0.073197	0.08	0.0439239	0.0546985	0.0582404	0.0855746	0.0580205	0.0488082	0.0498084	0.0577889	0.0572473	0.0788934	0.0618932	0.0844156	0.0732452	0.0530452	0.0511247	0.0841026	0.0558943	0.0756048	0.0736196
75144	0.0964912	0.06	0.0566038	0.0740741	0.0406504	0.121212	0.097561	0.0620155	0.0703125	0.0597015	0.0653595	0.0731707	0.0983607	0.0645161	0.0916667	0.0606061	0.048951	0.0689655	0.0826446	0.121495	0.100917	0.12037	0.0756303	0.0839695	0.0740741	0.111111	0.0606061	0.09375	0.108844	0.106195	0.0666667	0.181818
75189	0.0531915	0.029703	0.031746	0.044186	0.0568182	0.0474453	0.0439771	0.0440882	0.0619308	0.0451713	0.0473373	0.0425532	0.059387	0.0659341	0.062069	0.0733945	0.0896686	0.0561594	0.08	0.0620155	0.0817121	0.0752294	0.0495238	0.0518234	0.0676692	0.0820611	0.0411664	0.0499168	0.0691489	0.0747826	0.0552846	0.0579495
76067	0.0570687	0.0534682	0.0464441	0.0518053	0.0582242	0.034632	0.0359613	0.0493469	0.0778098	0.0516717	0.0592384	0.08	0.0762712	0.0615165	0.0697674	0.0577428	0.0775862	0.0686567	0.059322	0.0772595	0.0805271	0.0657492	0.0662906	0.0886243	0.109091	0.10365	0.116622	0.0982456	0.100457	0.0771605	0.0732899	0.105187
76433	0.0285714		0.0571429					0.0555556		0.0285714	0.025	0.0322581	0.0833333	0	0.115385	0.151515	0.111111			0.0606061	0.0588235		0.0285714		0.0322581	0		0.0294118		0.0454545	0.139535	0.142857
75224	0.0616216	0.0645856	0.0691824	0.0434353	0.0659114	0.0553877	0.0519608	0.0660981	0.0520723	0.0784314	0.0518445	0.05625	0.0665939	0.0553781	0.063786	0.0640177	0.0798176	0.0716934	0.0711785	0.0611111	0.057211	0.0774264	0.0561441	0.0668151	0.107392	0.0979381	0.0883152	0.0909091	0.117857	0.104031	0.0997732	0.0972053
75146	0.0768095	0.0760331	0.0679305	0.0815972	0.0912779	0.0864662	0.0634648	0.0748031	0.0731261	0.095339	0.0669078	0.0821485	0.0782123	0.0703518	0.0674956	0.0876866	0.0958409	0.0787546	0.0719178	0.0921569	0.0721649	0.0752688	0.100733	0.0973451	0.0919118	0.106691	0.121272	0.0871369	0.0986842	0.138996	0.0943396	0.101027
76087	0.0673759	0.0564784	0.0730897	0.035533	0.0831858	0.0714286	0.0750799	0.0754717	0.0721003	0.0753323	0.0642202	0.0616541	0.0722892	0.0619597	0.069697	0.0825243	0.0809249	0.0805471	0.0592949	0.071535	0.0929054	0.0822368	0.0794393	0.0855457	0.0914729	0.0832117	0.0704023	0.0818554	0.0930537	0.0828571	0.0730994	0.0901034
75160	0.0757856	0.0607798	0.0674556	0.0637786	0.0673516	0.0690449	0.0783055	0.0518697	0.117068	0.0937178	0.0890269	0.095339	0.104822	0.102273	0.0268418	0.0839416	0.0842697	0.0935961	0.0671463	0.102469	0.0809019	0.0725327	0.0612557	0.0866261	0.103641	0.0723982	0.0793893	0.0845638	0.107143	0.0915493	0.0732357	0.1
75752	0.0542986	0.0481283	0.0445545	0.0481283	0.0521739	0.0982143	0.0272727	0.0368421	0.073913	0.0742574	0.0393013	0.0416667	0.0723404	0.0410256	0.0646766	0.0581395	0.0607735	0.043956	0.0432099	0.0846561	0.0696517	0.044335	0	0.0729167	0.106061	0.0392157	0.0473373	0.0777202	0.0707071	0.05	0.0818713	0.0769231
76453	0.0882353	0.0322581	0.0625	0.0645161		0.131579			0.025	0.103448					0.129032	0.21875	0.135135	0.0731707	0.0645161		0.0357143	0.0810811	0.121212					0.0740741	0.1	0	0.1	0.0625
76665	0.0204082	0.133333	0.0606061	0.0545455	0.105263	0	0.0980392	0.0508475	0.015625	0.016129	0.0196078	0.0689655	0.136364	0.134615	0.08	0.0357143	0.0681818	0.1	0.0652174	0.0943396	0.0285714	0.0943396	0.181818	0.0833333	0.0909091	0.0724638	0.0689655	0.0111111	0.105882	0.115942	0.125	0.128571
75142	0.0677966	0.0344828	0.0374332	0.0515873	0.0616667	0.0562852	0.0748663	0.0756646	0.0776699	0.0934394	0.0663265	0.0921305	0.0871143	0.0839161	0.0468227	0.0707804	0.0959693	0.082495	0.0677966	0.064695	0.0650407	0.0620567	0.0712946	0.0898662	0.119141	0.0879346	0.0842912	0.0849057	0.105066	0.082495	0.0851449	0.125455
75254	0.0445344	0.0551876	0.0431034	0.0417582	0.0562771	0.0654628	0.0421053	0.0264901	0.0548523	0.0542797	0.0381356	0.0687919	0.0588235	0.0411523	0.0543933	0.0480769	0.0737327	0.0526316	0.0481696	0.0330739	0.0417537	0.0468432	0.0444915	0.0648148	0.0526316	0.0692641	0.0549683	0.0548523	0.0501089	0.064	0.0752688	0.0712743
75116	0.0942408	0.0658915	0.0618956	0.0641509	0.109091	0.0760234	0.0567951	0.0435606	0.0903614	0.0980392	0.0469083	0.0760234	0.0667976	0.0811359	0.0712788	0.0695825	0.0782443	0.0676983	0.0620301	0.0787879	0.0883002	0.0754717	0.0552147	0.0623782	0.0923423	0.0971074	0.0924731	0.0752427	0.129512	0.113537	0.10917	0.0951417
76484		0.08			0.0967742	0.125	0		0.0285714		0.0606061	0.0454545	0	0.0666667	0.121212	0.0322581					0.09375		0.0277778		0.09375			0.0357143		0.1	0.111111	0.037037
75233	0.072093	0.0763359	0.0616438	0.0904762	0.0501253	0.0299252	0.05	0.0545906	0.0680628	0.0693069	0.0666667	0.0601504	0.0781991	0.0737101	0.0652174	0.0728155	0.087886	0.0780347	0.0831099	0.0545977	0.0901163	0.0737463	0.0634006	0.0882353	0.09375	0.0917722	0.0769231	0.0771277	0.0891365	0.0932945	0.136247	0.0827251
75440	0.0642202	0.0876289	0.0779221	0.0583942	0.0581395	0.0915033	0.0705128	0.146154	0.0733333	0.0823529	0.0751445	0.112583	0.125	0.0794702	0.0784314	0.101449	0.0641026	0.140845	0.104167	0.0878378	0.0542636	0.135484	0.0617284	0.109677	0.112299	0.0613208	0.103286	0.0938967	0.156682	0.114286	0.106599	0.160714
75080	0.0769231	0.0910764	0.070688	0.0704728	0.105541	0.0994424	0.0841121	0.0855107	0.0827639	0.0786164	0.0887466	0.0913462	0.112476	0.092805	0.0918065	0.103175	0.0988909	0.0985915	0.0841284	0.109422	0.0956522	0.0862588	0.0902564	0.0918919	0.0969337	0.0781853	0.0885957	0.0926431	0.0922921	0.093359	0.0855721	0.103131
76258	0.0773481	0.0792079	0.0442478	0.0199005	0.0328638	0.0616114	0.06	0.0502793	0.0880829	0.0881057	0.0634921	0.0833333	0.104396	0.10989	0.104651	0.0758294	0.0718232	0.1	0.0846561	0.0616114	0.0549451	0.0748663	0.0445545	0.0914286	0.1	0.128866	0.076555	0.08	0.0588235	0.0983607	0.0852273	0.129534
75212	0.049238	0.0540865	0.046285	0.0724095	0.0832282	0.0517039	0.0452489	0.0503686	0.0671551	0.0705128	0.0567633	0.0631188	0.0725624	0.0610501	0.0517449	0.0695652	0.0966981	0.0865633	0.0849057	0.0784543	0.0957711	0.0735826	0.0424028	0.0851528	0.0942857	0.0916905	0.0915209	0.0985401	0.0888611	0.0978261	0.0932203	0.0910405
75474	0.0752294	0.0420875	0.0457627	0.0808436	0.0830508	0.0724638	0.0964083	0.0793388	0.0696095	0.0730897	0.100539	0.0837438	0.0926244	0.105079	0.0672926	0.101724	0.116541	0.105566	0.123333	0.0816697	0.101887	0.104673	0.0910816	0.116732	0.0930693	0.0720339	0.0931559	0.109804	0.137255	0.110694	0.10998	0.129562
75094	0.047619	0.0534351	0.037037	0.0445026	0.0462725	0.0397727	0.0380952	0.0497076	0.0708215	0.0656716	0.0412088	0.0513347	0.0513595	0.0512821	0.0218069	0.0752089	0.0674487	0.0716332	0.0868167	0.0495627	0.0818505	0.0798898	0.0482955	0.0802139	0.118785	0.0857143	0.053125	0.0712329	0.100271	0.0856354	0.0734824	0.0810811
75489	0.0243902	0.0425532	0.0222222	0.0769231	0.0571429	0.0545455	0.0344828	0.129032	0.125	0.0454545	0.0888889	0.102041	0.138889	0.129032	0.375	0.102564	0.133333	0.121212	0.0571429		0.0666667			0.222222		0.208333	0.0666667	0.2	0.205128	0.09375	0.171429	0.261905
76401	0.0556465	0.0481541	0.047619	0.08	0.0585284	0.0628655	0.0631579	0.0574018	0.0618238	0.0366569	0.043131	0.043956	0.0411184	0.059754	0.0746753	0.0671141	0.0748752	0.0814558	0.0687919	0.0990099	0.0898662	0.0732601	0.0663176	0.0808581	0.0934891	0.0855148	0.0686901	0.0898693	0.0893372	0.0916272	0.0980392	0.0807636
76431	0.0826446	0.0538462	0.049505	0.0412371	0.0916667	0.0306122	0.0775862	0.0432099	0.0380952	0.0566038	0.0403226	0.0576923	0.0727273	0.0714286	0.0344828	0.0449438	0.0707071	0.0462963	0	0.025	0.0761905	0.0333333	0.10989	0.139535	0.118812	0.0940171	0.123894	0.0818182	0.1625	0.105263	0.0707071	0.0740741
75137	0.0622318	0.0665083	0.0733945	0.0634615	0.0707763	0.070615	0.0571956	0.05	0.0518672	0.0861244	0.0459519	0.0806794	0.0808989	0.072093	0.081761	0.0749465	0.0928726	0.0786026	0.07173	0.0927602	0.083691	0.0660981	0.0645161	0.0891841	0.0902935	0.0785563	0.0888383	0.108434	0.109649	0.110024	0.112867	0.0965665
75226	0.043956	0.0535714	0.0273973	0.0392157	0.025974	0.012987	0.0677966	0.0588235	0.0714286	0.0568182	0.119403	0.0694444	0.116667	0.133333	0.08	0.0843373	0.027027	0.0289855	0.0405405	0.0697674	0.0754717	0.0675676	0.0392157	0.0416667	0.0333333	0.0612245	0.0350877	0.0588235	0.0925926	0.0588235	0.038961	0.0731707
76230	0.0332031	0.0463576	0.0452489	0.0519481	0.0868056	0.0614754	0.0502092	0.101754	0.0643087	0.0594796	0.0785124	0.0590278	0.0732601	0.0898876	0.0733333	0.0787402	0.0826087	0.0867925	0.0857143	0.0816327	0.0803571	0.0775862	0.0696721	0.108787	0.104	0.0918635	0.0769231	0.0575758	0.147651	0.169753	0.135065	0.136508
76234	0.0321199	0.04814	0.030837	0.0549898	0.0374532	0.0405117	0.0314607	0.0558659	0.0462107	0.0484581	0.0400844	0.0687623	0.0594966	0.0532151	0.0538642	0.0534884	0.0475162	0.0275049	0.0511628	0.0488998	0.0686499	0.0635697	0.0644391	0.0801105	0.107843	0.103286	0.0749415	0.103015	0.107527	0.131579	0.141199	0.0961969
76240	0.0452794	0.0578778	0.0628866	0.0512563	0.073501	0.0704522	0.0714286	0.0891972	0.0792079	0.105096	0.0956044	0.0945674	0.0971616	0.0825893	0.0851064	0.100467	0.105985	0.102163	0.102113	0.10303	0.128968	0.0897436	0.0927835	0.135036	0.117216	0.115336	0.0990237	0.107015	0.119904	0.0798479	0.0958084	0.07281
76449	0.0657895	0.0533333	0.0454545	0.0853659	0.0461538	0.0617284	0.102941	0.0533333	0.0666667	0.075	0.0454545	0.0961538	0.0555556	0.0512821	0.0759494	0.0731707	0.043956	0.0204082	0.0641026	0.0133333	0.137931	0.0923077	0.037037	0.130435	0.206897	0.0746269	0.0491803	0.0892857	0.0714286	0.0571429	0.154762	0.125
76458	0.0753425	0.123288	0.0638298	0.0384615	0.0633803	0.110236	0.03125	0.0559441	0.0536913	0.0827068	0.0352113	0.0945946	0.0763889	0.0821918	0.0675676	0.0909091	0.0923077	0.0632911	0.0530303	0.072	0.0610687	0.0769231	0.0833333	0.139535	0.138158	0.09375	0.104839	0.0874317	0.0625	0.123967	0.0769231	0.0967742
76255	0.0760234	0.123377	0.0451128	0.0603448	0.0757576	0.0428571	0.0625	0.0625	0.0733333	0.0310078	0.0917431	0.0806452	0.0840336	0.0512821	0.148148	0.0737705	0.0583333	0.0895522	0.0614035	0.112069	0.0947368	0.114943	0.0366972	0.0744681	0.14359	0.0985222	0.14	0.180124	0.131429	0.150602	0.103448	0.160584
76272	0.0606061	0.0460526	0.0709677	0.103448	0.108333	0.0454545	0.0689655	0.106918	0.134328	0.117647	0.124088	0.0763889	0.14966	0.142857	0.0675676	0.0909091	0.123188	0.100671	0.113821	0.11215	0.1	0.155963	0.0212766	0.0944882	0.111111	0.047619	0.070922	0.0530973	0.10687	0.0757576	0.0684932	0.114504
76273	0.0699708	0.037464	0.0559211	0.0758017	0.0634921	0.100694	0.0833333	0.088685	0.0725076	0.0875706	0.115265	0.125	0.136	0.132296	0.105263	0.111111	0.11985	0.133562	0.136986	0.10728	0.132653	0.122807	0.120833	0.100418	0.189944	0.127869	0.161654	0.144828	0.169173	0.140794	0.108108	0.16875
75210	0.0921502	0.108696	0.0976431	0.0816993	0.0512821	0.0693431	0.0754717	0.0748299	0.111888	0.102113	0.1	0.110769	0.103943	0.07393	0.0863309	0.105263	0.120635	0.126697	0.102473	0.0995851	0.117241	0.105634	0.0729927	0.0960265	0.112319	0.0872727	0.105042	0.0978261	0.0935484	0.146718	0.1	0.0714286
76148	0.0666667	0.057187	0.0464345	0.0615616	0.0729685	0.0909091	0.0462963	0.0521327	0.0732538	0.0891089	0.0668896	0.087013	0.0841924	0.0573356	0.0694981	0.0804196	0.0852843	0.0589172	0.0735524	0.084048	0.0948122	0.079602	0.08981	0.0633333	0.10299	0.104777	0.0833333	0.119932	0.107023	0.0906298	0.0885093	0.112654
76634	0	0.102362	0.106195	0.107692	0.0703125	0.0535714	0.0689655	0.075188	0.124183	0.0576923	0.078125	0.081761	0.0359712	0.0428571	0.0578947	0.0884354	0.111888	0.0584795	0.0718563	0.130081	0.097561	0.144737	0.0769231	0.101695	0.0682927	0.117371	0.109375	0.118919	0.115385	0.107623	0.163366	0.0930233
76010	0.05689	0.0590164	0.0404241	0.0336538	0.0628019	0.0544218	0.0487968	0.0532704	0.0577306	0.0487805	0.0535492	0.0563302	0.0679012	0.0468085	0.048906	0.0581542	0.0626722	0.0589113	0.0455516	0.0535844	0.0488486	0.0540541	0.0534188	0.0532151	0.0549777	0.0639344	0.066315	0.0736994	0.0803366	0.0596167	0.0538922	0.0769784
76039	0.0456432	0.0487465	0.0394737	0.0445765	0.04426	0.0642857	0.0532787	0.0610687	0.0645161	0.0530846	0.0712329	0.0439147	0.0623229	0.0754967	0.0474198	0.0662983	0.0986547	0.0916031	0.0668449	0.0788732	0.0848921	0.0640327	0.065053	0.0692308	0.08418	0.0839065	0.0936639	0.0998594	0.0797872	0.0723404	0.0706033	0.0854701
75169	0.0742459	0.0644444	0.0831721	0.0922787	0.0921053	0.0884774	0.106719	0.0666667	0.110092	0.112403	0.0909091	0.102967	0.108541	0.112727	0.037831	0.102249	0.100952	0.127168	0.10395	0.130152	0.130337	0.0934579	0.109785	0.0798969	0.111814	0.0976645	0.109562	0.10395	0.130522	0.0965665	0.118367	0.114688
76088	0.054902	0.0769231	0.0843373	0.0517928	0.0629139	0.0627063	0.0824742	0.0604027	0.0657439	0.0697674	0.0585938	0.0986842	0.094697	0.0695652	0.107595	0.0869565	0.0983607	0.0966667	0.0344828	0.0896057	0.0757576	0.0711864	0.0709459	0.0561056	0.0793103	0.0849057	0.0957447	0.0965251	0.112957	0.103896	0.111782	0.0930931
76104	0.0712166	0.0766902	0.0666032	0.102083	0.0983087	0.0921053	0.100988	0.092952	0.111932	0.0991471	0.0835979	0.0939335	0.07431	0.0873096	0.0865088	0.102646	0.112705	0.0913295	0.0882029	0.103139	0.106622	0.0950226	0.107905	0.0951792	0.153941	0.124208	0.101542	0.109606	0.130703	0.129887	0.137019	0.117021
76111	0.0750436	0.0535714	0.0577778	0.0576923	0.0747029	0.0669014	0.0575296	0.063228	0.0778761	0.0532446	0.0466667	0.0658858	0.066778	0.066358	0.0384615	0.059246	0.0728155	0.0625	0.047619	0.0571924	0.0811287	0.0701468	0.042735	0.0888889	0.128599	0.0762887	0.108652	0.0891841	0.0903491	0.0723104	0.0677966	0.0730337
76033	0.0546968	0.0669241	0.0471264	0.0651163	0.0811429	0.0616279	0.0642523	0.078346	0.0944386	0.0648464	0.0592179	0.0946681	0.095082	0.0729167	0.0860927	0.0869074	0.0914158	0.0858824	0.0773672	0.059752	0.0830861	0.104911	0.0873269	0.088204	0.0877778	0.10718	0.101124	0.100301	0.114595	0.128828	0.0921909	0.0995526
75472	0.0583942	0.0357143	0.0909091	0.0679612	0.0846154	0.0564516	0.0701754	0.122807	0.0654206	0.0446429	0.0695652	0.0753425	0.113636	0.0875	0.0517241	0.103448	0.11236	0.11	0.15534	0.147368	0.1375	0.162791	0.117647	0.149123	0.124031	0.0797101	0.135593	0.0849057	0.149254	0.119266	0.0619469	0.121212
76137	0.0525813	0.0493827	0.04689	0.0489443	0.0471785	0.0514286	0.0579848	0.0429722	0.0594796	0.0581068	0.0384236	0.0581395	0.0516569	0.0499537	0.0586667	0.0573308	0.0576744	0.0450623	0.0412281	0.0628415	0.0508929	0.0542907	0.0560928	0.0600897	0.0898438	0.0792271	0.0556038	0.0675325	0.0755864	0.0689949	0.0586207	0.0734017
76182											0.084507	0.0583942	0.0582278	0.0568928	0.0664962	0.0705882	0.0592417	0.0519481	0.0761905	0.0773585	0.0699588	0.0708955	0.0851064	0.0774527	0.109712	0.0827068	0.0654952	0.0815939	0.0855615	0.0773109	0.0840198	0.097561
75751	0.0233074	0.0457516	0.0277136	0.0415094	0.0516854	0.0470035	0.0318772	0.0448485	0.0595383	0.0455105	0.0359521	0.0531208	0.0580964	0.042838	0.0339426	0.043871	0.0482399	0.0581395	0.05	0.0665742	0.0454545	0.0419162	0.0456621	0.0577428	0.0821326	0.0629032	0.0883234	0.0625	0.0852459	0.0809061	0.0824742	0.0837359
75205	0.0757576	0.0649718	0.0494186	0.0682493	0.0521173	0.0473373	0.0656934	0.0411392	0.0469613	0.0610932	0.0705882	0.0814607	0.0735294	0.0412979	0.0598007	0.0576923	0.100264	0.0776119	0.0791139	0.0909091	0.0599455	0.0433437	0.0567164	0.0356164	0.0711744	0.0634328	0.0564263	0.0579268	0.0727848	0.0793201	0.0868056	0.0878378
75109	0.0740741	0.0470588	0.0606061	0.0379747	0.0153846	0.106061	0.0449438	0.0119048	0.0125	0.025974	0.0963855	0.0416667	0.0515464	0.0285714	0.0227273	0.0277778	0.06	0.0851064	0.0747664	0.017094	0.0752688	0.0490196	0.0438596	0.0851064	0.0660377	0.0864198	0.0307692	0.15	0.144578	0.0841121	0.1	0.0545455
75158	0.0265487	0.0598291	0.0403226	0.0980392	0.0787402	0.0550459	0.0707965	0.104478	0.028777	0.0814815	0.057554	0.048	0.135593	0.0480769	0.0597015	0.0808824	0.0789474	0.0327869	0.0827068	0.0909091	0.108911	0.0625	0.114504	0.0991736	0.101124	0.0508475	0.137405	0.206349	0.101449	0.08	0.0862069	0.140351
76265	0.0657895	0.101695	0.0461538	0.102941	0.0727273	0.0645161	0.122449	0.102564	0.0512821	0.0877193	0.0816327	0.0731707	0.0930233	0.171429	0.0277778	0.0961538	0.190476	0.0181818	0.114286		0.0731707	0.0285714	0.0454545		0.015873	0.116667	0.107692	0.166667	0.115942	0.114754	0.0958904	0.0943396
76002	0.0481283	0.0458265	0.0285235	0.0642857	0.0596774	0.0417335	0.0450161	0.0363349	0.037325	0.0331825	0.0519663	0.0491803	0.059246	0.0346908	0.0411392	0.0745543	0.0611888	0.0531915	0.0369181	0.0397112	0.0433996	0.0413081	0.0413669	0.0450161	0.0528926	0.060423	0.0630048	0.0648918	0.0834813	0.0593607	0.0714286	0.0648734
75402	0.0780731	0.0463458	0.0458716	0.0453752	0.0690209	0.0596491	0.038674	0.0749064	0.070568	0.0689103	0.0685714	0.0558789	0.0773585	0.08	0.0961924	0.0953271	0.0600414	0.0761523	0.0761905	0.0646853	0.0810811	0.0732177	0.0589431	0.0852995	0.0953307	0.107216	0.139764	0.11412	0.0996241	0.102459	0.12037	0.112769
75244	0.0780781	0.0304878	0.0711864	0.0619718	0.06469	0.0628743	0.0744337	0.0543807	0.0609756	0.0967742	0.047619	0.0873494	0.0733945	0.09319	0.0702875	0.114173	0.109966	0.0955631	0.0726257	0.0610169	0.0694444	0.0616246	0.0857143	0.0574018	0.0793651	0.105085	0.08	0.12069	0.0819672	0.0793103	0.0639731	0.0915493
75249	0.040678	0.0565371	0.0748299	0.0876133	0.0921053	0.0627063	0.0363636	0.0541401	0.0526316	0.0645161	0.0672783	0.0584615	0.0734824	0.0513699	0.0561404	0.0491329	0.0594406	0.0726644	0.0692771	0.047619	0.0869565	0.0553846	0.0597015	0.079646	0.100334	0.077551	0.0627063	0.0521739	0.0954064	0.08	0.0637584	0.0595611
75251	0.042735	0.025974	0.0619469	0.0588235	0.0512821	0.0454545	0.036036	0.127907	0.0408163	0.111111	0.0648148	0.0671141	0.0833333	0.0234375	0.0654206	0.0314961	0.056	0.0510949	0.0805369	0.0754717	0.0538922	0.0365854	0.0384615	0.0496894	0.0742358	0.0547945	0.056701	0.0682927	0.0666667	0.0611354	0.0869565	0.0922509
76054	0.0633803	0.0498221	0.078125	0.0404412	0.0825688	0.0635452	0.0762195	0.0866667	0.0875	0.0744337	0.0687285	0.0884956	0.111842	0.0471014	0.0843023	0.0911765	0.104348	0.0958466	0.0778816	0.0716612	0.10596	0.0792079	0.0872274	0.0691824	0.0963855	0.0686275	0.122517	0.125392	0.0903614	0.106312	0.0849057	0.121864
76201	0.0693333	0.0676101	0.0782209	0.0729685	0.075	0.0620491	0.0843373	0.0637982	0.0816327	0.0930979	0.0825688	0.0724466	0.0740072	0.0934426	0.0842105	0.0952381	0.110613	0.116057	0.0906298	0.0875233	0.0770519	0.0787671	0.0797101	0.0815939	0.092803	0.0819367	0.0900901	0.0685484	0.0981964	0.0971074	0.0960334	0.0892857
75041	0.0668177	0.0617143	0.0679502	0.0739884	0.0729053	0.0767442	0.0575374	0.0819672	0.0905923	0.0745614	0.057072	0.0663562	0.104317	0.0728793	0.0812903	0.080148	0.0815822	0.08875	0.0679157	0.0870083	0.106516	0.0802752	0.108247	0.108254	0.0916129	0.0688742	0.0800562	0.0801577	0.089372	0.0698577	0.0567537	0.0947503
76426	0.0381471	0.077957	0.034384	0.0510204	0.0608466	0.0460123	0.0446429	0.0409483	0.0664894	0.0548303	0.0477327	0.06	0.0766773	0.0433437	0.0690789	0.0698413	0.0549451	0.0569801	0.0460526	0.0560224	0.0765027	0.0574018	0.0529801	0.0488599	0.120846	0.154728	0.124579	0.125	0.208333	0.179348	0.188235	0.110063
76078	0.0518135	0.0854271	0.0262009	0.0322581	0.025974	0.037037	0.0485437	0.011236	0.0436893	0.045045	0.0362694	0.0802139	0.0860215	0.0518868	0.0564103	0.0900474	0.0555556	0.0484581	0.0225225	0.0631068	0.0723982	0.030303	0.0273438	0.0444444	0.0777778	0.0896226	0.107843	0.103586	0.135514	0.0956175	0.0708661	0.144531
75147	0.0451977	0.0559211	0.0755287	0.0460993	0.0588235	0.0672783	0.0487805	0.0501672	0.104575	0.0963455	0.05	0.0878788	0.0576923	0.0617647	0.023569	0.0633333	0.0746269	0.0848708	0.0671378	0.0661765	0.0848708	0.0424028	0.0740741	0.0561798	0.0992366	0.133891	0.128514	0.0840708	0.104072	0.0625	0.0926641	0.0575221
76048	0.0498084	0.0472335	0.0499307	0.0687332	0.0628655	0.060472	0.0618705	0.0677966	0.0618982	0.0420168	0.0524691	0.0747283	0.0806697	0.0713324	0.0845921	0.100601	0.0690691	0.0670927	0.0689127	0.0681818	0.0971599	0.0811966	0.0727848	0.0862573	0.121658	0.0946124	0.0902062	0.104914	0.122166	0.119552	0.122762	0.125802
75237	0.0663984	0.0524194	0.0516529	0.0643939	0.0606061	0.074	0.0527344	0.0556586	0.0588235	0.0702811	0.0708661	0.070922	0.0659341	0.0633663	0.0582707	0.0779221	0.0824742	0.0608519	0.059387	0.0574949	0.0700389	0.056391	0.0543689	0.0816327	0.0763209	0.0876068	0.0772627	0.0874751	0.112186	0.103448	0.135667	0.0912698
75058	0.046875	0.0588235	0.0103093	0.12381	0.102564	0.0405405	0.0947368	0.0821918	0.09	0.0508475	0.0921053	0.11215	0.0989011	0.174603	0.0779221	0.105882	0.0722892	0.111111	0.21875	0.0769231	0.111111	0.169231	0.144737	0.0860215	0.0793651	0.097561	0.0588235	0.0740741	0.106667	0.0666667	0.0649351	0.0967742
75061	0.0658967	0.060274	0.0481622	0.0554415	0.0687758	0.076403	0.0538674	0.078169	0.0853816	0.0930233	0.0804911	0.0842515	0.0977288	0.0708155	0.0764331	0.090784	0.104704	0.0755858	0.0731889	0.0941704	0.0883978	0.0718615	0.0596546	0.0890805	0.106412	0.0915645	0.0739329	0.067148	0.0861071	0.0876021	0.0793872	0.0901468
76022	0.0591398	0.0697051	0.0666667	0.0373563	0.0535714	0.0761155	0.044665	0.0698324	0.103723	0.127371	0.0854922	0.0710526	0.0952381	0.0831234	0.0586667	0.0709046	0.0929648	0.0807799	0.0649038	0.0671835	0.064433	0.0569948	0.0623656	0.0771144	0.105516	0.103837	0.0861244	0.0600462	0.107306	0.0895197	0.117096	0.0898345
75414	0.0582524	0.0365854	0.0480769	0.0652174	0.0849057	0.0864198	0.0550459	0.112245	0.07	0.0526316	0.12844	0.0595238	0.102941	0.0617284	0.117021	0.0769231	0.0776699	0.117021	0.0909091	0.117647	0.1	0.160494	0.106383	0.113636	0.122642	0.122222	0.117647	0.0877193	0.129412	0.191489	0.142857	0.150538
76225	0.0970874	0.0190476	0.0618557	0.07	0.0530973	0.0210526	0.0545455	0.0425532	0.0390625	0.0612245	0.0449438	0.0340909	0.112245	0.0736842	0.04	0.0410959	0.0454545	0.0645161	0.0280374	0.0275229	0.0754717	0.112676	0.0652174	0.0512821	0.0869565	0.0934579	0.119048	0.206522	0.162162	0.184466	0.107843	0.116883
75102	0.0952381	0.025	0.03125	0.0217391	0	0.0638298	0.0408163	0	0.0416667	0.0172414	0.097561	0.0789474	0.0961538	0.142857	0	0.0857143	0.025	0.0227273	0.0333333		0.06	0.0833333	0.142857	0.0555556	0.1875	0.228571		0.2		0.025	0.190476	0.115385
76627	0.106667	0.0410959	0.133333	0.0677966	0.0985915	0.134328	0.0877193	0.12	0.126437	0.0833333	0.0886076	0.0377358	0.0405405	0.0238095	0.0530973	0.0333333	0.0833333	0.046875	0.112676	0.104478	0.175439	0.0517241	0.0217391	0.0681818	0.171429	0.166667	0.0727273	0.0192308	0.142857	0.0806452	0.109375	0.122449
76114	0.0750605	0.0594059	0.0759804	0.0899743	0.0983397	0.081761	0.0690537	0.0779221	0.0838117	0.0809399	0.0714286	0.0854606	0.0952381	0.0845771	0.0647292	0.0963415	0.0901734	0.0871212	0.0735661	0.0763723	0.0691004	0.062341	0.0816062	0.101023	0.0966057	0.0901961	0.0782609	0.101064	0.116829	0.115489	0.0760309	0.117207
75069	0.0763607	0.055993	0.0726159	0.0728745	0.0821429	0.0627178	0.074588	0.0949668	0.0628492	0.0898876	0.0864662	0.06639	0.10076	0.0909091	0.0744444	0.0922787	0.109767	0.0881226	0.0853333	0.0964467	0.0885036	0.0764818	0.092504	0.0684307	0.106498	0.0840787	0.0845455	0.0965583	0.0847162	0.0938884	0.10241	0.0901857
75010	0.047836	0.0485437	0.0784314	0.0634146	0.0630435	0.0555556	0.0531401	0.0635697	0.0567376	0.0545024	0.0770975	0.0591716	0.0867209	0.0614035	0.0689655	0.0882353	0.0656109	0.0695067	0.087886	0.0547619	0.0595483	0.0702811	0.0594262	0.0741525	0.110656	0.0781563	0.0605428	0.0751566	0.0847107	0.0772358	0.059034	0.0739437
75230	0.0779392	0.0651289	0.0535714	0.0696452	0.0694626	0.0774457	0.059854	0.0519481	0.0682451	0.0728022	0.0706215	0.0944785	0.0697674	0.0959264	0.0636758	0.0627615	0.0878828	0.071525	0.0604396	0.101124	0.0897959	0.0905923	0.0931507	0.0691358	0.114046	0.0983607	0.0858257	0.101036	0.110256	0.0921895	0.0988296	0.0993865
76692	0.0719298	0.082	0.102919	0.106212	0.11	0.082	0.117788	0.100917	0.0866935	0.0734967	0.0663717	0.12963	0.0901468	0.0761099	0.0456906	0.0568421	0.0761905	0.0613108	0.0764192	0.122538	0.132911	0.100629	0.08	0.0570342	0.119048	0.119122	0.161194	0.122924	0.103448	0.115987	0.0806916	0.0918367
75090	0.0427529	0.0337553	0.0379098	0.0690058	0.0669694	0.0609319	0.064133	0.0775758	0.0941447	0.0541205	0.0673195	0.0878049	0.103121	0.0901526	0.106469	0.0937896	0.118159	0.112011	0.118644	0.0914369	0.101839	0.10219	0.087969	0.119785	0.119255	0.153563	0.0906801	0.113208	0.113861	0.121071	0.105793	0.138987
76106	0.0669456	0.0546493	0.0512624	0.0636792	0.0673401	0.0612245	0.0522822	0.0673854	0.072807	0.0670554	0.0417755	0.0717905	0.0738318	0.0743381	0.0923657	0.0680529	0.0731225	0.0647773	0.054211	0.0688623	0.0794574	0.0808383	0.0639361	0.0753354	0.0914894	0.0842333	0.112347	0.0756208	0.0882658	0.082879	0.0750988	0.0810515
75442	0.0839416	0.0729167	0.0633803	0.0684411	0.0816993	0.0823045	0.0775862	0.105263	0.0688623	0.14741	0.0493274	0.0532995	0.0859729	0.0629921	0.0697674	0.0898876	0.155235	0.115044	0.127119	0.0609319	0.114815	0.0826087	0.0921053	0.112403	0.106557	0.117188	0.0766423	0.09	0.136213	0.122186	0.103896	0.154286
76036	0.0787671	0.0545455	0.0750436	0.0664336	0.0837887	0.0695266	0.0670827	0.0639731	0.104948	0.0937042	0.0802469	0.0854271	0.09375	0.0833333	0.0827922	0.0859375	0.0931677	0.0882852	0.0648567	0.0904836	0.0977918	0.0731707	0.0645646	0.0693816	0.10675	0.091954	0.0778816	0.104137	0.106443	0.101644	0.0822622	0.112466
76086	0.0662651	0.0717822	0.0795594	0.0754258	0.0798479	0.0903308	0.0934066	0.0659341	0.0941645	0.0627306	0.0531208	0.080089	0.110429	0.0839329	0.0870147	0.0951189	0.126667	0.0971129	0.0850144	0.102635	0.109091	0.0876945	0.0839695	0.0971357	0.122483	0.10306	0.0946429	0.0882801	0.0876133	0.0792683	0.113604	0.106287
76107	0.0820452	0.0782269	0.047043	0.0499325	0.0886571	0.0875817	0.0760599	0.0591327	0.0801577	0.0897436	0.0658762	0.0762608	0.0799458	0.0678617	0.0672515	0.0969856	0.0872914	0.0961538	0.0595745	0.0765027	0.0944373	0.0881954	0.0696296	0.0758808	0.10767	0.0944669	0.081864	0.0775401	0.102778	0.0912647	0.0877193	0.0745891
75039	0.036036	0.0227273	0.0138889	0.00806452	0.0148148	0.0258621	0.033557	0.0123457	0.0529412	0.060241	0.0549451	0.0678733	0.0294118	0.033557	0.0228571	0.0575221	0.0529412	0.00904977	0.040724	0.0545455	0.0292887	0.0282258	0.044	0.0239044	0.0214286	0.0282686	0.0491803	0.0396341	0.0241692	0.031348	0.0326797	0.0119048
75077	0.0431849	0.0500715	0.0530612	0.051144	0.0635324	0.075179	0.0387097	0.0391304	0.0574713	0.053455	0.0559168	0.0805861	0.0763473	0.0679612	0.0857538	0.0742779	0.113757	0.0914052	0.08125	0.0893513	0.108209	0.0964706	0.0728793	0.0825921	0.0964912	0.0974967	0.0781441	0.0872914	0.0931122	0.0723227	0.0768176	0.103493
75219	0.0626506	0.0310078	0.0455635	0.0648148	0.0588235	0.0303688	0.0494382	0.0321101	0.0749465	0.0365297	0.0278422	0.0589474	0.0859189	0.0669856	0.0647482	0.0915842	0.0599078	0.0530303	0.0712531	0.079602	0.0820896	0.0561497	0.0444965	0.0638767	0.0965347	0.0677083	0.0648379	0.0692308	0.101737	0.0879397	0.0566038	0.0843621
76641	0.0545455	0.046875	0.111111	0.104167	0.0322581	0.104478	0.0517241	0.05	0.0727273	0.0377358	0.0882353	0.119048	0.037037	0.0227273	0.031746	0.0714286	0.142857	0.0285714	0.0408163	0.0222222	0.0246914	0.148936	0.0441176	0.0425532	0.0833333	0.0217391	0.0322581	0.0754717	0.0555556	0.0555556	0.0862069	0.0983607
75287	0.0355277	0.0352332	0.0398773	0.0317298	0.0388946	0.0398323	0.041989	0.0515996	0.039916	0.0448852	0.0467197	0.0461812	0.0643514	0.0603015	0.041744	0.0388529	0.0592734	0.0581745	0.047619	0.0397672	0.0400411	0.0568627	0.0682657	0.0508637	0.073055	0.0698975	0.0638889	0.0457944	0.0642023	0.0574827	0.0466853	0.0655271
75063	0.0365449	0.0437601	0.0422535	0.0397644	0.0340909	0.0397554	0.0280066	0.0361842	0.0345964	0.0330033	0.0548885	0.0283688	0.0394737	0.0443686	0.0326797	0.057423	0.0454545	0.0460829	0.0617284	0.0410742	0.0499168	0.0601266	0.0430556	0.0429363	0.0416025	0.0460624	0.0432836	0.0516987	0.052795	0.059633	0.0394366	0.0479876
75023	0.0645793	0.0690355	0.0611836	0.065	0.063279	0.0871743	0.0579111	0.0708738	0.069788	0.074856	0.0834862	0.0810249	0.0883249	0.0835913	0.0893796	0.0881783	0.0949094	0.0732839	0.0650045	0.0693878	0.0915033	0.0721649	0.065371	0.0918114	0.0932595	0.0853308	0.0779727	0.0764818	0.0626781	0.0774379	0.0733772	0.100983
76636	0.0384615	0.0701754	0.0847458	0.0357143	0.1	0.0576923	0.0816327	0.0888889	0.109091	0.18	0.140625	0.0735294	0.084507	0.0769231	0.0232558	0.0217391	0.0961538	0.102041	0.0980392	0.0769231	0.142857	0.126984	0.0821918	0.117647	0.174603	0.25	0.0833333	0.166667	0.160714	0.163636	0.0731707	0.0408163
75495	0.0666667	0.0436893	0.0743802	0.0707547	0.088785	0.0718563	0.0869565	0.0903955	0.0522088	0.108374	0.0582011	0.0757576	0.137143	0.0946746	0.128866	0.0947368	0.145	0.123711	0.107143	0.143646	0.115578	0.10929	0.081448	0.0940594	0.149425	0.171946	0.107317	0.113208	0.143564	0.103774	0.0678733	0.135747
76044	0.0833333	0.0288462	0.0510204	0.0707071	0.0983607	0.0555556	0.0737705	0.117117	0.0416667	0.04	0.0280374	0.0833333	0.116667	0.0854701	0.127451	0.0833333	0.10084	0.0948905	0.107527	0.072	0.0338983	0.0930233	0.0465116	0.07	0.163793	0.12037	0.0588235	0.0825688	0.121212	0.0747664	0.0692308	0.0901639
75081	0.0759651	0.0583756	0.0706587	0.0772947	0.101096	0.0814095	0.0656753	0.076129	0.0862069	0.0909091	0.0750894	0.0864461	0.10105	0.0821256	0.0925926	0.0968553	0.120823	0.121718	0.0876404	0.0848101	0.104084	0.0905753	0.0691358	0.0876351	0.0862999	0.0870032	0.0896391	0.0919786	0.101831	0.0714286	0.0729295	0.0930481
75032	0.0357895	0.0269663	0.0604752	0.0303605	0.0585859	0.0357143	0.0491803	0.0452899	0.0450281	0.0492611	0.0691589	0.0570866	0.0635452	0.0399274	0.0501792	0.0640809	0.0667838	0.0728682	0.0752864	0.0680713	0.0902111	0.0652866	0.0546737	0.0579216	0.0714286	0.0607143	0.0582677	0.0760234	0.0880597	0.0681063	0.065	0.0870229
76266	0.0583554	0.0546318	0.0563003	0.0661765	0.0648379	0.0540541	0.0555556	0.0421836	0.0841584	0.0631313	0.0636132	0.0657084	0.066838	0.0844749	0.0842105	0.0703518	0.0779944	0.0565111	0.0826446	0.102757	0.0707763	0.0707763	0.0649038	0.0883055	0.087146	0.115681	0.0872642	0.090535	0.105911	0.102908	0.108597	0.0896552
75025	0.0518987	0.0551559	0.0390995	0.0516827	0.0669694	0.0557668	0.0507426	0.0773606	0.0639013	0.049884	0.0632319	0.0617391	0.0659631	0.0600273	0.0702152	0.0771114	0.0885287	0.0558195	0.0915411	0.0607867	0.0634921	0.0777143	0.0664414	0.056338	0.103695	0.0694143	0.0727041	0.0862884	0.090796	0.0871731	0.0857143	0.0936019
75054	0.0235294	0	0.03	0.0402685	0.0275862	0.0652174	0.0559441	0.0693642	0.0491803	0.0122699	0.0275862	0.0285714	0.048951	0.048913	0.0484848	0.0191083	0.0808824	0.0484848	0.0543478	0.0310559	0.0702703	0.0744681	0.0403587	0.0287356	0.0416667	0.0478469	0.038835	0.0555556	0.110553	0.0729614	0.0995851	0.0696721
76028	0.0646117	0.0609598	0.0591327	0.0621194	0.0701754	0.0891331	0.0597729	0.0871951	0.0951567	0.0853659	0.0616559	0.0795207	0.105972	0.0960452	0.103027	0.0984579	0.114404	0.0770609	0.0904585	0.0882872	0.101273	0.0884798	0.0861423	0.0857143	0.137075	0.110016	0.0976794	0.122768	0.135777	0.122661	0.106336	0.112929
75167	0.06875	0.0416667	0.0656934	0.0545455	0.101266	0.0666667	0.0536913	0.0518519	0.062069	0.0518519	0.0493827	0.0714286	0.0961538	0.0939227	0.0628571	0.0555556	0.0961538	0.0576923	0.0614525	0.0816327	0.0704225	0.113095	0.0965517	0.0604027	0.0709677	0.0661765	0.0659341	0.0851064	0.0628272	0.12	0.0894737	0.0619048
75024	0.0357143	0.0289855	0.0473118	0.0409836	0.0487288	0.0607966	0.0767754	0.044964	0.0777989	0.0570342	0.0486111	0.0328698	0.0587276	0.0529412	0.0447227	0.0670017	0.0601626	0.0501618	0.0335463	0.0322034	0.0680272	0.0460829	0.0466472	0.0791476	0.0651852	0.0667702	0.0738994	0.0547731	0.0715373	0.058209	0.065312	0.0550595
75002	0.041868	0.0528361	0.0547185	0.0668815	0.0747899	0.060076	0.0653344	0.0777605	0.0577058	0.0712626	0.0573566	0.0671551	0.0756303	0.0793132	0.0826189	0.0669975	0.091354	0.0927419	0.0546493	0.0611725	0.0550082	0.066778	0.0578078	0.0645161	0.0867769	0.0924171	0.0751762	0.0687311	0.0809295	0.0797872	0.0900693	0.0930233
75115	0.0677966	0.0582892	0.0715434	0.0765432	0.085327	0.0829308	0.0648968	0.0645161	0.0782675	0.0779423	0.08583	0.0722181	0.0844646	0.0743525	0.0654854	0.0773723	0.0926672	0.0933333	0.0927835	0.0956652	0.0722978	0.0823782	0.0786974	0.0808362	0.105539	0.112878	0.095679	0.0962279	0.114195	0.0928074	0.0975789	0.0982783
76119	0.0548138	0.0752212	0.0560554	0.0789993	0.0786667	0.0818182	0.070163	0.0725319	0.0834939	0.0637319	0.0627353	0.0857676	0.0783609	0.0680796	0.0679295	0.0746082	0.0810056	0.0875706	0.0683024	0.0731392	0.0847012	0.0870419	0.0695341	0.0711354	0.116309	0.111582	0.0869268	0.0963115	0.111331	0.0958812	0.106993	0.106238
75087	0.0337711	0.0513274	0.0599315	0.0773026	0.0569801	0.0582524	0.0558214	0.0652174	0.0577465	0.053961	0.0615942	0.0513274	0.0834598	0.0896445	0.0769231	0.0848485	0.0707214	0.0765697	0.0817175	0.0672783	0.0970724	0.0653409	0.0795287	0.0707831	0.0787717	0.0658307	0.0733945	0.0564417	0.080207	0.0613079	0.0720391	0.0840438
75044	0.0620347	0.0480769	0.0696822	0.0537383	0.0703746	0.0791855	0.0590319	0.0588988	0.0702525	0.056541	0.0641184	0.0887446	0.0967366	0.0735661	0.0849282	0.0954106	0.0831325	0.0706179	0.111409	0.0834327	0.0841346	0.0799087	0.0879905	0.0888626	0.0994152	0.0960384	0.0853365	0.0848708	0.109049	0.076223	0.0602007	0.0929705
75088	0.0583658	0.0518135	0.0505051	0.0641892	0.0703764	0.0686901	0.0588235	0.0678808	0.0708535	0.0613577	0.0587002	0.0761719	0.0698467	0.0714286	0.0581614	0.0729167	0.0942761	0.074266	0.0680062	0.0742574	0.0610687	0.0547504	0.086116	0.0591398	0.0738137	0.0484429	0.0573477	0.0582524	0.0941385	0.0875657	0.0940325	0.0953206
75052	0.0370582	0.0415991	0.0450501	0.0532741	0.0599667	0.0593891	0.0556522	0.0637941	0.0539242	0.0655271	0.0500261	0.0559653	0.0628334	0.0506682	0.0596591	0.0597798	0.0770096	0.0739755	0.0552147	0.0526906	0.0737943	0.0556502	0.0490628	0.0579332	0.0808581	0.0757906	0.0592841	0.0692803	0.0733186	0.0706138	0.0572023	0.0697065
75424	0.0991736	0.0654206	0.1625	0.0808081	0.0408163	0.0747664	0.0471698	0.146789	0.121212	0.116667	0.0990099	0.0776699	0.0740741	0.130952	0.0897436	0.0666667	0.12037	0.0925926	0.133333	0.116667	0.06	0.045045	0.0833333	0.0720721	0.0612245	0.0425532	0.128713	0.0537634	0.0705882	0.0927835	0.118182	0.12844
76063	0.0486348	0.0676447	0.0594378	0.0590278	0.0702447	0.0514821	0.0616333	0.0609756	0.0515085	0.0548736	0.0474074	0.0567108	0.0719424	0.057101	0.0518175	0.0562044	0.0590909	0.0541761	0.0461894	0.0595328	0.052669	0.0556761	0.0591966	0.054619	0.0754426	0.0611028	0.0487983	0.0600414	0.0910394	0.106581	0.0687285	0.0780696
76227	0.0444444	0.073501	0.0559701	0.0260708	0.0327273	0.0512334	0.0481283	0.0583658	0.0753676	0.0586146	0.0599251	0.0493333	0.0810811	0.0486486	0.0559846	0.0719424	0.0742115	0.0560272	0.0485075	0.0653907	0.074	0.057725	0.0459016	0.0578778	0.0572831	0.086039	0.0602219	0.0639881	0.0854197	0.0733533	0.0446043	0.0710456
75223	0.0473815	0.0448878	0.0350877	0.0671463	0.0555556	0.0658683	0.0524862	0.046798	0.0460358	0.0596206	0.0486111	0.071599	0.0557029	0.0676471	0.079096	0.075188	0.0789474	0.0956284	0.0742574	0.0861538	0.107612	0.0797101	0.0576923	0.0670241	0.0961538	0.0796703	0.042328	0.097561	0.101744	0.106061	0.0706522	0.11413
76135	0.117747	0.0734463	0.0851449	0.102894	0.0862355	0.0971731	0.0874126	0.0992647	0.109005	0.0806962	0.0825853	0.0927835	0.0910624	0.0826446	0.0642504	0.0675453	0.0901503	0.0970266	0.0669782	0.057903	0.0875371	0.083871	0.0784314	0.111111	0.0897227	0.076006	0.0955752	0.10229	0.121875	0.100154	0.0818452	0.0953101
75007	0.0669975	0.0666667	0.0542222	0.0554066	0.0794066	0.063979	0.0704341	0.0812102	0.0699552	0.0851247	0.0605802	0.0808314	0.0839506	0.0945822	0.0638298	0.0732839	0.0843478	0.0754386	0.0794702	0.0749543	0.0796064	0.0723684	0.0563241	0.0699115	0.0932735	0.109537	0.0895669	0.0878505	0.0975177	0.0942308	0.0868321	0.0841367
76673	0.0606061			0.0294118		0			0.03125	0.09375	0.0294118	0.097561	0.0263158	0.0425532			0.147059			0.1875	0.037037			0.133333	0.1	0.1	0.125	0.0967742			0.0789474
75035	0.0479042	0.0351076	0.0352673	0.03433	0.0560748	0.0247525	0.0391677	0.0528684	0.0526882	0.0656064	0.0433213	0.0337001	0.0659091	0.0763359	0.0506864	0.0472837	0.0668934	0.0750816	0.0522307	0.0627063	0.0520581	0.0440387	0.0535354	0.0601202	0.0778923	0.0549223	0.0682773	0.0657084	0.0626424	0.0623782	0.0481444	0.0772128
75163	0.05	0.0441176	0.0636364	0.114035	0.0258621	0.0535714	0.0900901	0.125	0.11039	0.0545455	0.102804	0.115385	0.017094	0.06	0.0833333	0.0549451	0.0927835	0.0465116	0.0625	0.0757576	0.0470588	0.118182	0.0631579	0.0932203	0.0636364	0.135922	0.123711	0.141176	0.146789	0.107843	0.117647	0.0365854
75001	0.0278638	0.0519481	0.0311419	0.0322581	0.0580205	0.0334572	0.0810811	0.0526316	0.0775194	0.123457	0.0521739	0.049505	0.0683761	0.0509804	0.0468085	0.044898	0.0699588	0.041841	0.028169	0.0539419	0.0588235	0.0384615	0.0519481	0.0176211	0.0654545	0.0486891	0.0562249	0.0599251	0.0520446	0.0542636	0.040146	0.0595745
75235	0.0687623	0.0475162	0.0329897	0.0688259	0.0498915	0.0699774	0.0418251	0.0442656	0.0662768	0.0700637	0.0690377	0.0489362	0.0625	0.0471464	0.0698198	0.0757895	0.0637813	0.0684597	0.0599078	0.0807601	0.104623	0.0616967	0.0567686	0.074364	0.114428	0.0911215	0.0714286	0.0750552	0.102222	0.0783898	0.088843	0.112832
75166	0.0454545	0.109091	0	0.0192308	0.05	0.0882353	0.0722892	0.0597015	0.0933333	0.0487805	0.0454545	0.057971	0.0277778	0.105263	0.0555556	0.0588235	0.056338	0.104651	0.0746269	0.043956	0.097561	0.0686275	0.0681818	0.108434	0.0833333	0.0595238	0.029703	0.0963855	0.0520833	0.126316	0.0747664	0.113043
75134	0.0752475	0.0553506	0.0547945	0.0726257	0.0960699	0.0503731	0.0482759	0.0607735	0.0759494	0.0670611	0.0899083	0.0574468	0.0978648	0.0714286	0.0869565	0.0665399	0.0958333	0.104255	0.0851064	0.114338	0.0815534	0.0742754	0.0685841	0.106742	0.0770791	0.077551	0.0767591	0.083004	0.110922	0.116883	0.102913	0.108734
75241	0.0750951	0.0873984	0.0702087	0.0539166	0.0786627	0.0958374	0.0701914	0.0796117	0.109912	0.0927083	0.0756385	0.0877863	0.100478	0.115422	0.108468	0.0796964	0.118611	0.105597	0.0883459	0.0959843	0.122951	0.0940325	0.0893697	0.0846813	0.105046	0.118325	0.105431	0.110542	0.122115	0.126633	0.118675	0.130028
75141	0.0754717	0.0588235	0.0571429	0.0727273	0.0421053	0.0729167	0.0917431	0.0810811	0.06	0.0480769	0.0576923	0.0537634	0.0860215	0.0561798	0.111111	0.0729167	0.0416667	0.0821918	0.060241	0.0609756	0.0238095	0.046729	0.0660377	0.0733945	0.1	0.137615	0.097561	0.06	0.148515	0.10101	0.122807	0.16
76132	0.0644699	0.0581761	0.0609065	0.0675287	0.0672646	0.0511364	0.0686427	0.0702541	0.0684736	0.0879765	0.0682148	0.075	0.09299	0.0841969	0.0884451	0.0637394	0.0673352	0.0756173	0.0740203	0.0547945	0.057377	0.0786207	0.0690141	0.077574	0.113055	0.0799476	0.0849421	0.0782361	0.101124	0.0923077	0.0939691	0.107513
76011	0.0628743	0.0681818	0.0423862	0.0706767	0.0619946	0.0481283	0.0423197	0.044374	0.0661765	0.0725926	0.0366197	0.0719895	0.0687135	0.0582677	0.0637681	0.0590909	0.0948795	0.0531758	0.0603175	0.0766551	0.0636943	0.0526316	0.0524434	0.061745	0.0737834	0.075	0.0533141	0.0673352	0.0823353	0.0953757	0.0706076	0.0570175
75155	0.0606061	0.0344828	0.0434783	0.078125	0.0714286	0.0816327	0.0340909	0.0163934	0.0606061	0.0810811	0.0666667	0.0454545	0.0416667	0.0675676	0.0357143	0.0847458	0.0921053	0	0.0571429	0.015873	0.046875	0.0434783	0.012987	0.0945946	0.0983607	0.08	0.114754	0.0925926	0.0888889	0.1	0.0410959	0.0681818
75148	0.0310345	0.0234899	0.0586207	0.0262172	0.0526316	0.0657895	0.0490196	0.0680272	0.0602837	0.0732601	0.0428571	0.0638298	0.0719178	0.0841751	0.0690909	0.0680272	0.0787671	0.0692641	0.0498084	0.0636364	0.102473	0.0690909	0.0730159	0.0924658	0.0784314	0.116592	0.09375	0.142202	0.114754	0.0913706	0.113744	0.0873362
76053	0.0614379	0.057598	0.0497685	0.0674286	0.081225	0.078219	0.0581948	0.0747782	0.0694444	0.0744417	0.071345	0.0718954	0.0893271	0.062963	0.0716804	0.0715935	0.095858	0.0721154	0.0820225	0.0877193	0.0762712	0.0953984	0.079857	0.0994012	0.114691	0.0984252	0.0841866	0.104526	0.129268	0.0776495	0.0861678	0.102748
75149	0.066092	0.0643537	0.0672673	0.071599	0.0609385	0.0796865	0.0627832	0.0707333	0.0758035	0.0745921	0.0689655	0.0834773	0.0974265	0.0823899	0.0735826	0.0971005	0.095122	0.0976864	0.090792	0.0996743	0.0928712	0.051144	0.0665205	0.0922747	0.116539	0.0821918	0.0920114	0.08241	0.111806	0.0888611	0.0903465	0.094399
75204	0.0590909	0.0626398	0.0331263	0.0402844	0.0594714	0.0514541	0.0274314	0.0297483	0.0487805	0.0442708	0.0502283	0.0703297	0.0599572	0.0545852	0.0355556	0.0568182	0.0745921	0.0498866	0.062212	0.0712644	0.0987654	0.095723	0.0628141	0.0955056	0.0804598	0.0915493	0.0592255	0.0516854	0.0883002	0.0812065	0.0516432	0.0816777
75218	0.0678514	0.07	0.0607553	0.080916	0.0652819	0.0842975	0.0434028	0.0774411	0.0891938	0.0783646	0.0729537	0.0804598	0.0877514	0.0700637	0.0733453	0.0742049	0.0759931	0.0650995	0.079566	0.0788177	0.0745455	0.0647986	0.070922	0.0621931	0.104895	0.0801964	0.0692168	0.0764007	0.0674956	0.0874525	0.0885417	0.0856672
76651	0.115044	0.105882	0.0638298	0.0485437	0.0546875	0.0481928	0.0487805	0.0606061	0.135417	0.0632911	0.0594059	0.0714286	0.0588235	0.0722892	0.0619469	0.0833333	0.0654206	0.047619	0.0865385	0.135922	0.0952381	0.109091	0.0344828	0.038961	0.140187	0.0752688	0.0695652	0.0736842	0.109756	0.134146	0.100917	0.111111
76043	0.0895522	0.0601504	0.0583942	0.0629371	0.0921053	0.0628931	0.0706522	0.105263	0.0948276	0.0925926	0.0809249	0.105882	0.121019	0.0942029	0.08	0.0653595	0.092437	0.0601504	0.0425532	0.0687023	0.0810811	0.0594595	0.0854701	0.0909091	0.14966	0.119565	0.155172	0.102273	0.149701	0.0847458	0.0821918	0.0914634
75409	0.047619	0.0726073	0.0536278	0.083004	0.0637584	0.0408805	0.0623145	0.0784983	0.0430622	0.0714286	0.0677419	0.0503145	0.111864	0.0673077	0.0374532	0.0903427	0.113846	0.0669014	0.0928144	0.0651466	0.0721649	0.0797546	0.0787172	0.0828571	0.136126	0.0733696	0.0954654	0.0668203	0.103211	0.0756098	0.0791667	0.0991903
76023	0.0684932	0.0607735	0.0376344	0.0679612	0.0698925	0.035503	0.0597015	0.0603448	0.0818966	0.0990099	0.111111	0.0655022	0.0714286	0.0760234	0.0797872	0.101942	0.0825688	0.106509	0.0802469	0.0558659	0.0734463	0.103627	0.0561798	0.0674847	0.137363	0.141414	0.0779817	0.125	0.164021	0.0932642	0.145833	0.11976
75042	0.056701	0.0552434	0.0508309	0.0536981	0.059387	0.0515063	0.0554415	0.068323	0.0714286	0.079334	0.0600985	0.0801158	0.0912951	0.0843116	0.0796857	0.10356	0.102941	0.0876586	0.0691824	0.0775463	0.0899471	0.0723542	0.0790598	0.0921758	0.092291	0.0801833	0.0765661	0.0640342	0.0690423	0.0571109	0.0571132	0.0695397
75165	0.0595112	0.0677026	0.0646507	0.065662	0.0809061	0.0562948	0.0599214	0.0551583	0.0577105	0.0601036	0.0497462	0.0711462	0.0718504	0.0658996	0.0669253	0.0737705	0.0787402	0.0604454	0.0855992	0.0746269	0.0767568	0.0989011	0.0670795	0.0754717	0.0862709	0.0775862	0.0762868	0.0889093	0.0991501	0.10149	0.0797166	0.0919089
76115	0.045977	0.0388693	0.0358306	0.0550459	0.0477759	0.0500928	0.0477759	0.0336879	0.0765391	0.0591398	0.0586265	0.0471014	0.0515654	0.047541	0.0597484	0.0517529	0.057971	0.0598291	0.047619	0.0528169	0.0794224	0.0508475	0.0408163	0.075188	0.0941385	0.0842491	0.0918367	0.0749543	0.0693431	0.0728346	0.0702703	0.0787781
76060	0.0534759	0.0777778	0.0702703	0.0494505	0.0904977	0.0571429	0.0753769	0.0985222	0.124402	0.0844444	0.0984456	0.0916335	0.121547	0.0966184	0.0980392	0.0982659	0.0964467	0.0765957	0.0793651	0.0324324	0.0666667	0.0696517	0.0723982	0.0625	0.0698925	0.103286	0.097561	0.0655022	0.0676329	0.0841584	0.0803571	0.103627
75074	0.0633363	0.05365	0.0551039	0.059044	0.0622642	0.0568071	0.0712891	0.0651341	0.0579568	0.0839695	0.0465116	0.0838926	0.068	0.0751566	0.0787254	0.0636451	0.0813397	0.0824442	0.0740418	0.0599793	0.069317	0.0716332	0.0643225	0.0777989	0.0881801	0.0859599	0.0577689	0.0620438	0.0943756	0.0890152	0.0670956	0.0672646
75126	0.0404531	0.0540984	0.0471281	0.05	0.0389049	0.0406886	0.0339943	0.0446686	0.0684736	0.0624204	0.0545703	0.056962	0.0664112	0.0607235	0.0552291	0.0574099	0.077748	0.0776836	0.0557823	0.0560345	0.0719424	0.0538721	0.0487805	0.0572246	0.0658385	0.065534	0.0549327	0.059752	0.098081	0.0901099	0.0677966	0.0808598
75050	0.0523715	0.0655067	0.0490741	0.0799605	0.0654475	0.0667957	0.0679785	0.0682281	0.0725338	0.0650651	0.0624409	0.0656871	0.0726496	0.0697897	0.0617284	0.0772769	0.0871743	0.0712303	0.075386	0.0846457	0.0972763	0.0777096	0.058032	0.0614525	0.0902778	0.085901	0.0957129	0.0878816	0.100652	0.0829268	0.0539084	0.0709156
76487	0.0634921	0.103448	0.0487805	0.037037	0.1	0.0609756	0.0864198	0.0547945	0.0875	0.05	0.104478	0.0394737	0.0769231	0.0952381	0.0641026	0.0666667	0.028169	0.108108	0.0615385	0.0806452	0.0517241	0.0909091	0.0816327	0.0632911	0.145455	0.0606061	0.0597015	0.1	0.148936	0.0987654	0.0447761	0.125
76040	0.0415335	0.0460624	0.0378788	0.0353107	0.0402576	0.0601504	0.060472	0.0494186	0.0566298	0.0749601	0.073487	0.0789116	0.0708661	0.0877976	0.0561457	0.0507463	0.0732087	0.064915	0.0694051	0.0811639	0.0657143	0.0766962	0.0836941	0.0486726	0.0916667	0.0726496	0.0885246	0.0668524	0.0822581	0.0793651	0.0862573	0.0720461
75124	0.0348837	0.0444444	0.0428571	0.0346821	0.0397727	0.039801	0.077381	0.0308642	0.0432099	0.0299401	0.0350877	0.0452261	0.0451977	0.056962	0.079096	0.0431655	0.0532544	0.034965	0.0705128	0.0609756	0.0576923	0.0645161	0.0584795	0.0666667	0.111702	0.0722222	0.0662651	0.0893855	0.0962567	0.121387	0.0596026	0.103448
76066	0.0361446	0.0107527	0.100917	0.0487805	0.101266	0.0884956	0.116279	0.117647	0.0631579	0.157895	0.0594059	0.0859375	0.0490196	0.0438596	0.111111	0.104348	0.0990099	0.0506329	0.0491803	0.0229885	0.0235294	0.0657895	0.0714286	0.0319149	0.102273	0.09	0.108434	0.0927835	0.0736842	0.09375	0.0816327	0.0918367
75454	0.0748299	0.0296296	0.102041	0.0666667	0.0615385	0.0894309	0.0521739	0.0769231	0.0454545	0.0816327	0.041958	0.0819672	0.0882353	0.0677966	0.0746269	0.0872483	0.0733333	0.0654206	0.0981595	0.0979021	0.0740741	0.0493827	0.0659341	0.0965909	0.101695	0.0747126	0.0895522	0.0730594	0.0871795	0.12963	0.0727969	0.0884615
75150	0.0455594	0.0563119	0.0737117	0.0766962	0.0795931	0.0571429	0.0602178	0.0575	0.0756659	0.0791789	0.0640635	0.0808561	0.0797057	0.0840491	0.0789809	0.0710526	0.0978803	0.0893929	0.0712531	0.0829016	0.0856955	0.0503265	0.0782918	0.0959561	0.0978408	0.0765957	0.0772669	0.082392	0.0973282	0.0948052	0.0939358	0.0999405
75201	0.075	0.0898204	0.0568182	0.0909091	0.105263	0.0795455	0.0640394	0.0641711	0.0467836	0.0702703	0.0598291	0.035	0.0560748	0.0939227	0.0867347	0.0585106	0.101064	0.0315315	0.0909091	0.0568182	0.0467836	0.0758294	0.111111	0.0628571	0.0604651	0.057377	0.0491803	0.0445545	0.0659898	0.0582524	0.0379747	0.0707547
75022	0.0485437	0.0364238	0.0255591	0.029316	0.0457746	0.0605187	0.0382166	0.0501792	0.0725552	0.054878	0.028481	0.0575221	0.0654206	0.0615942	0.0629371	0.104027	0.0787172	0.0869565	0.100694	0.101852	0.0740741	0.0699301	0.109589	0.0936556	0.152174	0.0652174	0.0531561	0.0558824	0.0802676	0.0668693	0.0429043	0.0416667
75009	0.155779	0.113636	0.133333	0.0670391	0.0574713	0.0621762	0.0380435	0.0780488	0.0497738	0.0897436	0.0815451	0.0724638	0.101449	0.0216216	0.0753769	0.0691057	0.126316	0.109375	0.0706522	0.0502513	0.0913978	0.0792079	0.0655738	0.124498	0.0555556	0.11588	0.058296	0.061674	0.0416667	0.0725191	0.0652174	0.0557491
75019	0.0681818	0.0536585	0.0583468	0.0470779	0.070018	0.0654362	0.0384047	0.0403226	0.0559567	0.0518868	0.0430108	0.0539007	0.0676568	0.046589	0.0678514	0.0657698	0.102564	0.0864198	0.0958466	0.0682927	0.0561056	0.0904977	0.0685155	0.0712209	0.0624025	0.0654664	0.0605227	0.0723982	0.0998415	0.0883281	0.0732899	0.0673077
75207	0.0357143	0.0454545	0.0526316	0	0.0344828	0.0714286	0.0869565	0.0645161	0.0526316	0.06	0.0208333	0.0192308	0.0294118	0	0.030303	0	0	0.0625	0	0	0.153846	0.027027	0	0.037037	0.0851064	0.1	0.0392157	0	0.0277778	0.0740741	0.05	0.121212
75490	0.0357143	0.0515464	0.0833333	0.0958904	0.0857143	0.0684932	0.0943396	0.0555556	0.0535714	0.08	0.0985915	0.0819672	0.0181818	0.0769231	0.0847458	0.121212	0.0851064	0.0784314	0.0677966	0.0666667	0.0961538	0.125	0.12069	0.142857	0.217949	0.127907	0.125	0.05	0.0983607	0.112676	0.104478	0.101266
76118	0.0591398	0.0455764	0.0514706	0.0563003	0.0643432	0.060241	0.0883055	0.0773067	0.0884956	0.0676692	0.0591398	0.064	0.0958549	0.0429799	0.0609137	0.0837838	0.119266	0.0840108	0.0774487	0.0637755	0.128641	0.0744186	0.089372	0.0716113	0.0833333	0.0895522	0.125296	0.0759494	0.0935961	0.0849057	0.0936073	0.076
75028	0.0423216	0.0439845	0.0484522	0.0505689	0.0628079	0.0518331	0.0341772	0.06	0.0360963	0.0505319	0.0583127	0.0558712	0.0723982	0.0479651	0.0635324	0.0744417	0.0861111	0.0843373	0.0671053	0.0834437	0.0869001	0.0762389	0.0920162	0.108	0.0991848	0.0759162	0.0802139	0.0791367	0.105479	0.0638821	0.0906801	0.0706179
75159	0.0611888	0.0693431	0.0711806	0.0746269	0.0922509	0.0739372	0.0493197	0.0893204	0.0730337	0.0836177	0.0596745	0.0642857	0.0649123	0.0851789	0.0737564	0.1167	0.091954	0.106383	0.0942699	0.0793319	0.0924214	0.080415	0.0901961	0.104208	0.12731	0.0953437	0.0795229	0.0987903	0.128015	0.0850202	0.0955631	0.0968379
75209	0.0594595	0.0675676	0.0671835	0.0332481	0.0690608	0.0585366	0.0358056	0.0522193	0.0556962	0.0406977	0.0467033	0.0815348	0.0570652	0.0561497	0.08	0.0785498	0.120344	0.0592105	0.0412698	0.0537634	0.0662983	0.0631868	0.0550459	0.0821918	0.0797872	0.0778098	0.0518293	0.0736041	0.102828	0.0693642	0.0641711	0.0837838
76164	0.075	0.0930233	0.0272374	0.0364372	0.0719178	0.0675676	0.0573248	0.0348525	0.0634921	0.0597826	0.03125	0.0613811	0.0652174	0.0463215	0.0334262	0.0733696	0.0542005	0.0205279	0.0454545	0.0414634	0.0673077	0.0655271	0.0547945	0.0706522	0.0696379	0.0734463	0.0718232	0.0806045	0.128272	0.0909091	0.0687831	0.0918114
76012	0.0679012	0.0678191	0.0479876	0.0685112	0.0881988	0.0709413	0.095297	0.0754717	0.0833333	0.0792683	0.0669694	0.0754132	0.0900474	0.0839599	0.0860656	0.0963061	0.109859	0.0939431	0.0870787	0.0803324	0.0758988	0.0810056	0.0762389	0.0625	0.0967302	0.0792839	0.0866575	0.0984252	0.107784	0.09125	0.0782493	0.0706033
76179	0.0546624	0.0704225	0.0483701	0.0575916	0.0623742	0.0585774	0.041456	0.0453668	0.0633245	0.055993	0.055409	0.0561594	0.0585975	0.0502934	0.0579297	0.0633862	0.0768527	0.0547945	0.0471442	0.0652952	0.0555058	0.0619946	0.0557078	0.06828	0.0836299	0.0753247	0.0694789	0.0667727	0.081193	0.0646259	0.0462662	0.0666156
75234	0.0658049	0.0641774	0.059194	0.0689655	0.0680359	0.0794781	0.0825243	0.0671551	0.0853081	0.0763454	0.0762016	0.0884574	0.089697	0.0706587	0.0780051	0.0916553	0.0946667	0.112745	0.0958286	0.105615	0.0967337	0.100829	0.0982368	0.106358	0.0865079	0.0759184	0.0880872	0.111934	0.0746888	0.0982972	0.0805153	0.100833
75203	0.0647182	0.0915842	0.0496032	0.0607211	0.0760626	0.0554415	0.0610998	0.0543933	0.0616438	0.0693277	0.0731225	0.0717703	0.0600858	0.0573566	0.0754717	0.0632319	0.079646	0.0783784	0.0653753	0.0501193	0.0665083	0.0589744	0.0686869	0.0551724	0.130058	0.0899183	0.0810811	0.0792291	0.119438	0.0872642	0.0884211	0.105516
76205	0.048951	0.0528634	0.0474041	0.0345622	0.0453608	0.0483092	0.0566449	0.0386598	0.0833333	0.0646766	0.0793651	0.0688576	0.0516432	0.0769231	0.0566893	0.0971074	0.0787746	0.0550847	0.0745614	0.073991	0.047619	0.0593407	0.0617021	0.0655391	0.115196	0.0909091	0.0769231	0.0709534	0.0855263	0.10664	0.0707763	0.0794393
75067	0.0422164	0.0369637	0.0359168	0.0614092	0.0396215	0.0383923	0.039823	0.0480461	0.0516812	0.0472492	0.0386076	0.0590872	0.061599	0.0620053	0.0541746	0.0650155	0.0895429	0.0746004	0.0619048	0.0672673	0.0695385	0.070625	0.0521018	0.0602047	0.100555	0.0795672	0.0607595	0.0544343	0.0716612	0.088015	0.0795107	0.0744891
75228	0.0625	0.0467398	0.0486248	0.0680831	0.0616915	0.0715859	0.0526577	0.0661914	0.0659124	0.0472175	0.0616822	0.0730337	0.0814132	0.0743381	0.0595745	0.0693756	0.0803571	0.0674218	0.0623722	0.0609046	0.0686717	0.0486049	0.0648496	0.0715301	0.0852424	0.0693267	0.078853	0.0912428	0.110993	0.0831533	0.0739979	0.0851506
76120	0.0383387	0.0359116	0.0421348	0.0462963	0.0591549	0.0244565	0.0413625	0.0475	0.056338	0.0628415	0.065534	0.062954	0.0623377	0.0560748	0.0380952	0.0422886	0.0620525	0.060241	0.0513447	0.0477223	0.0606796	0.0655022	0.0730088	0.0494792	0.0680272	0.080292	0.0746888	0.0655738	0.0940919	0.0576923	0.0731707	0.0615672
75479	0.0934579	0.0555556	0.0365854	0.0821918	0.149254	0.0461538	0.0574713	0.09375	0.155844	0.046875	0.0869565	0.1	0.196078	0.0652174	0.06	0.107692	0.145455	0.12766	0.113208	0.114754	0.178571	0.2	0.0892857	0.117647	0.208333	0.185185	0.222222	0.185185	0.186441	0.196429	0.0597015	0.171875
75220	0.042677	0.0327381	0.0323176	0.0355515	0.0521921	0.0285714	0.0279653	0.0377003	0.0435203	0.0525794	0.0502901	0.0704225	0.0579545	0.0530973	0.0295918	0.0470219	0.03517	0.034689	0.0484581	0.0584029	0.0548628	0.0593325	0.0431965	0.0482546	0.0933806	0.0546318	0.0461165	0.073857	0.0836237	0.0706837	0.0597652	0.0673181
75104	0.0613065	0.0485232	0.0480769	0.0593385	0.0489022	0.0728953	0.0577508	0.0768482	0.0637255	0.0524659	0.0434783	0.0632447	0.0558376	0.0675024	0.0635551	0.0795781	0.0656863	0.0748231	0.0567246	0.0713624	0.0725275	0.0919662	0.0548837	0.075	0.0896274	0.105211	0.078534	0.0975379	0.0934673	0.0894569	0.093046	0.0956284
75048	0.0569307	0.049763	0.0502283	0.059952	0.039801	0.0510949	0.0416667	0.0645161	0.0625	0.0462963	0.0479303	0.070615	0.0594595	0.0733496	0.0526316	0.0601504	0.0575221	0.0705882	0.083691	0.0495283	0.0710227	0.0603015	0.0734967	0.0694789	0.0806045	0.0669746	0.0767494	0.0572687	0.0751708	0.0634249	0.0728745	0.0780287
76233	0.0416667	0.0504202	0.0526316	0.0487805	0.106195	0.110092	0.0814815	0.12069	0.141509	0.0743802	0.0606061	0.136364	0.123711	0.108696	0.146789	0.127273	0.0625	0.076087	0.091954	0.11236	0.118421	0.158537	0.101124	0.12	0.168317	0.101695	0.0480769	0.168539	0.117647	0.111111	0.0917431	0.168317
76239	0.0714286	0.0714286		0.0322581				0.114286		0.107143	0.1	0.119048	0.142857	0.0625		0.103448	0.0444444	0.0322581	0.0769231	0.1		0.0606061			0.0869565		0.0810811	0		0.037037		0
76259	0.025641	0.05	0.049505	0.0841121	0.111111	0.0508475	0.0416667	0.0808824	0.0629921	0.0865385	0.0660377	0.0451613	0.0777778	0.0507246	0.0413223	0.038835	0.0769231	0.079646	0.158879	0.10084	0.1	0.0763359	0.0652174	0.0748299	0.0827068	0.0588235	0.078125	0.0666667	0.104	0.0869565	0.0137931	0.0896552
76252	0.0392157	0.0823529	0	0.0746269	0.04	0.0153846	0.0555556	0.0526316	0.047619	0.0384615	0.12069	0.0833333	0.111111	0.0819672	0.0677966	0.140625	0.0625	0.0566038	0.0625	0.0344828	0.06	0.0408163	0.0895522	0.0862069	0.0306122	0.123894	0.0555556	0.075	0.106667	0.109589	0.0416667	0.0746269
75214	0.0478528	0.0671806	0.0554324	0.0523918	0.053653	0.049697	0.0518018	0.0696864	0.0694118	0.0571776	0.0601504	0.0542035	0.0749064	0.0651907	0.0647399	0.073494	0.0746269	0.0470914	0.0486556	0.0581818	0.0736715	0.0804598	0.0653009	0.0635641	0.0551559	0.0770252	0.0728155	0.0561529	0.0762813	0.0653009	0.0693569	0.0727483
75215	0.105118	0.066313	0.0805271	0.0864198	0.0886427	0.0858896	0.0817236	0.102201	0.106918	0.0942408	0.0785824	0.0951586	0.121212	0.0935024	0.114192	0.12437	0.127886	0.12204	0.102431	0.112701	0.118243	0.114286	0.0910653	0.0857143	0.156667	0.108808	0.121464	0.133846	0.143297	0.120501	0.109299	0.128205
76248	0.0444735	0.0374109	0.033969	0.0352601	0.0587178	0.0485732	0.0410037	0.0435053	0.0501691	0.0607766	0.0430749	0.0544776	0.0671206	0.0847639	0.0557342	0.0935006	0.113507	0.0757396	0.0902062	0.0883436	0.0936768	0.101215	0.0815217	0.0776316	0.106881	0.0917942	0.0830946	0.0902873	0.0833333	0.0662162	0.0710456	0.0876963
76065	0.0638686	0.0569853	0.0454545	0.0683761	0.0707635	0.0500864	0.0500782	0.0618557	0.0733533	0.0510204	0.0520505	0.0639269	0.0685544	0.0590164	0.0745814	0.0639535	0.0916905	0.0534918	0.0711974	0.0712025	0.083779	0.0620032	0.0788644	0.0610119	0.0899855	0.0664697	0.0392442	0.0841379	0.100942	0.0721501	0.0587393	0.0726552
76052	0.0333333	0.043956	0.0285714	0.0239044	0.0571429	0.0462633	0.0363036	0.0555556	0.0560748	0.0427632	0.0412698	0.0426829	0.0535714	0.0431894	0.0348432	0.0295082	0.0647482	0.0934256	0.03003	0.0380952	0.072327	0.04811	0.0621302	0.0874317	0.0738636	0.0927318	0.0295699	0.0449438	0.0757576	0.0844687	0.0616438	0.076555
76017	0.0518732	0.0556622	0.0570265	0.0629108	0.0653061	0.0645833	0.0477528	0.0791667	0.0746269	0.0602871	0.0595903	0.0823723	0.0798722	0.0690661	0.0617978	0.0596869	0.0559441	0.0556107	0.0766932	0.0654028	0.0682057	0.0545809	0.0636364	0.0665343	0.0654582	0.0801564	0.0536082	0.0774077	0.0785855	0.062387	0.0767773	0.0643939
76645	0.047081	0.0399113	0.0473251	0.035316	0.0501931	0.0480167	0.0654206	0.0382166	0.0502183	0.0678337	0.0330579	0.0589474	0.0571429	0.0437637	0.0434783	0.0682819	0.0552995	0.0683544	0.0718816	0.0675676	0.04	0.0446194	0.0567164	0.0416667	0.0851064	0.0534125	0.084507	0.0676923	0.0879479	0.0735294	0.0460358	0.0970588
75252	0.0657371	0.054	0.0584677	0.063655	0.0588235	0.0604288	0.0668058	0.0573248	0.0770713	0.0460922	0.0705244	0.0645161	0.0850202	0.0706714	0.074141	0.0859813	0.0985915	0.0826772	0.0770642	0.0576923	0.0712831	0.054878	0.0762082	0.0882353	0.0784672	0.0784314	0.0738739	0.0693431	0.0755396	0.100511	0.081803	0.0599647
76109	0.0708333	0.10352	0.0910891	0.0792291	0.0781563	0.072	0.0889371	0.0520362	0.0820734	0.0793651	0.0796646	0.0989209	0.0907216	0.0676983	0.0851485	0.0758755	0.105691	0.095339	0.0742459	0.0871369	0.0813309	0.0669546	0.0829876	0.0870445	0.104513	0.078125	0.0840909	0.067623	0.098	0.0835214	0.0711297	0.0774194
76691	0.111842	0.0561798	0.0443038	0.152047	0.0673575	0.0496894	0.0337079	0.0631579	0.0742857	0.0722222	0.0576923	0.118012	0.0689655	0.122449	0.139241	0.0670103	0.112821	0.101266	0.0559006	0.142857	0.0807453	0.0927152	0.081761	0.141844	0.115854	0.0974026	0.1	0.136054	0.132231	0.0689655	0.113095	0.155556
76051	0.0696133	0.0600437	0.0448087	0.0578231	0.0679513	0.0433333	0.0656285	0.0683371	0.0847107	0.10226	0.0594837	0.0836048	0.0829741	0.0809935	0.0754132	0.0872766	0.0934685	0.0742459	0.0864799	0.0811688	0.0715037	0.0920771	0.0888889	0.0935175	0.10177	0.0965665	0.0890869	0.0690789	0.0715015	0.0794769	0.0858537	0.0958525
76626	0.0377358	0.0232558	0.075	0.0566038	0.08	0.0923077	0.0625	0.0188679	0.0769231	0.0681818	0.0392157	0.0869565	0.113208	0.137931	0.0425532	0.0576923	0.0677966	0.05	0.0677966	0.0227273	0.0212766	0.0961538	0.0566038	0.02	0.0888889	0.06	0.15	0.157895	0.138889	0.0754717	0.075	0.177419
76058	0.0540541	0.0524194	0.0410156	0.0493601	0.0610236	0.0710824	0.0736086	0.0740038	0.0745763	0.0673267	0.067029	0.101576	0.101549	0.0876623	0.0669291	0.0930233	0.115312	0.113636	0.0901503	0.0733591	0.0917603	0.0634615	0.0912621	0.113173	0.110535	0.125654	0.0959596	0.111842	0.149284	0.108216	0.0876897	0.123239
76059	0.0522388	0.0473373	0.079096	0.0893855	0.0909091	0.0545455	0.0598802	0.0437158	0.0566038	0.0387097	0.101796	0.0463576	0.104938	0.108844	0.104938	0.11465	0.0828025	0.0808824	0.134752	0.157576	0.0647482	0.104651	0.113636	0.0890411	0.11236	0.100559	0.0702703	0.0909091	0.117318	0.0880503	0.152941	0.109756
75238	0.0666667	0.0429293	0.0515971	0.0447585	0.0699881	0.0544041	0.0449309	0.0655957	0.0599251	0.0745192	0.0511222	0.0534699	0.0728793	0.067696	0.057072	0.0548272	0.0784091	0.055	0.0609013	0.0687361	0.0762608	0.0661673	0.0872162	0.0660264	0.0876168	0.0780591	0.0656852	0.0733411	0.0902527	0.0694118	0.0630841	0.0651163
75125	0.0765027	0.0681818	0.0497512	0.0700935	0.0614525	0.025641	0.0428571	0.0706522	0.0742574	0.0914286	0.0478261	0.0784314	0.0857143	0.0567376	0.057971	0.0609756	0.0829016	0.0782123	0.0760234	0.0542169	0.0823529	0.0802469	0.0650888	0.0695187	0.0778443	0.154839	0.0847458	0.110429	0.100592	0.0828025	0.0606061	0.153465
76064	0.0731707	0	0.113636	0.097561	0	0.0576923	0.0526316	0.0363636	0.0384615	0.0526316	0.0357143	0.0227273	0.15625	0.1	0.0588235	0.0377358	0.0769231	0	0.0612245	0.04	0.0689655	0.104167	0.0961538	0.0943396	0.0434783	0.0816327	0.106383	0.126761	0.0727273	0.134615	0.0892857	0.0754717
76071	0.017094	0.049505	0	0.060241	0.07	0.0679612	0.029703	0.0434783	0.0353982	0.0384615	0.0813953	0.103774	0.0824742	0.0550459	0.0288462	0.0689655	0.043956	0.0442478	0.141509	0.0873786	0.131313	0.0888889	0.0571429	0.0675676	0.138686	0.0672269	0.0465116	0.0841121	0.127119	0.0687023	0.1875	0.0733945
76073	0.06	0.0687023	0.0547945	0.0529412	0.0340136	0.0235294	0.0364964	0.0375	0.056962	0.0614525	0.0728477	0.0705128	0.0465116	0.0551724	0.033557	0.0733945	0.101695	0.0656934	0.0357143	0.0387097	0.0914634	0.0625	0.0431655	0.0819672	0.142857	0.117117	0.10084	0.0930233	0.126667	0.147059	0.134615	0.102564
76049	0.0559105	0.0469897	0.0441826	0.0906298	0.0675862	0.0678466	0.0683891	0.0619335	0.070122	0.0532481	0.0510708	0.066482	0.0814286	0.0645624	0.07109	0.0717557	0.092006	0.094703	0.0611205	0.0736677	0.0933333	0.0885417	0.0662558	0.0708092	0.108696	0.122563	0.105867	0.133247	0.128859	0.126536	0.0876217	0.108144
75211	0.0466165	0.0543311	0.0453141	0.0596285	0.0662526	0.0600924	0.0443401	0.0524087	0.0616763	0.0571726	0.0451479	0.0718816	0.0749593	0.0477189	0.0452289	0.0536769	0.0690462	0.0673953	0.0479452	0.0635104	0.072749	0.0553083	0.0472665	0.0601461	0.0925291	0.0602151	0.0589445	0.0878635	0.0871501	0.089172	0.0694526	0.0860149
75208	0.0474576	0.0652174	0.0472973	0.0414453	0.0754226	0.0665874	0.0629723	0.0448485	0.0768307	0.0727497	0.0586124	0.0625	0.0758534	0.0541205	0.0510441	0.0789474	0.078637	0.079023	0.04884	0.0391134	0.071618	0.0480905	0.0660502	0.0689655	0.0953101	0.0625931	0.0873016	0.0890805	0.0886628	0.0896226	0.0545746	0.0482115
76050	0.0833333	0.0461538	0.0721649	0.0544554	0.0585366	0.0904255	0.0528846	0.101449	0.118644	0.0772727	0.0810811	0.106599	0.08	0.0710383	0.0686275	0.10101	0.114458	0.0985915	0.078534	0.0927835	0.107527	0.0952381	0.1	0.0809249	0.134615	0.0798122	0.0711111	0.104803	0.186047	0.122699	0.152284	0.0880829
76262	0.0499002	0.0281124	0.0462428	0.0918367	0.0515021	0.0569745	0.0430108	0.0551471	0.0501792	0.0478821	0.0648855	0.0681818	0.0983302	0.0807339	0.0841924	0.0537815	0.0946644	0.0867347	0.0638978	0.0644068	0.0862355	0.044905	0.0844595	0.0517799	0.066343	0.0606061	0.0885093	0.0713202	0.0714286	0.0874636	0.0589041	0.0577181
76055	0.0342466	0.0215054	0.0962963	0.0530973	0.0620155	0.0652174	0.00952381	0.03125	0.0555556	0.138889	0.0390625	0.0446429	0.07	0.122449	0.11236	0.0549451	0.0227273	0.0571429	0.0272727	0.109589	0.0776699	0.0729167	0.0816327	0.114583	0.105263	0.0625	0.0864198	0.120879	0.0909091	0.057971	0.0654206	0.15
76270	0.0574713	0.0759494	0.0434783	0	0.119403	0.02	0.0425532	0.0612245	0.0652174	0.0307692	0.0526316	0.02	0.0576923	0.0588235	0.0192308	0.132075	0.0606061	0.0677966	0.0491803	0.121951	0.109589	0.0422535	0.0447761	0.125	0.119403	0.0961538	0.0851064	0.12	0.207547	0.209302	0.105263	0.102564
75231	0.0357766	0.0337955	0.0304311	0.0427509	0.0498615	0.0357873	0.0350263	0.0515021	0.0545951	0.0465347	0.0505051	0.0551378	0.0682927	0.0608944	0.0481696	0.0541082	0.0794769	0.0658307	0.0639471	0.0428164	0.0705191	0.0626959	0.0454985	0.064455	0.0776794	0.100498	0.0760118	0.0780632	0.0762712	0.0914573	0.0871648	0.0764088
75452	0.0567376	0.113475	0.1	0.0486111	0.0719424	0.0353982	0.0495868	0.0762712	0.0860927	0.0756303	0.0606061	0.0648649	0.128205	0.04	0.101695	0.0952381	0.141892	0.102362	0.0526316	0.0620155	0.0902256	0.0485437	0.131579	0.0451128	0.0909091	0.0733333	0.107692	0.108108	0.129496	0.122449	0.0785714	0.142857
75229	0.0768262	0.0496084	0.0593824	0.0614379	0.0700344	0.0619355	0.056962	0.0542245	0.0662577	0.0695538	0.0618932	0.0827423	0.0994152	0.0906736	0.0686275	0.0692308	0.0802632	0.074344	0.0822785	0.0517241	0.0864714	0.0909091	0.0760157	0.0761548	0.0859599	0.0649718	0.0753912	0.0714286	0.0870229	0.0950292	0.0647887	0.0890736
75423	0.0714286	0.060241	0.0326087	0.0352941	0.0434783	0.0927835	0.06	0.106667	0.0864198	0.05	0.109756	0.0446429	0.075	0.109375	0.047619	0.0779221	0.0779221	0.0566038	0.0441176	0.0535714	0.0952381	0.134021	0.0434783	0.084507	0.102041	0.0735294	0.164706	0.0535714	0.0322581	0.0625	0.0487805	0.122449
75496	0.0307692	0.0636364	0.0232558	0.0265487	0.0442478	0.0964912	0.0288462	0.0526316	0.026087	0.0578512	0.0625	0.0833333	0.057377	0.0864198	0.133333	0.0555556	0.0808081	0.0869565	0.0864198	0.0714286	0.161616	0.153846	0.102041	0.0384615	0.126437	0.105263	0.116505	0.1	0.0731707	0.0970874	0.0714286	0.0916667
75225	0.059034	0.0578035	0.0675422	0.0511883	0.0701754	0.0607211	0.0516252	0.0756458	0.082243	0.0601942	0.0658683	0.0895522	0.0700758	0.112554	0.0792291	0.0952381	0.0921986	0.0894309	0.0894942	0.0901639	0.0672269	0.0531697	0.0801527	0.08577	0.10625	0.10148	0.121005	0.0951417	0.0934183	0.0848861	0.0772727	0.0626305
75227	0.0554054	0.0506165	0.048461	0.0635565	0.0661323	0.0676297	0.0578158	0.0507786	0.0585774	0.0713351	0.0631579	0.0696486	0.0666667	0.0671642	0.0640593	0.0777339	0.0706788	0.0580229	0.0549525	0.0732054	0.0733096	0.0561056	0.0616642	0.0696692	0.0825959	0.0888723	0.0817869	0.0831601	0.0960452	0.104181	0.0786143	0.0892626
76652				0	0.0357143	0.0465116	0.105263	0.0238095	0.125	0.142857	0.0285714	0.0666667		0.0625	0.0277778	0.0731707	0.0625	0.0571429	0.15625		0.0638298	0.0243902	0.0285714			0.0769231	0.105263	0.128205	0.0952381	0.166667	0.0666667	0.0731707
76476	0.0243902	0.0454545	0	0.046875	0.0869565	0.0185185	0.0491803	0.0757576	0.0666667	0.05	0	0.0181818	0.0408163	0.0188679	0.0588235	0.0487805	0.0483871	0.05	0.136364	0.0819672	0.0967742	0.0294118	0.0909091	0.109091	0.0357143	0.132075	0.125	0.136364	0.1	0.202703	0.0597015	0.0615385
76670	0.108696	0	0.0789474	0.0571429	0.0930233	0.181818	0.030303		0.111111	0.025641	0.0434783	0.0606061	0.037037	0.1	0.0294118	0.0243902	0.166667	0.0833333	0.104167	0.0263158	0.203704	0.0588235	0.0487805	0.0425532	0.0789474	0.0857143	0.03125	0.204545	0.26087	0.15625	0.0487805	0.0740741
76462	0.0786517	0.0821918	0	0.0266667	0.1	0.0675676	0.109375	0.0657895	0.0864198	0.0632911	0.0555556	0.116883	0.0923077	0.0882353	0.0833333	0.0833333	0.116883	0.0285714	0.0757576	0.0483871	0.057971	0.134328	0.0769231	0.046875	0.0779221	0.0869565	0.0769231	0.0483871	0.0869565	0.0588235	0.0634921	0.0985915
76639	0.0701754	0.0746269	0.0377358	0.0701754	0	0.0363636	0.0666667	0.0677966	0.115385	0.0172414	0.0508475	0.0441176	0.101695	0.0526316	0.145455	0.0645161	0.0819672	0.08	0.0816327	0.0597015	0.0641026	0.0294118	0.0645161	0.0806452	0.191489	0.15625	0.147059	0.0909091	0.142857	0.117647	0.08	0.0731707
76671	0.0322581	0.0571429	0.0615385	0.047619	0.183333	0.0338983	0.224138	0.205128	0.125	0.181818	0.113208	0.104167	0.145161	0.179487	0.125	0.166667	0.1	0.145833	0.0625	0.150685	0.0784314	0.173913	0.037037	0.0172414	0.0454545	0.0666667	0.103448	0.102041	0.152174	0.037037	0.0196078	0.12963
76679	0.106383	0.04	0.03125	0.0377358	0.0714286	0	0.108696	0.0769231	0	0.0285714	0.047619	0.0851064	0.0757576	0.0701754	0.0243902	0.0810811	0.0714286	0.031746	0.0175439	0.04	0.117647	0.0571429	0.0555556	0.0689655	0.097561	0.0689655	0.0322581	0.15625	0.0555556	0.195652	0.0606061	0.153846
75232	0.0689278	0.0663265	0.0680571	0.0807736	0.0829646	0.0840517	0.0800439	0.0693069	0.0691824	0.0892308	0.0844091	0.0758483	0.104265	0.0799112	0.0840517	0.0862656	0.0850377	0.081448	0.0786268	0.0906977	0.0964361	0.0687251	0.0824859	0.0651499	0.10514	0.10399	0.105012	0.0977918	0.120087	0.114754	0.110236	0.120531
75236	0.05625	0.043956	0.0338983	0.0334928	0.0508906	0.0562347	0.0338164	0.0591716	0.0544041	0.076087	0.0391061	0.065534	0.0944882	0.0744681	0.0626566	0.0771208	0.0569106	0.070028	0.0739726	0.0621622	0.0689655	0.0579345	0.0543735	0.0749354	0.0816327	0.0695652	0.0810811	0.0857143	0.104816	0.0631579	0.0524934	0.0934066
75038	0.046281	0.035533	0.0363924	0.0326087	0.0430293	0.0331754	0.0276423	0.0421456	0.0452261	0.0425532	0.0455927	0.0481771	0.035461	0.0437158	0.0444444	0.0437956	0.0672131	0.0291734	0.0372771	0.0573248	0.0478632	0.0616114	0.0367279	0.0444444	0.05939	0.0541353	0.0630769	0.0326594	0.0661417	0.0625931	0.0503049	0.0686567
75418	0.0766773	0.0541455	0.0695187	0.0470383	0.062069	0.0702479	0.0535055	0.0647059	0.0756144	0.0850202	0.0734967	0.0956341	0.06621	0.072093	0.0763723	0.0719101	0.110837	0.0776699	0.0884521	0.0911602	0.11054	0.0534759	0.052381	0.101562	0.102161	0.114563	0.140086	0.104208	0.14346	0.139442	0.103512	0.120879
75248	0.0768194	0.0680272	0.0685871	0.0756824	0.0835616	0.084088	0.0597222	0.079646	0.0938722	0.0873206	0.0767296	0.0836364	0.0848329	0.0907912	0.0638889	0.0674603	0.0972906	0.0745721	0.0824108	0.0862884	0.0825921	0.0827664	0.0888325	0.0595506	0.0848214	0.076087	0.0840336	0.0810185	0.0921659	0.0945158	0.0689252	0.0744921
75407	0.0702948	0.0714286	0.075	0.101235	0.0751174	0.0705882	0.0724299	0.109043	0.0806723	0.0987013	0.0869565	0.0900735	0.0992736	0.0752688	0.0550239	0.0924171	0.105263	0.0690423	0.103275	0.086758	0.0764192	0.0978261	0.0805085	0.0747664	0.0774908	0.0720339	0.0961538	0.0766488	0.0956848	0.118952	0.0973154	0.097561
75401	0.0758082	0.0508876	0.0404624	0.0517039	0.0619977	0.0636792	0.0473225	0.0461538	0.0688406	0.0498034	0.0531915	0.0825397	0.0861183	0.0659341	0.0772871	0.0821918	0.074896	0.0820584	0.084195	0.0690209	0.0684932	0.0855263	0.0695266	0.103506	0.100699	0.0918197	0.0914729	0.110016	0.120991	0.0834646	0.0721501	0.1146
75253	0.0488281	0.0634921	0.0469043	0.0618102	0.073724	0.0633147	0.0447227	0.059322	0.0525292	0.0721443	0.0499109	0.0473856	0.0850202	0.0898204	0.064	0.0645793	0.092437	0.088172	0.0742972	0.0566802	0.0726496	0.0537772	0.0877193	0.0855263	0.103524	0.0732218	0.0544355	0.0692884	0.104651	0.10302	0.083499	0.1
75247	0.119658	0.0631579	0.0982143	0.1	0.0857143	0.0517241	0.076087	0.155556	0.123288	0.191781	0.0804598	0.111111	0.161905	0.0618557	0.091954	0.06	0.0886076	0.1	0.0705882	0.0722892	0.0736842	0.08	0.0958904	0.0970874	0.266667	0.171429	0.160377	0.166667	0.181034	0.172727	0.120879	0.210084
75070	0.0474359	0.0565789	0.0531432	0.0541237	0.0600273	0.0560811	0.0574038	0.0771664	0.0548654	0.0697674	0.0538991	0.0528139	0.0749164	0.0490196	0.0519919	0.0653236	0.0799752	0.0673671	0.0543933	0.0658989	0.066709	0.0609606	0.0619883	0.0680851	0.0831909	0.0767029	0.0620333	0.0690808	0.0616938	0.0628328	0.0650236	0.0628632
75056	0.0525188	0.0505495	0.056443	0.0483871	0.0421456	0.042508	0.0417973	0.0518591	0.0788889	0.0509684	0.0503731	0.0606796	0.0756705	0.0629834	0.0524152	0.0611836	0.0785498	0.074364	0.045098	0.0590129	0.0928571	0.0548902	0.066092	0.051832	0.0924855	0.0707547	0.0764088	0.0803249	0.0962264	0.0814061	0.0500424	0.0655594
75057	0.060423	0.0513595	0.0285714	0.0352564	0.0325444	0.0422078	0.0545977	0.0398773	0.0584416	0.0617284	0.0869565	0.0536044	0.0677419	0.057554	0.10356	0.0742857	0.102102	0.0758017	0.0795756	0.0729167	0.0855457	0.0825959	0.0754717	0.0652174	0.101695	0.0802292	0.06469	0.0828571	0.0913978	0.0754717	0.0968661	0.0644258
75154	0.0681044	0.0590361	0.0707317	0.0646341	0.0664994	0.0467066	0.0495963	0.07109	0.0662021	0.0751515	0.0559524	0.0688836	0.0959064	0.0635452	0.0656852	0.0759494	0.114286	0.0893271	0.0775656	0.0680693	0.0888889	0.0653266	0.0738916	0.0680191	0.0889423	0.0986436	0.0872483	0.0837809	0.112885	0.0880088	0.0718816	0.0928412
75068	0.0523256	0.0408719	0.0391363	0.0482077	0.0545455	0.0501355	0.0577717	0.0518519	0.0479798	0.0358056	0.0412595	0.0434783	0.0625	0.0637019	0.0582524	0.0406977	0.0601093	0.0712644	0.0675676	0.0526316	0.0604938	0.0557342	0.0400411	0.0406343	0.0714286	0.0569801	0.0464684	0.0491356	0.0832466	0.0554493	0.0541311	0.0608538
75459	0.0416667	0.0763359	0.0357143	0.0458716	0.0944882	0.0725806	0.0677966	0.122807	0.122951	0.179487	0.138211	0.0793651	0.19403	0.101351	0.0789474	0.107143	0.176991	0.0721649	0.112903	0.0542636	0.150943	0.0782609	0.131579	0.0763359	0.147368	0.122807	0.128205	0.131313	0.22549	0.165354	0.0503597	0.185185
76209	0.0529412	0.0475483	0.0609579	0.0385185	0.060559	0.0419682	0.056314	0.0700935	0.0696023	0.0819423	0.0728682	0.0576687	0.0644122	0.0475436	0.0478395	0.0707547	0.0593472	0.0686427	0.0679758	0.0566616	0.0553064	0.0693215	0.0648968	0.0734694	0.0733945	0.0805369	0.0792839	0.0876963	0.104585	0.103817	0.0825	0.1059
76018	0.0446097	0.0404218	0.0462107	0.0577558	0.0625	0.0296167	0.0368421	0.0461812	0.0526316	0.0524476	0.0456621	0.0859917	0.071048	0.0577617	0.0614203	0.0461812	0.0592734	0.0722656	0.0373514	0.0682226	0.0569948	0.0509868	0.0441989	0.061082	0.0529197	0.0583658	0.043152	0.0545455	0.0896057	0.0952381	0.0687732	0.0552486
76226	0.0578035	0.0487805	0.0324484	0.0463215	0.0402477	0.0497238	0.0490798	0.0576923	0.0334347	0.0776119	0.0406091	0.04814	0.0654206	0.0751445	0.03	0.0712166	0.0828221	0.0655271	0.0555556	0.0534759	0.0758808	0.0517241	0.0549738	0.0413437	0.0772947	0.092233	0.0801782	0.0638298	0.0785714	0.0807175	0.0613208	0.0860215
75206	0.0479361	0.0406162	0.0346386	0.0447761	0.0483384	0.0465116	0.0433437	0.0458136	0.0563607	0.0527132	0.0425532	0.0611961	0.0378289	0.0447977	0.066365	0.0589849	0.0804954	0.0654206	0.0626959	0.0565771	0.0498392	0.0541796	0.0573066	0.072973	0.0595813	0.0664395	0.0547445	0.074199	0.0740132	0.0622951	0.0401235	0.0613772
75093	0.0634202	0.0591581	0.0728929	0.0619785	0.0776471	0.0751174	0.0662177	0.0622271	0.0730594	0.0644783	0.0787671	0.08413	0.0756881	0.0785276	0.0833333	0.0867117	0.0922509	0.0979955	0.0865979	0.0794931	0.0547588	0.0638792	0.0751445	0.0641466	0.0955711	0.0771208	0.059789	0.0610599	0.06698	0.0806452	0.0661686	0.0718954
75180	0.0594452	0.0568783	0.0618847	0.0632571	0.0847458	0.0884831	0.0637681	0.0790569	0.0745614	0.101266	0.083682	0.08418	0.0952381	0.0845481	0.0751678	0.103395	0.0900277	0.0938462	0.0856721	0.0945513	0.0949464	0.040404	0.088853	0.114192	0.0907563	0.101142	0.0769231	0.0849057	0.0713154	0.114243	0.115108	0.111732
76108	0.0875123	0.0663415	0.0588235	0.0654475	0.10177	0.0953289	0.0592168	0.0862559	0.085689	0.0739008	0.0677036	0.0889796	0.102588	0.0763889	0.0742804	0.0788308	0.0944123	0.08	0.0841813	0.0708295	0.0937224	0.0687161	0.075985	0.070688	0.102302	0.104708	0.0951973	0.0939086	0.110211	0.0963956	0.0955056	0.101115
76110	0.0513784	0.0613932	0.0431566	0.0464516	0.0608899	0.0559524	0.0399501	0.0395062	0.0573678	0.0521845	0.0436242	0.0662651	0.0537772	0.0616622	0.055788	0.0671736	0.0575163	0.0669241	0.0759331	0.078637	0.0694087	0.0655308	0.0471338	0.0713342	0.0909091	0.0849582	0.0603217	0.0672704	0.0781955	0.0726257	0.0566265	0.0677507
76228		0.0392157	0.0731707		0.117647	0.0294118	0.0243902	0.0857143	0.0645161		0.025	0.0526316	0.0666667	0.138889						0.0322581	0.0769231		0.0571429		0.142857	0.0285714		0.228571		0.106383		0.0588235
75181	0.0403071	0.0335968	0.0410156	0.0542169	0.0582329	0.0649606	0.0348624	0.0521415	0.0409483	0.0669456	0.0443623	0.0836364	0.0671937	0.0514286	0.0592885	0.0881764	0.0562771	0.064588	0.0664137	0.0809249	0.0860927	0.0590361	0.0711297	0.0681818	0.075	0.0732177	0.0737705	0.0650264	0.12069	0.0686869	0.0631068	0.0795455
75182	0.0752688	0.0510204	0.0326087	0.0428571	0.126582	0.025	0.0165289	0.0614035	0.0405405	0.0594059	0.0373832	0.075	0.0442478	0.0754717	0.060241	0.0775862	0.0566038	0.0854701	0.0786517	0.0795455	0.132075	0.0793651	0.0675676	0.123967	0.0940171	0.0610687	0.0689655	0.036036	0.1	0.0564516	0.0569106	0.0857143
76021	0.0702247	0.0612517	0.0403769	0.0526316	0.0760719	0.0589711	0.0591133	0.0794702	0.102381	0.0757021	0.0691358	0.0757919	0.0787671	0.0836278	0.0815822	0.0729665	0.108802	0.0859671	0.0601589	0.0745721	0.0738499	0.0699774	0.106195	0.110734	0.105985	0.0935006	0.0937143	0.0745562	0.0955189	0.111507	0.0987371	0.0948379
76140	0.0697368	0.0639205	0.0567282	0.0553306	0.0754226	0.0633894	0.0609065	0.05	0.0693569	0.0744681	0.0557029	0.076129	0.0851371	0.0885609	0.0648855	0.077597	0.0756757	0.0779874	0.0806658	0.08	0.105968	0.078329	0.0526316	0.0876963	0.124157	0.0852417	0.0860349	0.0786838	0.121921	0.0993865	0.0833333	0.0988875
76155	0.0425532	0.0454545	0	0.0740741	0.0526316	0.0645161	0.1	0.0192308	0.107143	0.0151515	0	0.0615385	0.0483871	0.0806452	0.0178571	0.0555556	0.0416667	0.04	0	0.0483871	0.0135135	0.030303	0.0307692	0.1	0.0428571	0.0163934	0.030303	0.0405405	0.0153846	0.0588235	0.0217391	0.0224719
76117	0.0638528	0.0603814	0.0622363	0.0538117	0.0744235	0.0497462	0.0580504	0.0611552	0.0757421	0.0740741	0.0513966	0.0756901	0.11399	0.0727056	0.0702306	0.0804989	0.0840708	0.0820452	0.0821468	0.0815402	0.0960512	0.0828092	0.0812121	0.0830281	0.100565	0.0823389	0.0627907	0.0881316	0.123095	0.0928899	0.0923738	0.0967742
76177		0	0	0.0714286	0.0491803	0.0333333	0.0379747	0.0120482	0.0555556	0.0561798	0.09	0.0298507	0.015748	0.0227273	0.0342466	0.0234375	0.047619	0.0142857	0.0352941	0.0381679	0.0299401	0.0526316	0.0534759	0.0289017	0.0722892	0.0960699	0.054902	0.0771704	0.0583333	0.0472727	0.0373134	0.0662021
76180	0.0625	0.0458015	0.0518659	0.0600375	0.0835509	0.0628684	0.0609037	0.0736842	0.0895916	0.0732464	0.0619658	0.101516	0.0848176	0.0772727	0.0725022	0.0753599	0.0787197	0.0972973	0.0681614	0.0767888	0.106992	0.0965645	0.0781544	0.0862895	0.10831	0.093412	0.0862709	0.10157	0.100659	0.100957	0.0952381	0.103797
76112	0.0821006	0.0694228	0.0545042	0.071993	0.0674897	0.0808882	0.0648649	0.0783699	0.0688935	0.0711493	0.0663684	0.0751938	0.0794025	0.0739065	0.0655058	0.0601137	0.0678659	0.0865467	0.0572065	0.0656763	0.067451	0.072	0.0890354	0.0800323	0.111359	0.101351	0.0820084	0.0861694	0.0920635	0.0746269	0.0840841	0.110623
76034	0.0473815	0.078125	0.0589681	0.0727273	0.0752688	0.0484848	0.0865672	0.0729167	0.077748	0.106818	0.100865	0.0971867	0.0956522	0.0494186	0.0801105	0.0969388	0.112022	0.0694864	0.0980392	0.0721925	0.0965147	0.0988764	0.0955882	0.0951276	0.106132	0.0774487	0.083151	0.089372	0.0995025	0.111111	0.0883838	0.0939597
76210	0.045977	0.0517879	0.0432373	0.0409731	0.0551876	0.0553781	0.0586166	0.0642093	0.0574586	0.0840909	0.0669594	0.0681629	0.0625738	0.0732293	0.0617849	0.0660793	0.0838926	0.0766509	0.0608187	0.0653266	0.0872483	0.0704698	0.0691145	0.0579111	0.089613	0.0771704	0.0775281	0.0840426	0.0977948	0.0852459	0.063922	0.0713587
76035	0.0555556	0.02	0.0263158	0.0909091	0.1	0.0294118	0.0731707	0.0666667	0.0512821	0.0555556	0.037037	0.0769231	0.08		0.2	0.08	0.189189	0.153846	0.0392157	0.0212766	0.0930233	0	0.0163934	0.113636	0.16	0.0769231	0.075	0.0555556	0.111111	0.0555556	0	0.0487805
76207	0.0441176	0.0683453	0.0723684	0.0397112	0.0687285	0.0701754	0.0608365	0.0559441	0.0608365	0.0640569	0.0690909	0.0805556	0.0902527	0.0598802	0.0673401	0.054878	0.0953757	0.0536723	0.0582524	0.0691824	0.0574018	0.0790191	0.0544413	0.0578778	0.0710526	0.108033	0.0842391	0.0989583	0.107062	0.104592	0.0702703	0.0968661
76116	0.0702963	0.0643745	0.0621302	0.0789866	0.0835181	0.0769231	0.0664839	0.076326	0.0888136	0.0799731	0.0575802	0.0654912	0.085452	0.0755853	0.0696552	0.0897079	0.0853659	0.0796646	0.0752618	0.0611581	0.0856407	0.0798935	0.0679272	0.0687795	0.0980908	0.0788462	0.0729237	0.0785405	0.10698	0.0786974	0.0779553	0.100588
76208	0.0429864	0.0398406	0.0518868	0.0390456	0.0652632	0.0342052	0.0562016	0.0368217	0.0576923	0.0434783	0.0725275	0.058663	0.0612648	0.0554493	0.0546218	0.0611511	0.0810811	0.0528169	0.0639731	0.0564663	0.0654362	0.0518519	0.0689103	0.0716724	0.0844371	0.10299	0.0786517	0.0773558	0.0903704	0.0877193	0.077551	0.077037
75060	0.0644351	0.0678851	0.0601626	0.0558252	0.0693069	0.0781893	0.058382	0.0631845	0.0974235	0.0749158	0.0684292	0.0690858	0.0735672	0.0871711	0.0731707	0.0747423	0.0910698	0.0977578	0.0730129	0.0842553	0.0961373	0.0911681	0.0757439	0.0853873	0.0999146	0.110083	0.0879218	0.0915556	0.109026	0.0841751	0.0933226	0.106571
75062	0.0518267	0.057844	0.0561702	0.0476987	0.0619796	0.0702754	0.0612069	0.0621172	0.0863636	0.0789229	0.0731261	0.0775255	0.0815166	0.072523	0.0889749	0.0603908	0.0908297	0.0807799	0.0800395	0.0732159	0.0912548	0.0634006	0.0722121	0.0866667	0.0979878	0.100372	0.0683983	0.0702847	0.110714	0.0762791	0.0761671	0.0860485
75240	0.0813609	0.0488166	0.049505	0.0440529	0.0682493	0.0523338	0.045977	0.0516304	0.0450311	0.0774749	0.0476821	0.0476758	0.0570108	0.0569444	0.052356	0.0597484	0.0670554	0.0568356	0.0545171	0.0667727	0.0725126	0.0589888	0.0576369	0.0583215	0.0743243	0.0564374	0.0764431	0.0716783	0.0694915	0.0665499	0.0385289	0.0616114
75243	0.0494223	0.0432602	0.0382653	0.0532995	0.0576334	0.0552486	0.0523416	0.0672324	0.0666259	0.0665009	0.0417445	0.0815744	0.0634328	0.0547762	0.0629973	0.0562347	0.071965	0.0708713	0.0662722	0.0614203	0.0633573	0.0604595	0.0686797	0.083871	0.075	0.0768262	0.0607389	0.066168	0.0836747	0.0742754	0.0657439	0.0786001
75034	0.0293663	0.0482026	0.0316027	0.03849	0.0455617	0.0376301	0.0467706	0.0581818	0.0489051	0.0503145	0.0425978	0.0446991	0.0772142	0.0563821	0.0440252	0.0658073	0.0753564	0.064539	0.0638767	0.0464927	0.0598065	0.0577114	0.0634391	0.0548204	0.0817223	0.0778146	0.0730671	0.0729002	0.071723	0.0647059	0.070132	0.0902022
75453	0.0555556	0.06	0.0634921	0.138686	0.0689655	0.0824742	0.0927835	0.0701754	0.0693069	0.0241935	0.0462963	0.0818182	0.0333333	0.0747664	0.0714286	0.0549451	0.12766	0.0727273	0.0275229	0.0932203	0.134615	0.04	0.11	0.0104167	0.0769231	0.0961538	0.107843	0.0857143	0.0813008	0.121212	0.122807	0.0860215
76690	0.0625		0.0606061		0	0			0.103448	0.0833333	0.192308	0.1		0.171429						0.137931			0.133333	0		0	0.0526316	0.0606061	0.0625	0.222222	0.0625	0.0238095
75103	0.0585683	0.0608108	0.0625	0.0748031	0.0888889	0.0778302	0.0679612	0.0820896	0.107865	0.106729	0.0961098	0.0776699	0.0974026	0.0959233	0.0633484	0.0690476	0.0952381	0.114713	0.0983146	0.0854922	0.0831169	0.0906863	0.102625	0.0614251	0.123188	0.101655	0.098434	0.0855746	0.105618	0.0854701	0.102941	0.125296
75156	0.0353201	0.047619	0.0418502	0.0652174	0.0766208	0.0419426	0.0525292	0.0666667	0.103448	0.0851528	0.0652174	0.0689655	0.0539499	0.0732218	0.0443548	0.055336	0.0490566	0.0701403	0.0674603	0.0569106	0.0829876	0.0756144	0.0759494	0.0695489	0.109641	0.103594	0.0973631	0.0921569	0.105051	0.117754	0.0958606	0.0918164
75082	0.0589888	0.0513447	0.0359116	0.0514139	0.0488506	0.0688705	0.0712401	0.0666667	0.0752688	0.0783133	0.0646766	0.0604752	0.08	0.0679012	0.066879	0.080429	0.0898551	0.0870787	0.0911681	0.076087	0.0962733	0.0453172	0.107735	0.0721393	0.0943878	0.0940439	0.0540541	0.0990338	0.0991957	0.0817308	0.0985915	0.0849858
76103	0.0854167	0.0714286	0.0796813	0.0769231	0.0719298	0.0676856	0.0638723	0.0697674	0.0773931	0.0641026	0.0647619	0.0817052	0.0817844	0.0848485	0.0590717	0.0607375	0.0622407	0.075388	0.0884615	0.073913	0.0905512	0.0810185	0.0568182	0.0988764	0.104575	0.105603	0.102397	0.115721	0.119149	0.0880196	0.0821918	0.0862069
76006	0.0244444	0.0463576	0.0332681	0.0360169	0.089172	0.0495238	0.0472279	0.0352505	0.0571429	0.0406852	0.0671785	0.0688337	0.0585586	0.064	0.0393701	0.0446602	0.0526316	0.0480962	0.0323276	0.0459519	0.0584551	0.03125	0.0404494	0.0566038	0.0731261	0.0691589	0.0694698	0.0722222	0.0504673	0.0651731	0.0676157	0.0759259
76084	0.0731707	0.0542169	0.0613497	0.0538922	0.07	0.0714286	0.0957447	0.0271493	0.045082	0.0863636	0.0701754	0.0744186	0.0923913	0.103604	0.0663507	0.0627803	0.0977778	0.123077	0.0717949	0.0485437	0.0847458	0.0388889	0.0695187	0.0564972	0.0777202	0.0855615	0.0424528	0.0801887	0.0618557	0.0833333	0.110497	0.092437
75172	0.12844	0.0887097	0.0567376	0.103448	0.0526316	0.0314961	0.0487805	0.0458716	0.118644	0.0347826	0.0504202	0.0338983	0.0365854	0.0366972	0.101852	0.105263	0.146154	0.0697674	0.1	0.096	0.0900901	0.105263	0.0560748	0.0841121	0.0816327	0.117647	0.0862069	0.0882353	0.122642	0.104	0.0940171	0.0921053
75173	0.0434783	0.0625	0.0740741	0.0416667	0.106796	0.0568182	0.0582524	0.036036	0	0.106557	0.0555556	0.175	0.0962963	0.0776699	0.04	0.0648148	0.0683761	0.0566038	0.0714286	0.0957447	0.0657895	0.056	0.026087	0.0515464	0.148148	0.0909091	0.0215827	0.114754	0.123967	0.0932203	0.0958904	0.0902778
76013	0.0772834	0.0625767	0.0720093	0.0826347	0.0708833	0.0678161	0.0636872	0.0744797	0.0844017	0.0645161	0.0635721	0.0991304	0.0941558	0.095858	0.0690909	0.0825083	0.090708	0.0779221	0.0669915	0.0707851	0.0919689	0.0632754	0.0676157	0.0752056	0.0906077	0.0636462	0.0817757	0.0628507	0.0840336	0.0844595	0.0716019	0.0995261
76082	0.106178	0.0723104	0.0637523	0.0917782	0.112754	0.0926641	0.0634615	0.0815939	0.120504	0.0753065	0.0940325	0.0962567	0.0958409	0.0750408	0.0710383	0.0926573	0.09319	0.0689655	0.0730519	0.0839286	0.110526	0.0746528	0.0748299	0.0991304	0.104205	0.104587	0.0811321	0.124304	0.133779	0.10424	0.123596	0.130506
75078	0.0793651	0.0939597	0.0458015	0.0538922	0.0379747	0.0794702	0.0520231	0.0559006	0.0582011	0.0578947	0.0379147	0.0735786	0.0663265	0.0511364	0.0552995	0.0636364	0.0845771	0.0639269	0.034632	0.0675105	0.0965251	0.0601852	0.0641509	0.0647773	0.0561404	0.0750853	0.0469314	0.0679012	0.0536278	0.0378549	0.0472441	0.0461538
75098	0.0492462	0.0496957	0.049505	0.0550373	0.0684685	0.0669767	0.049579	0.0485793	0.0705882	0.0561347	0.0538922	0.0655488	0.059633	0.0603175	0.056696	0.0803493	0.100184	0.0531716	0.0749782	0.0669767	0.0810056	0.0524934	0.0605214	0.0639869	0.0903166	0.0672811	0.0714949	0.0585009	0.0934412	0.0630861	0.0758294	0.067753
75089	0.042735	0.0336879	0.0445736	0.041876	0.0465116	0.0411664	0.0401929	0.0524535	0.0645695	0.0481622	0.0490196	0.0535373	0.0747826	0.0714286	0.0450161	0.101852	0.0661896	0.0619621	0.0644172	0.0643185	0.0672098	0.0595238	0.0404984	0.0561224	0.0852843	0.0652174	0.0455285	0.0470958	0.0802568	0.0557276	0.0549777	0.0746032
76123	0.0489237	0.0406977	0.0366972	0.047541	0.0472727	0.0444079	0.0442748	0.054386	0.0486322	0.0465116	0.0510204	0.050571	0.0511182	0.0364742	0.0466867	0.0532446	0.056962	0.0570108	0.0554675	0.0508744	0.0556439	0.0607639	0.0488215	0.0518293	0.0762712	0.0634441	0.0578279	0.0555556	0.0881175	0.0656836	0.0528512	0.061674
76126	0.0963391	0.0679012	0.0512334	0.0843621	0.0872211	0.0823293	0.0687023	0.078	0.0872483	0.0727969	0.0954198	0.0944056	0.107075	0.0883978	0.0707457	0.0793319	0.0834783	0.0828283	0.0955285	0.0711297	0.0569745	0.0970464	0.0753968	0.0648148	0.107955	0.0747331	0.0714286	0.0830389	0.0826011	0.070018	0.0735294	0.0806723
76085	0.0750988	0.0792952	0.0954357	0.0984848	0.135021	0.0915751	0.0756972	0.0984848	0.127737	0.059322	0.0502092	0.0694981	0.110132	0.0893617	0.0697674	0.0618557	0.0842912	0.0816327	0.0700389	0.0833333	0.110236	0.0933333	0.0421053	0.125	0.116732	0.0689655	0.0596491	0.05	0.0902527	0.111111	0.0486891	0.0695364
76102	0.105422	0.0494186	0.0423729	0.0620155	0.0652174	0.0568182	0.0507463	0.0725806	0.105263	0.077957	0.0456731	0.0756303	0.0740741	0.0592105	0.0462428	0.0434783	0.0403226	0.0673077	0.053125	0.0590164	0.0491803	0.0623306	0.0395137	0.0493827	0.117438	0.0654545	0.0987261	0.0666667	0.1	0.0714286	0.100295	0.0894569
76008	0.0995671	0.0481928	0.0493827	0.0687023	0.0520446	0.0337838	0.0459364	0.0598592	0.0758621	0.0611621	0.0492958	0.0810811	0.0645161	0.0864662	0.0309278	0.0670927	0.0842105	0.0881226	0.0731707	0.0625	0.0944206	0.0746269	0.0636704	0.0778443	0.0586319	0.044586	0.0337838	0.0705128	0.0866667	0.0771605	0.0827068	0.0590062
75202	0.0240964	0.1	0.0609756	0.03125	0.0123457	0.0123457	0.0285714	0.0277778	0.0144928	0.134831	0.0307692	0.037037	0.0188679	0.025641	0.0952381	0.0967742	0	0.0344828	0.047619	0.0540541	0.153846	0	0.025641	0.0681818	0.08	0.0952381	0	0	0.0322581	0.0606061	0.0238095	0.1
76131	0.0493562	0.0456204	0.047619	0.0606061	0.0665557	0.0281426	0.0288809	0.0434028	0.0518639	0.0396396	0.0556522	0.0534351	0.0379147	0.0424779	0.0473083	0.0453834	0.0468278	0.0347551	0.0296412	0.042042	0.0521886	0.0432	0.0438312	0.0612245	0.0828221	0.0543634	0.0656716	0.0716146	0.0618047	0.0733831	0.0578512	0.0881643
76133	0.0725244	0.0598886	0.0602322	0.0794798	0.0911701	0.0796646	0.0669643	0.0752149	0.0810811	0.0803689	0.0652174	0.076524	0.0942563	0.0810997	0.082691	0.0786736	0.100685	0.0847573	0.080772	0.0779685	0.0820896	0.0719225	0.0661871	0.0692255	0.103175	0.0933333	0.0946328	0.084266	0.106497	0.110656	0.0766621	0.0857326
76134	0.0547945	0.078727	0.0527108	0.0316742	0.0595745	0.0725462	0.0393939	0.05997	0.0819672	0.0869565	0.0584046	0.0844687	0.0769231	0.084425	0.0758514	0.0632022	0.0774366	0.0723684	0.0751979	0.0574413	0.0857143	0.0623306	0.0656425	0.0806676	0.0967742	0.0863874	0.0819672	0.0843215	0.0807736	0.10013	0.0754286	0.0889488
76092	0.0776398	0.0516304	0.0120846	0.0542005	0.0583333	0.0572289	0.0478873	0.0453258	0.0544041	0.0884146	0.0694006	0.0497382	0.0363636	0.0630372	0.101493	0.06	0.127479	0.079646	0.0884956	0.0607903	0.0978836	0.0617647	0.0958904	0.0707763	0.0841837	0.0864553	0.0586735	0.093199	0.0917874	0.113208	0.0731707	0.0795455
76093	0.084507	0.0684932	0.125	0.1125	0.0144928	0.0348837	0.0983607	0.104478	0.0689655	0.126582	0.0697674	0.119565	0.1	0.0842105	0.0434783	0.18	0.0909091	0.1	0.140625	0.150685	0.117647	0.0886076	0.0941176	0.105882	0.125	0.107143	0.137931	0.147368	0.166667	0.118421	0.208791	0.0857143
76009	0.0836066	0.0675453	0.0626866	0.0522152	0.0720588	0.0828221	0.0686695	0.0715421	0.0987842	0.106475	0.0689655	0.0891365	0.101928	0.10177	0.086758	0.097561	0.10229	0.0941558	0.0855784	0.0928793	0.1184	0.0855705	0.0725309	0.111111	0.119808	0.108192	0.103286	0.099839	0.129139	0.118919	0.082391	0.0935961
76244											0.0448179	0.0514512	0.0481283	0.0360046	0.0383387	0.040568	0.0429009	0.0542406	0.0342742	0.0461394	0.0514981	0.0457457	0.0468594	0.0509499	0.0750221	0.0636583	0.0514706	0.0573199	0.0672131	0.0623028	0.0615627	0.0755008
76271	0.0188679	0.0625	0.0681818	0.0576923	0.133333	0.0217391	0.03125	0.025641	0.0454545	0.0789474		0.147059	0.125	0.0816327	0	0.102041	0.113636	0.0526316	0.190476	0.135593	0.192982	0.0227273	0.0638298	0.0980392	0.151515	0.0784314	0.0196078	0.0487805	0.0816327	0.162162	0.0666667	0.0666667
76621	0.0277778			0.025				0.0666667				0.03125		0.0344828		0.0512821		0.114286	0.030303		0.0833333			0.0857143		0.0322581	0.121212	0.121212			0.047619	0.142857
75135	0.0551724	0.0454545	0.0699301	0.0251572	0.0561224	0.0663265	0.0380435	0.0441989	0.0585106	0.0748663	0.102564	0.0289855	0.0963855	0.0903614	0.0784314	0.0580645	0.0718563	0.0930233	0.110345	0.0809249	0.0571429	0.0503597	0.0780142	0.0662651	0.130137	0.083871	0.0558376	0.127389	0.164835	0.108247	0.102041	0.0617284
75491	0.0425532	0.0384615	0.0578512	0.139073	0.123288	0.0863309	0.0692308	0.119403	0.1	0.0785714	0.0952381	0.0986842	0.141732	0.10687	0.0774648	0.132743	0.118012	0.18	0.0619469	0.172662	0.171053	0.173469	0.132812	0.176923	0.212903	0.153846	0.178344	0.188976	0.114504	0.144828	0.146667	0.221429
76020	0.127525	0.109188	0.108725	0.0960526	0.130923	0.128739	0.0952381	0.0969697	0.136256	0.104809	0.0990338	0.119403	0.108005	0.0848416	0.0883117	0.105708	0.0977528	0.0966921	0.0823666	0.0977011	0.109813	0.0961761	0.078853	0.0814095	0.131206	0.103529	0.100462	0.106077	0.145012	0.100432	0.112445	0.106566
75043	0.0672589	0.0477839	0.0601915	0.0572207	0.0632258	0.0564103	0.0589404	0.0575989	0.066713	0.0676944	0.0730594	0.0723208	0.073085	0.0684062	0.075565	0.0788579	0.0962672	0.0759404	0.0618627	0.0793443	0.10114	0.0739321	0.0741797	0.0774103	0.0776224	0.0766129	0.0780387	0.0617907	0.106021	0.0913838	0.0630631	0.0827586
76247	0.0632911	0.0566667	0.0508982	0.0371517	0.0711974	0.0552326	0.0566038	0.0845921	0.0614035	0.0965732	0.0425532	0.0854503	0.0830769	0.0592105	0.060423	0.0672783	0.0660377	0.0771429	0.0743034	0.0600601	0.0643087	0.0710227	0.0722892	0.0521739	0.0647249	0.0718563	0.0539773	0.0862069	0.109948	0.0801187	0.0909091	0.0968661
76015	0.0578158	0.0599572	0.0485651	0.07277	0.0672854	0.0988506	0.0623441	0.0665188	0.0897436	0.0669546	0.0358566	0.0841121	0.108352	0.0755467	0.065534	0.0980392	0.0593607	0.072093	0.0698152	0.0732218	0.0873181	0.0661479	0.0511727	0.0715746	0.083004	0.0892495	0.0864979	0.0780952	0.104701	0.0740038	0.0984252	0.0736434
76016	0.0696118	0.0640854	0.0544959	0.0811856	0.101788	0.0926966	0.0619597	0.058745	0.0802632	0.080207	0.0745501	0.0631808	0.0769231	0.0710843	0.0875332	0.0912698	0.0941011	0.0718391	0.0973937	0.0904523	0.0884184	0.0676203	0.0510638	0.0762032	0.107275	0.111669	0.0998668	0.0890244	0.0852905	0.0813333	0.0750988	0.0940893
75114	0.0512821	0.0422535	0.00934579	0.0615385	0.0900901	0.0458716	0.0338983	0.105634	0.0723684	0.0314961	0.0491803	0.075	0.0620155	0.0425532	0.0188679	0.0550459	0.0551181	0.0344828	0.0625	0.0357143	0.0841121	0.0457516	0.0671642	0.0416667	0.123967	0.147826	0.0697674	0.057377	0.0761905	0.068323	0.0813008	0.0866667
75075	0.0753498	0.0814371	0.0820452	0.0917823	0.0957775	0.0849377	0.0854093	0.0700935	0.103972	0.0930736	0.0770975	0.0887886	0.111607	0.0964333	0.0921053	0.100908	0.108247	0.0916031	0.111888	0.0902613	0.117971	0.0972364	0.0773751	0.0978148	0.0951087	0.092381	0.079922	0.0825959	0.103755	0.082846	0.102614	0.110212
75161	0.0900901	0.0409836	0.0462428	0.0980392	0.10559	0.0705128	0.0684932	0.0258065	0.0935673	0.102041	0.0804598	0.0728477	0.117647	0.0718954	0.0505051	0.0931677	0.0705128	0.0802469	0.09375	0.0883978	0.0866667	0.0858896	0.0787402	0.0882353	0.107784	0.102273	0.102273	0.10989	0.10582	0.0765027	0.0529101	0.0874317
75152	0.0652174	0.037037	0.0382166	0.0693069	0.102362	0.104	0.0740741	0.0875	0.10559	0.139706	0.0615385	0.132743	0.12963	0.0601504	0.0625	0.0583333	0.0431034	0.0846154	0.0909091	0.079646	0.0769231	0.0673077	0.177778	0.0763889	0.0642857	0.064	0.0629921	0.0952381	0.135714	0.105691	0.0685714	0.0875912
75051	0.0790476	0.0606618	0.0600985	0.0674357	0.0724382	0.0687936	0.0657778	0.0789007	0.0913884	0.0767932	0.0729685	0.0919719	0.079689	0.0672811	0.0520741	0.0734513	0.08252	0.0795918	0.0663507	0.0774947	0.0735156	0.0665302	0.070609	0.0726368	0.0789474	0.0842311	0.0688259	0.0857409	0.090065	0.0940466	0.0703473	0.0870712
75065	0.0719697	0.0572391	0.0415094	0.070632	0.0650407	0.0204082	0.0457516	0.049505	0.0798611	0.0590551	0.0467626	0.0457666	0.0425532	0.0650407	0.063197	0.0952381	0.0797342	0.0798479	0.104918	0.0925267	0.108844	0.10453	0.0707395	0.0769231	0.116923	0.0682594	0.0830671	0.0983607	0.103679	0.0997067	0.0577508	0.0985915
75117	0.0471698	0.0535714	0.0731707	0.0614035	0.122449	0.0970874	0.112069	0.119266	0.138462	0.103175	0.0852713	0.0463576	0.0526316	0.116667	0.0888889	0.0791367	0.0984848	0.0935252	0.103774	0.122449	0.0980392	0.124031	0.141593	0.0854701	0.150794	0.12766	0.0849057	0.0430108	0.0733945	0.117647	0.0877193	0.0916031
75092	0.0363636	0.0315315	0.0305677	0.0453858	0.0945513	0.0861538	0.0810373	0.084507	0.0786838	0.0696594	0.0729335	0.0685871	0.1	0.117221	0.112977	0.102167	0.132857	0.16	0.10509	0.120603	0.137715	0.0971787	0.0824588	0.1059	0.135057	0.129679	0.0960758	0.114286	0.127721	0.116935	0.134021	0.131406
75216	0.0720339	0.063475	0.0629478	0.0731964	0.0770393	0.0831579	0.0690722	0.0702106	0.0791075	0.0962801	0.0677189	0.0817805	0.0955348	0.0786816	0.0784	0.0815451	0.093188	0.0858967	0.0945139	0.0830583	0.0821178	0.0920548	0.0827301	0.0938134	0.117229	0.113333	0.111041	0.100962	0.122863	0.11615	0.0952116	0.101921
75006	0.0501672	0.0482033	0.0570441	0.0603654	0.0595238	0.0643642	0.057995	0.0798669	0.0783133	0.0631939	0.0650278	0.0835149	0.0792164	0.0675068	0.0678733	0.0680448	0.0740439	0.070922	0.0660944	0.080689	0.0727595	0.0860215	0.0757072	0.0825764	0.0978565	0.0963173	0.0907424	0.0842105	0.0865645	0.0928382	0.0732538	0.108333
75217	0.0550775	0.0428135	0.0551811	0.0491939	0.0646701	0.0588756	0.0472408	0.0524109	0.0700086	0.0680761	0.055296	0.0743127	0.0806955	0.0675676	0.0568966	0.0639481	0.0771061	0.0725191	0.0702586	0.0658354	0.0755786	0.0565155	0.0641562	0.0876957	0.0975012	0.0684571	0.0691598	0.0739336	0.0931883	0.0813849	0.0784844	0.081448
75110	0.0560748	0.0444965	0.0468227	0.0513834	0.0625	0.0447344	0.0365613	0.0429722	0.0515267	0.0471607	0.0473157	0.0403846	0.056872	0.0597015	0.0621963	0.0601145	0.0658153	0.0517578	0.0606061	0.0688995	0.0745968	0.0582857	0.0629834	0.0652396	0.0994083	0.0785463	0.113433	0.0998767	0.11978	0.101754	0.0782918	0.114253
76105	0.0704545	0.0663265	0.0569476	0.0578106	0.056872	0.0695444	0.0661765	0.0626632	0.0789177	0.0645554	0.0577367	0.0791367	0.0647059	0.0615385	0.056051	0.077907	0.0979689	0.0763052	0.0676203	0.0669291	0.0526316	0.0922266	0.0642458	0.0810811	0.0966387	0.0939511	0.107345	0.0830091	0.116337	0.0874317	0.0764163	0.107905
76648	0.0512821	0.0869565	0.0208333	0.0786517	0.0625	0.0588235	0.049505	0.0357143	0.126214	0.0470588	0.0810811	0.0648148	0.0582524	0.0412371	0.0574713	0.0537634	0.0246914	0.111111	0.0618557	0.0736842	0.0574713	0.0686275	0.0666667	0.102273	0.158879	0.113924	0.108696	0.176471	0.106796	0.166667	0.146067	0.105882
76249	0.0628571	0.0693069	0.0742574	0.0491071	0.078125	0.0625	0.079602	0.0838323	0.0785124	0.0460829	0.0762332	0.103448	0.078341	0.0582524	0.0837696	0.0867347	0.0943396	0.0810811	0.0530973	0.0533333	0.0686695	0.083682	0.0758294	0.079646	0.0609756	0.0588235	0.0390244	0.0429185	0.103586	0.0931174	0.0650407	0.0873362
75040	0.0690955	0.0520635	0.0382838	0.0531148	0.0669427	0.0608696	0.066443	0.0629556	0.0895623	0.0643127	0.0630019	0.0760656	0.0833917	0.0727392	0.0691661	0.0963612	0.0778401	0.0896602	0.0603509	0.0880231	0.079142	0.0668073	0.0682894	0.0812791	0.0934959	0.0965365	0.0684564	0.0758389	0.0943912	0.0789283	0.0849118	0.0717884
76129
75475
75164					0.0645161		0	0.1				0	0.107143
75390
75270
75132									0.147059	0.0512821		0
76263
76061				1	0							0.0285714														0.107143	0.233333
75413
76253
76650
76041
76676
75105
76077
76251																									0	0.185185
76268
76486		0.0465116	0.0217391	0	0.189189	0.0487805	0.047619	0.0588235			0.0243902	0.025641	0.0909091	0	0.15625	0.097561	0.0571429	0.0487805	0.0769231	0.025	0.09375	0.0571429	0.0769231	0.0555556	0.147059	0.0769231			0.0769231	0.135135	0.15625
76238
76250	0.0789474	0.0909091		0.193548	0.030303	0.047619	0.0357143	0.0571429	0.119048	0.236842		0.0238095	0.230769	0.0333333	0.2	0.142857	0.12	0.142857	0.233333	0.129032									0.175	0.0666667
76628
76623
76472	0.0857143	0.0588235	0	0.0833333	0.119048	0.097561	0.0285714	0.0714286	0.0588235	0.135135	0.0697674	0	0.0810811	0.127273	0.0625	0.111111	0.18	0.0851064	0.0512821	0.142857	0.0731707	0.121951	0.129032	0.145833	0.103448	0.025641			0.0769231			0.0625
76660															0.125	0.0740741			0.0571429												0.0714286
75439	0.09375	0	0.0789474		0		0.1	0.102564	0.0322581			0	0.0909091	0.176471		0.166667		0.1		0.1	0.181818					0.190476	0.0465116			0.171429	0.0425532
75153								0.0555556						0					0.0689655
76631
76666
75101	0.0322581	0.0540541		0.075			0.1	0.027027	0.0333333			0	0.115385	0.09375		0.0333333	0.142857	0.129032							0.0588235	0.0714286						0.0571429
76070
76490
75157
76127
